# Supplementary material for: How fall dormancy benefits alfalfa winter-survival? Physiologic and transcriptomic analyses of dormancy process
Source: BMC Plant Biol. 2019 May 20;19:205. doi: 10.1186/s12870-019-1773-3 (PMC6528297; doi:10.1186/s12870-019-1773-3)
Supplement: Supplementary file 4 — The raw data of gene expression obtained from RNA-Seq between fall dormant and non-dormant alfalfa (XLSX 6034 kb) [file 12870_2019_1773_MOESM4_ESM.xlsx]

## Sheet: Sheet1
Unigene ID	Exon Length	Fall dormant alfalfa_a		Fall dormant alfalfa_b		Fall dormant alfalfa_c		Non-dormant alfalfa_a		Non-dormant alfalfa_b		Non-dormant alfalfa_c		Fall dormant alfalfa_Non-dormant alfalfa
		ReadsNo.	RPKM	ReadsNo.	RPKM	ReadsNo.	RPKM	ReadsNo.	RPKM	ReadsNo.	RPKM	ReadsNo.	RPKM	baseMean	baseMeanA	baseMeanB	foldChange	log2FoldChange	pval	-log10(pval)	FDR
c52_g1_i1	666	0	0	0	0	0	0	4	0.134824	0	0	44	1.25663	5.92759	0	11.8552	Inf	Inf	0.116521	0.933597	0.684796
c55_g1_i1	664	0	0	4	0.215341	0	0	2	0.0676151	2	0.0878235	29	0.830726	4.89039	1.44597	8.33482	5.76418	2.52711	0.497987	0.302782	1
c85_g1_i1	919	10	0.428393	0	0	0	0	36	0.879364	6	0.190364	14	0.289761	9.80954	3.89563	15.7235	4.03618	2.01299	0.384168	0.415479	0.976623
c95_g1_i1	721	2	0.109207	2	0.0991585	16	0.776758	4	0.124539	8	0.323522	15	0.395716	7.5922	7.5889	7.5955	1.00087	0.00125405	1	0	1
c102_g1_i1	364	0	0	4	0.39282	2	0.192322	0	0	7	0.560719	2	0.10451	2.57489	2.20682	2.94297	1.33358	0.415304	0.99248	0.0032783	1
c164_g1_i1	230	4	0.684683	0	0	2	0.304371	0	0	0	0	4	0.330796	1.64687	2.3191	0.974638	0.420266	-1.25063	0.934698	0.0293285	1
c204_g1_i1	346	2	0.227568	0	0	2	0.202327	0	0	0	0	6	0.32984	1.50097	1.53998	1.46196	0.949338	-0.0750057	1	0	1
c219_g1_i1	255	2	0.308779	4	0.560731	2	0.274531	0	0	0	0	4	0.298365	1.98029	2.98594	0.974638	0.326409	-1.61525	0.869164	0.0608984	1
c243_g1_i1	435	2	0.181008	0	0	7	0.563261	0	0	2	0.134057	2	0.0874518	2.31552	3.4421	1.18893	0.345409	-1.53362	0.831725	0.08002	1
c310_g1_i1	908	0	0	0	0	0	0	5	0.123613	25	0.802792	16	0.335168	7.04321	0	14.0864	Inf	Inf	0.0845828	1.07272	0.60817
c385_g1_i1	229	2	0.343836	8	1.24879	19	2.90415	0	0	0	0	0	0	5.44956	10.8991	0	0	-Inf	0.13196	0.879557	0.71772
c404_g1_i1	1265	17	0.529073	21	0.593422	28	0.774762	18	0.319421	18	0.414888	4	0.0601447	18.6293	24.8658	12.3929	0.498389	-1.00465	0.500246	0.300816	1
c408_g1_i1	949	36	1.49346	17	0.640351	0	0	31	0.733292	1	0.0307244	9	0.180387	15.7515	20.1696	11.3334	0.561905	-0.831601	0.67135	0.173051	1
c422_g1_i1	624	0	0	6	0.343718	4	0.224376	0	0	4	0.186906	7	0.213374	3.39975	3.69065	3.10885	0.842357	-0.247497	0.982321	0.00774643	1
c426_g1_i1	358	14	1.53958	6	0.599106	2	0.195546	0	0	10	0.814453	0	0	5.94588	8.38369	3.50807	0.41844	-1.25691	0.651318	0.186207	1
c434_g1_i1	506	4	0.31122	8	0.565164	24	1.6602	2	0.0887281	2	0.115247	0	0	7.42453	13.5804	1.26869	0.0934208	-3.42011	0.242334	0.615585	0.864996
c448_g1_i1	526	13	0.973005	11	0.747553	1	0.066545	0	0	0	0	2	0.0723223	4.95424	9.42116	0.487319	0.051726	-4.27297	0.326738	0.485801	0.934052
c469_g1_i1	338	8	0.931817	7	0.740315	3	0.310674	1	0.0664148	0	0	0	0	3.53588	6.78822	0.283538	0.0417691	-4.58142	0.409963	0.387255	0.992923
c494_g1_i1	406	5	0.484843	5	0.440229	10	0.862134	13	0.718785	36	2.58539	189	8.85449	34.9631	7.55952	62.3667	8.25009	3.04441	0.0990597	1.0041	0.64505
c499_g1_i1	666	6	0.354678	28	1.50286	2	0.105113	0	0	2	0.0875598	4	0.114239	7.44813	13.22	1.67625	0.126797	-2.97941	0.309872	0.508817	0.921849
c507_g1_i1	492	2	0.160038	2	0.145312	2	0.142287	0	0	0	0	3	0.11598	1.49697	2.26296	0.730979	0.323019	-1.63031	0.905764	0.042985	1
c515_g1_i1	864	2	0.0911326	0	0	0	0	0	0	0	0	38	0.836561	5.0191	0.779126	9.25907	11.8839	3.57094	0.345125	0.462023	0.951101
c516_g1_i1	688	0	0	0	0	54	2.7473	4	0.130513	0	0	0	0	10.8385	20.5429	1.13415	0.0552089	-4.17895	0.297249	0.526879	0.913108
c585_g1_i1	725	4	0.21721	2	0.0986114	0	0	44	1.36237	4	0.160868	0	0	8.08007	2.28124	13.8789	6.08394	2.60501	0.34444	0.462886	0.950551
c636_g1_i1	617	1	0.0638076	0	0	0	0	0	0	33	1.55947	16	0.493245	7.93237	0.389563	15.4752	39.7244	5.31196	0.11814	0.927603	0.689565
c637_g1_i1	345	4	0.456455	0	0	5	0.507285	6	0.390404	0	0	0	0	2.5808	3.46038	1.70123	0.491631	-1.02435	0.891659	0.049801	1
c640_g1_i1	320	0	0	0	0	0	0	0	0	25	2.27792	2	0.11888	4.62875	0	9.25749	Inf	Inf	0.220379	0.65683	0.83935
c645_g1_i1	569	6	0.415142	0	0	0	0	12	0.473424	4	0.204973	0	0	3.57153	2.33738	4.80569	2.05601	1.03985	0.833508	0.0790902	1
c650_g1_i1	773	6	0.305583	3	0.138732	0	0	2	0.0580807	12	0.452638	63	1.5502	11.7746	3.42186	20.1273	5.88199	2.5563	0.224084	0.649588	0.84293
c657_g1_i1	758	8	0.415507	8	0.377273	4	0.184711	25	0.740376	2	0.0769325	4	0.100373	8.14742	7.53014	8.76471	1.16395	0.219029	0.941635	0.0261172	1
c671_g1_i1	933	0	0	2	0.0766273	0	0	0	0	0	0	91	1.85519	11.448	0.722984	22.173	30.6688	4.9387	0.237	0.625252	0.860797
c674_g1_i1	1759	8	0.179053	18	0.365798	12	0.23879	23	0.293524	15	0.248642	55	0.594737	19.6866	14.1885	25.1848	1.77502	0.827833	0.579536	0.23692	1
c680_g2_i1	360	0	0	0	0	0	0	0	0	8	0.647942	0	0	1.40323	0	2.80646	Inf	Inf	0.705445	0.151537	1
c700_g1_i1	726	0	0	0	0	2	0.096426	2	0.0618408	10	0.401617	7	0.183396	3.27081	0.760849	5.78076	7.59778	2.92558	0.591634	0.227947	1
c707_g1_i1	2429	5166	83.7306	10313	151.772	8608	124.044	16836	155.594	13676	164.165	30377	237.873	12994.1	9015.25	16972.9	1.88269	0.912797	0.04404	1.35615	0.451525
c714_g1_i1	563	8	0.559421	3	0.190479	4	0.248687	12	0.47847	6	0.310736	11	0.371631	6.95512	5.72268	8.18756	1.43072	0.516742	0.857835	0.0665964	1
c716_g1_i1	1165	106	3.5821	41	1.25804	0	0	0	0	0	0	2	0.0326537	28.3011	56.1149	0.487319	0.00868431	-6.84737	0.0167885	1.77499	0.284279
c722_g1_i2	1770	5	0.111213	15	0.302938	19	0.375735	26	0.329748	14	0.230624	28	0.300893	16.852	14.5983	19.1058	1.30877	0.388211	0.821768	0.0852506	1
c724_g1_i1	762	906	46.8091	615	28.8506	572	26.275	1495	44.0421	700	26.785	800	19.9693	828.623	792.865	864.382	1.0902	0.124595	0.807614	0.0927962	1
c731_g1_i1	458	1	0.0859591	7	0.546346	2	0.15285	0	0	6	0.381975	0	0	2.89285	3.68086	2.10484	0.571835	-0.80633	0.858951	0.0660315	1
c757_g1_i1	1297	12	0.364249	6	0.165366	8	0.215899	2	0.0346156	14	0.314729	43	0.630603	12.9214	9.88711	15.9557	1.61379	0.690455	0.701004	0.154279	1
c767_g1_i1	607	5	0.324294	6	0.353344	0	0	0	0	4	0.192141	16	0.501371	4.70928	4.11677	5.30178	1.28785	0.364965	0.917982	0.0371658	1
c817_g1_i1	493	0	0	2	0.145017	0	0	8	0.364271	2	0.118286	8	0.308653	2.82109	0.722984	4.9192	6.80402	2.76639	0.64351	0.191445	1
c841_g1_i1	349	357	40.2717	529	54.1833	399	40.0174	798	51.3286	925	77.2797	943	51.3942	631.312	482.093	780.531	1.61905	0.695145	0.20423	0.68988	0.824545
c885_g1_i1	931	8	0.338297	8	0.307168	6	0.225581	4	0.0964477	8	0.250547	4	0.0817219	6.60312	8.29099	4.91525	0.592842	-0.754281	0.790829	0.101917	1
c906_g1_i1	1016	10	0.387493	12	0.422204	33	1.1369	18	0.397704	34	0.97574	12	0.224655	20.3713	20.7875	19.955	0.959952	-0.0589664	0.929908	0.0315601	1
c911_g1_i1	974	12	0.485042	30	1.10103	10	0.35937	2	0.0460949	6	0.179614	2	0.039057	11.2415	19.3238	3.15924	0.16349	-2.61273	0.222008	0.653632	0.841939
c944_g1_i1	1098	6	0.215133	17	0.553454	12	0.382543	2	0.0408893	10	0.26555	28	0.485047	11.9727	13.0478	10.8976	0.835205	-0.259799	0.931833	0.030662	1
c964_g1_i1	362	30	3.26265	7	0.691233	1	0.0966924	0	0	1	0.0805453	0	0	7.47429	14.5978	0.350807	0.0240315	-5.37893	0.10966	0.95995	0.670213
c1048_g1_i1	259	0	0	0	0	0	0	4	0.34669	0	0	0	0	0.567076	0	1.13415	Inf	Inf	0.900915	0.0453164	1
c1110_g1_i1	245	2	0.321382	3	0.437714	0	0	0	0	2	0.23802	1	0.0776358	1.40444	1.8636	0.945273	0.507229	-0.979291	0.939623	0.0270465	1
c1183_g1_i1	1177	24	0.802772	4	0.121484	0	0	59	1.12527	14	0.346817	14	0.226245	17.9234	10.7955	25.0513	2.32053	1.21446	0.456711	0.340358	1
c1207_g1_i1	405	0	0	0	0	0	0	0	0	0	0	9	0.422684	1.09647	0	2.19294	Inf	Inf	0.752631	0.123418	1
c1373_g1_i1	662	4	0.237881	6	0.323988	6	0.317245	8	0.271277	8	0.352355	10	0.287323	6.76056	6.00975	7.51136	1.24986	0.321768	0.930322	0.0313665	1
c1391_g1_i2	534	5	0.368626	6	0.401648	0	0	0	0	0	0	0	0	2.05838	4.11677	0	0	-Inf	0.522428	0.281974	1
c1394_g1_i1	983	0	0	0	0	0	0	42	0.95913	0	0	0	0	5.9543	0	11.9086	Inf	Inf	0.193589	0.71312	0.812251
c1400_g1_i1	476	0	0	16	1.20157	0	0	0	0	2	0.12251	0	0	3.24274	5.78387	0.701614	0.121305	-3.04329	0.53503	0.271622	1
c1409_g1_i1	1402	27	0.758182	10	0.254969	16	0.39946	16	0.256185	6	0.124782	40	0.542675	18.3039	20.2199	16.3878	0.81048	-0.303152	0.923114	0.0347449	1
c1416_g1_i1	537	1	0.0733134	11	0.73224	0	0	15	0.627045	0	0	4	0.141682	4.79684	4.36598	5.22771	1.19738	0.259875	0.961062	0.0172486	1
c1442_g1_i1	587	5958	399.595	6767	412.091	4448	265.233	13285	508.048	8738	434.033	8429	273.128	7672.66	6459.36	8885.96	1.37567	0.460136	0.348273	0.45808	0.953636
c1453_g1_i1	908	74	3.20851	257	10.1177	320	12.3357	0	0	48	1.54136	0	0	130.153	243.467	16.8387	0.0691623	-3.85387	0.000184426	3.73418	0.0177389
c1480_g1_i2	611	18	1.15982	18	1.05309	0	0	0	0	2	0.0954416	0	0	7.11031	13.519	0.701614	0.0518984	-4.26817	0.171579	0.765536	0.782965
c1508_g1_i1	367	2	0.214546	0	0	0	0	12	0.734001	0	0	6	0.310966	2.82177	0.779126	4.86442	6.24342	2.64234	0.64344	0.191492	1
c1552_g1_i1	572	12	0.825929	2	0.124988	8	0.489548	4	0.15698	5	0.254872	21	0.698315	8.22309	8.44114	8.00504	0.948336	-0.0765291	1	0	1
c1563_g1_i1	853	34	1.56923	18	0.754325	0	0	0	0	0	0	0	0	9.876	19.752	0	0	-Inf	0.0222512	1.65265	0.326188
c1575_g2_i1	353	11	1.2268	7	0.708857	8	0.793261	0	0	0	0	0	0	4.92952	9.85904	0	0	-Inf	0.164309	0.784338	0.770422
c1593_g1_i1	380	9	0.93243	2	0.18814	0	0	0	0	2	0.15346	0	0	2.46533	4.22905	0.701614	0.165903	-2.59159	0.678622	0.168372	1
c1601_g1_i1	527	0	0	4	0.271322	22	1.46121	2	0.0851924	4	0.221309	2	0.0721851	6.13647	9.81531	2.45762	0.250387	-1.99777	0.5214	0.282829	1
c1616_g1_i1	620	7	0.444492	2	0.115312	28	1.58076	2	0.0724136	0	0	9	0.276108	8.43091	14.1018	2.76001	0.19572	-2.35313	0.415545	0.381382	0.996061
c1632_g1_i1	1110	0	0	0	0	0	0	0	0	34	0.89311	20	0.342716	8.40031	0	16.8006	Inf	Inf	0.0513393	1.28955	0.489988
c1643_g1_i1	462	3	0.255645	2	0.154747	4	0.303053	2	0.0971784	1	0.0631113	10	0.411705	3.38393	3.41337	3.35448	0.982747	-0.0251087	0.999421	0.000251596	1
c1657_g1_i1	527	9	0.672341	3	0.203491	4	0.265675	8	0.34077	10	0.553272	0	0	5.94431	6.11224	5.77638	0.94505	-0.0815376	0.973397	0.0117099	1
c1659_g1_i1	999	20	0.788174	23	0.822996	6	0.210226	2	0.0449414	18	0.525359	4	0.0761592	13.1222	18.3881	7.85624	0.427245	-1.22686	0.480835	0.318004	1
c1668_g1_i1	331	5	0.594702	2	0.215992	8	0.845985	0	0	2	0.176178	7	0.402252	4.06071	5.7142	2.40723	0.421272	-1.24718	0.800997	0.0963691	1
c1674_g1_i1	1077	6	0.219327	0	0	0	0	41	0.854574	0	0	0	0	6.98122	2.33738	11.6251	4.97355	2.31428	0.462192	0.335177	1
c1683_g1_i1	214	1	0.183969	2	0.334081	3	0.490691	0	0	0	0	0	0	1.12691	2.25382	0	0	-Inf	0.746634	0.126892	1
c1700_g1_i1	650	1	0.0605681	5	0.274974	0	0	0	0	6	0.269145	14	0.409678	3.85655	2.19702	5.51608	2.5107	1.32809	0.768784	0.114195	1
c1708_g1_i1	364	2	0.216315	3	0.294615	4	0.384644	0	0	0	0	1	0.0522548	1.81448	3.3853	0.24366	0.0719758	-3.79634	0.702889	0.153113	1
c1712_g1_i1	615	10	0.640151	0	0	8	0.455319	0	0	0	0	0	0	3.46951	6.93903	0	0	-Inf	0.3004	0.5223	0.915755
c1728_g1_i1	394	5	0.49961	8	0.72582	0	0	0	0	2	0.148007	2	0.0965521	3.01434	4.83975	1.18893	0.24566	-2.02527	0.708894	0.149419	1
c1744_g1_i1	1076	4	0.146354	2	0.0664436	2	0.0650607	36	0.751055	12	0.325176	12	0.212127	10.1915	3.04209	17.341	5.70036	2.51105	0.291092	0.53597	0.907239
c1747_g1_i1	540	2	0.145812	2	0.132395	2	0.129639	1	0.0415708	0	0	21	0.739696	3.83168	2.26296	5.40039	2.38643	1.25485	0.750107	0.124877	1
c1765_g1_i1	561	18	1.26319	28	1.78415	4	0.249573	4	0.160059	0	0	0	0	9.89488	18.6556	1.13415	0.0607942	-4.03992	0.122238	0.912793	0.699027
c1769_g1_i1	317	4	0.496773	0	0	0	0	4	0.283258	2	0.183958	4	0.24001	2.18433	1.55825	2.81041	1.80356	0.850849	0.906157	0.0427963	1
c1777_g1_i1	277	2	0.284255	0	0	0	0	0	0	0	0	1	0.068667	0.511393	0.779126	0.24366	0.312734	-1.67699	0.994359	0.00245682	1
c1822_g1_i1	306	6	0.771947	0	0	2	0.228775	2	0.14672	2	0.190571	1	0.0621594	2.30529	3.09823	1.51235	0.488134	-1.03465	0.894726	0.0483101	1
c1849_g1_i1	266	1	0.148005	0	0	0	0	2	0.168784	3	0.328843	2	0.143013	1.24819	0.389563	2.10682	5.40815	2.43514	0.853745	0.0686719	1
c1901_g1_i2	248	1	0.158747	0	0	0	0	4	0.362068	2	0.23514	0	0	1.11266	0.389563	1.83577	4.71237	2.23645	0.883217	0.0539324	1
c1935_g1_i2	801	3	0.14745	2	0.089255	5	0.218493	9	0.252227	2	0.0728025	14	0.332448	5.22924	3.7938	6.66469	1.75673	0.812896	0.80296	0.0953061	1
c1965_g1_i2	1335	6	0.176941	4	0.107106	2	0.0524384	3	0.0504454	6	0.131045	28	0.398937	7.16106	4.5442	9.77793	2.15174	1.1055	0.675493	0.170379	1
c1984_g1_i1	581	3	0.203284	1	0.061526	0	0	9	0.347735	3	0.150555	18	0.589283	4.76016	1.53018	7.99014	5.22169	2.38452	0.524619	0.280156	1
c2023_g1_i1	564	3	0.209411	0	0	4	0.248246	0	0	2	0.103395	4	0.134899	2.18332	2.69039	1.67625	0.623052	-0.682575	0.955222	0.0198957	1
c2067_g1_i1	207	0	0	0	0	0	0	0	0	2	0.281714	3	0.275663	0.716296	0	1.43259	Inf	Inf	0.862723	0.0641285	1
c2069_g1_i1	482	0	0	0	0	0	0	4	0.186292	0	0	43	1.69687	5.80576	0	11.6115	Inf	Inf	0.122281	0.912641	0.699086
c2107_g1_i1	472	9	0.750685	14	1.06028	2	0.148316	9	0.428038	4	0.247097	6	0.241789	7.37242	9.32781	5.41703	0.58074	-0.784036	0.787048	0.103999	1
c2109_g1_i1	735	10	0.535636	1	0.0486349	4	0.190491	4	0.122167	3	0.11901	10	0.258786	5.201	5.77882	4.62317	0.800019	-0.321893	0.97298	0.0118959	1
c2175_g1_i1	1075	4	0.14649	2	0.0665054	2	0.0651212	14	0.292349	4	0.108493	52	0.920074	10.5426	3.04209	18.0431	5.93115	2.56831	0.249951	0.602144	0.870894
c2187_g1_i1	405	8	0.777665	6	0.52958	6	0.518558	7	0.387994	4	0.287974	5	0.234824	6.08715	7.56801	4.60629	0.608654	-0.716307	0.835417	0.0780967	1
c2189_g1_i1	299	2	0.26334	5	0.59777	2	0.234131	0	0	1	0.0975164	1	0.0636146	1.97095	3.34744	0.594467	0.177589	-2.49339	0.757584	0.120569	1
c2247_g1_i1	540	0	0	2	0.132395	2	0.129639	10	0.415708	0	0	6	0.211342	2.89059	1.48383	4.29734	2.89611	1.53411	0.780539	0.107605	1
c2305_g1_i1	207	0	0	0	0	2	0.33819	4	0.433782	0	0	0	0	0.947501	0.760849	1.13415	1.49064	0.575933	0.98726	0.00556836	1
c2360_g1_i1	264	4	0.596504	5	0.67702	0	0	0	0	0	0	2	0.144097	1.92652	3.36571	0.487319	0.144789	-2.78797	0.760788	0.118736	1
c2402_g1_i1	327	0	0	3	0.327951	3	0.321125	2	0.137298	0	0	2	0.116335	1.64007	2.22575	1.0544	0.473726	-1.07788	0.934764	0.0292982	1
c2416_g1_i1	703	5	0.280009	6	0.305092	2	0.0995808	10	0.31932	0	0	8	0.216452	4.83114	4.87762	4.78466	0.980942	-0.0277606	1	0	1
c2464_g1_i1	206	3	0.573339	0	0	0	0	1	0.108972	0	0	1	0.0923338	0.847944	1.16869	0.527198	0.451102	-1.14848	0.985158	0.0064943	1
c2468_g1_i1	304	0	0	0	0	16	1.84224	0	0	1	0.0959125	0	0	3.2188	6.08679	0.350807	0.0576341	-4.11693	0.458778	0.338398	1
c2477_g1_i1	1259	928	29.0188	977	27.7398	1112	30.9158	7023	125.221	737	17.0683	1541	23.2812	1881.52	1137.72	2625.31	2.30751	1.20634	0.378195	0.422285	0.975423
c2479_g1_i1	471	7	0.585106	0	0	4	0.297262	5	0.238304	5	0.309527	25	1.00959	6.75593	4.24864	9.26322	2.18028	1.12451	0.675431	0.170419	1
c2526_g1_i1	738	0	0	0	0	4	0.189716	8	0.243341	6	0.237052	4	0.103094	3.43474	1.5217	5.34779	3.51435	1.81326	0.719017	0.143261	1
c2530_g1_i1	683	0	0	0	0	0	0	0	0	3	0.128071	35	0.97471	4.79025	0	9.58051	Inf	Inf	0.184042	0.735084	0.803405
c2592_g1_i2	1015	6	0.232725	10	0.352184	12	0.413824	13	0.287514	2	0.057453	58	1.0869	14.5186	10.5174	18.5199	1.76088	0.816296	0.610473	0.214333	1
c2604_g1_i1	298	0	0	0	0	4	0.469834	2	0.150659	4	0.391375	2	0.127656	1.98966	1.5217	2.45762	1.61505	0.691582	0.950806	0.0219079	1
c2619_g1_i1	327	3	0.361186	2	0.218634	5	0.535209	0	0	0	0	0	0	1.8969	3.7938	0	0	-Inf	0.558819	0.252729	1
c2634_g1_i1	217	0	0	0	0	0	0	2	0.206896	0	0	1	0.0876533	0.405368	0	0.810736	Inf	Inf	0.939413	0.0271436	1
c2651_g1_i1	239	4	0.6589	0	0	0	0	0	0	0	0	1	0.0795848	0.900956	1.55825	0.24366	0.156367	-2.67699	0.909772	0.0410675	1
c2669_g1_i1	1705	12	0.277086	2	0.0419315	47	0.964882	0	0	0	0	0	0	11.6388	23.2777	0	0	-Inf	0.0173178	1.76151	0.288863
c2714_g1_i1	1138	20	0.691903	6	0.188471	40	1.23032	0	0	0	0	0	0	12.5886	25.1772	0	0	-Inf	0.00767338	2.11501	0.181165
c2715_g1_i1	234	2	0.33649	9	1.37487	0	0	2	0.191865	0	0	0	0	2.29982	4.03256	0.567076	0.140625	-2.83008	0.690871	0.160603	1
c2736_g1_i2	632	8	0.498345	0	0	4	0.221536	2	0.0710386	2	0.0922703	6	0.180577	3.68443	4.6382	2.73065	0.58873	-0.764323	0.904337	0.0436697	1
c2792_g1_i1	1892	2733	56.869	2688	50.7859	3472	64.2332	3866	45.8693	3559	54.8474	3663	36.8251	3297.2	3357.2	3237.21	0.964257	-0.0525099	0.875578	0.057705	1
c2839_g1_i1	403	58	5.66605	16	1.41922	15	1.30283	2	0.111405	2	0.144702	2	0.0943958	17.9205	34.0849	1.75601	0.0515187	-4.27876	0.0245335	1.61024	0.342592
c2865_g1_i1	220	9	1.61056	9	1.46236	1	0.159103	1	0.102037	3	0.397601	0	0	4.23794	7.13992	1.33596	0.187111	-2.41803	0.542137	0.265891	1
c2944_g1_i1	775	806	40.9441	495	22.8317	885	39.9708	6	0.173793	28	1.05343	0	0	420.563	829.602	11.5238	0.0138908	-6.16973	1.61616e-19	18.7915	3.79296e-15
c2973_g1_i1	1615	288	7.02065	315	6.97225	167	3.61947	1114	15.4844	655	11.8255	2095	24.674	672.851	289.595	1056.11	3.64684	1.86665	0.000871674	3.05965	0.0485922
c2982_g1_i1	310	2	0.253995	4	0.461247	1	0.112912	0	0	0	0	20	1.22715	3.73936	2.60552	4.87319	1.87033	0.903296	0.817408	0.087561	1
c3061_g1_i2	739	5	0.266369	0	0	0	0	4	0.121506	4	0.157821	0	0	2.2426	1.94782	2.53738	1.30268	0.381483	0.983897	0.00705053	1
c3064_g1_i1	423	4	0.372286	2	0.169015	0	0	0	0	0	0	6	0.269798	1.8716	2.28124	1.46196	0.640862	-0.641915	0.986033	0.00610848	1
c3073_g1_i1	382	4	0.412244	1	0.0935776	0	0	1	0.0587649	0	0	0	0	1.10164	1.91974	0.283538	0.147696	-2.7593	0.865511	0.0627275	1
c3099_g1_i1	265	0	0	3	0.404679	0	0	0	0	2	0.220056	0	0	0.893045	1.08448	0.701614	0.646961	-0.62825	0.985293	0.00643453	1
c3128_g1_i1	383	4	0.411167	4	0.373333	10	0.913907	0	0	4	0.304516	5	0.248313	4.715	6.80847	2.62153	0.385039	-1.37692	0.724554	0.139929	1
c3152_g1_i1	584	4	0.269653	4	0.24484	0	0	1	0.0384387	1	0.0499271	12	0.390838	3.28124	3.00422	3.55826	1.18442	0.244181	0.95271	0.0210392	1
c3187_g1_i1	551	10	0.714506	9	0.583883	0	0	0	0	0	0	0	0	3.57453	7.14906	0	0	-Inf	0.284328	0.54618	0.899594
c3229_g1_i1	600	185	12.1389	27	1.6086	34	1.98348	12	0.448964	2	0.0971914	16	0.50722	51.3833	94.7639	8.00263	0.084448	-3.56579	0.10065	0.997186	0.648409
c3235_g1_i2	739	4	0.213095	1	0.0483716	2	0.0947298	0	0	0	0	39	1.0038	6.09166	2.68059	9.50273	3.54501	1.82579	0.529625	0.276031	1
c3239_g1_i1	354	4	0.444851	2	0.201958	0	0	0	0	0	0	2	0.107462	1.38428	2.28124	0.487319	0.213621	-2.22688	0.870862	0.0600509	1
c3273_g1_i1	899	11	0.481715	8	0.318101	6	0.233611	4	0.0998808	7	0.227032	0	0	6.52474	9.45968	3.5898	0.379484	-1.39789	0.615412	0.210834	1
c3281_g1_i1	376	0	0	2	0.190142	6	0.558553	0	0	4	0.310185	3	0.151761	2.56987	3.00553	2.13421	0.710093	-0.49392	0.949296	0.0225984	1
c3384_g1_i1	778	0	0	56	2.57302	4	0.179962	0	0	50	1.87387	0	0	19.6528	21.7653	17.5403	0.805887	-0.31135	0.78457	0.105368	1
c3415_g1_i1	933	0	0	3	0.114941	0	0	53	1.27519	0	0	2	0.0407733	8.29966	1.08448	15.5148	14.3063	3.83858	0.299319	0.523866	0.915128
c3423_g1_i1	820	0	0	0	0	0	0	9	0.246383	3	0.106673	12	0.278353	3.26409	0	6.52818	Inf	Inf	0.34153	0.466571	0.947443
c3432_g1_i1	1201	8	0.262243	12	0.357169	2	0.0582892	0	0	16	0.388442	30	0.475123	10.569	8.21526	12.9227	1.57301	0.653529	0.772727	0.111974	1
c3439_g1_i1	972	0	0	0	0	0	0	52	1.20093	0	0	0	0	7.37199	0	14.744	Inf	Inf	0.175133	0.756633	0.788322
c3549_g1_i1	716	4	0.21994	7	0.349478	4	0.195546	12	0.376227	4	0.162891	17	0.45161	7.27915	5.6104	8.9479	1.59488	0.673447	0.803026	0.0952702	1
c3592_g1_i1	1013	8	0.310912	14	0.49403	6	0.207321	2	0.0443203	0	0	8	0.150213	6.48815	10.4599	2.51635	0.24057	-2.05547	0.542962	0.265231	1
c3635_g1_i1	281	0	0	3	0.381637	0	0	2	0.159774	2	0.207526	1	0.0676895	1.29841	1.08448	1.51235	1.39454	0.479793	0.99587	0.00179752	1
c3668_g1_i2	1052	6	0.22454	3	0.101939	6	0.199635	6	0.128032	2	0.0554323	15	0.271209	5.88107	5.7044	6.05774	1.06194	0.0867032	0.964052	0.0158994	1
c3681_g1_i1	520	0	0	0	0	6	0.403877	6	0.259018	0	0	0	0	1.99189	2.28255	1.70123	0.745321	-0.424067	0.9881	0.00519928	1
c3687_g1_i1	314	0	0	2	0.227686	4	0.445894	9	0.64342	0	0	3	0.181727	2.76375	2.24468	3.28282	1.46249	0.548426	0.930627	0.0312246	1
c3719_g1_i1	1666	0	0	0	0	0	0	0	0	0	0	104	1.18737	12.6703	0	25.3406	Inf	Inf	0.128629	0.890662	0.712374
c3819_g1_i1	223	4	0.706175	0	0	2	0.313925	0	0	0	0	0	0	1.15955	2.3191	0	0	-Inf	0.741518	0.129878	1
c3881_g1_i1	645	5	0.305188	6	0.332527	0	0	0	0	8	0.361642	2	0.0589791	3.70527	4.11677	3.29377	0.800087	-0.321771	0.933511	0.0298806	1
c3971_g1_i1	826	20	0.953251	14	0.605875	8	0.339009	0	0	2	0.0705991	0	0	8.29858	15.8956	0.701614	0.044139	-4.5018	0.119432	0.92288	0.691862
c4042_g1_i2	710	11	0.609947	28	1.40973	0	0	0	0	0	0	0	0	7.20349	14.407	0	0	-Inf	0.0633626	1.19817	0.539149
c4055_g1_i1	528	0	0	2	0.135404	32	2.12137	0	0	0	0	0	0	6.44828	12.8966	0	0	-Inf	0.128226	0.892025	0.711594
c4055_g1_i2	1396	0	0	2	0.0512129	75	1.88051	0	0	0	0	10	0.136252	15.8457	29.2548	2.4366	0.0832887	-3.58574	0.338328	0.470662	0.944365
c4062_g1_i2	553	6	0.427153	12	0.775695	6	0.379776	4	0.162374	2	0.105452	0	0	5.3968	8.95783	1.83577	0.204934	-2.28677	0.504546	0.297099	1
c4113_g1_i1	1077	25	0.913864	27	0.896155	4	0.130001	0	0	0	0	0	0	10.5105	21.0211	0	0	-Inf	0.0169881	1.76986	0.285812
c4117_g1_i1	325	6	0.726817	9	0.989907	2	0.215401	0	0	5	0.448576	0	0	4.05285	6.35166	1.75403	0.276154	-1.85646	0.627872	0.202129	1
c4227_g1_i1	842	12	0.561082	10	0.424544	5	0.207854	8	0.213285	15	0.519431	6	0.13554	9.59208	10.1918	8.99237	0.882314	-0.180636	0.923335	0.0346408	1
c4290_g1_i1	391	3	0.302066	2	0.182847	0	0	0	0	2	0.149143	0	0	1.29664	1.89167	0.701614	0.370896	-1.43091	0.904776	0.0434591	1
c4454_g1_i1	622	10	0.632947	4	0.229882	0	0	2	0.0721807	2	0.0937537	2	0.06116	3.54881	5.3416	1.75601	0.328742	-1.60497	0.744077	0.128382	1
c4462_g1_i1	300	2	0.262462	24	2.85973	0	0	0	0	0	0	0	0	4.72747	9.45494	0	0	-Inf	0.173405	0.760939	0.78732
c4488_g1_i1	1201	0	0	0	0	0	0	0	0	110	2.67054	269	4.26027	52.0666	0	104.133	Inf	Inf	0.000487024	3.31245	0.0341193
c4547_g1_i1	1109	795	28.2223	874	28.1718	765	24.1452	1374	27.8123	858	22.5582	955	16.3795	919.97	916.672	923.269	1.0072	0.0103457	0.992747	0.00316137	1
c4572_g1_i1	273	0	0	0	0	0	0	0	0	0	0	9	0.627058	1.09647	0	2.19294	Inf	Inf	0.752631	0.123418	1
c4579_g1_i1	610	9	0.580858	9	0.527409	4	0.229526	6	0.220802	8	0.382392	2	0.0623632	6.6381	8.2812	4.995	0.603174	-0.729353	0.790724	0.101975	1
c4610_g1_i1	1150	1414	48.4071	1086	33.7573	1818	55.3346	2825	55.1445	2058	52.1791	2278	37.6776	1856.52	1635.03	2078.01	1.27093	0.345883	0.48157	0.317341	1
c4632_g1_i1	300	4	0.524924	0	0	2	0.233351	0	0	0	0	0	0	1.15955	2.3191	0	0	-Inf	0.741518	0.129878	1
c4639_g1_i1	298	4	0.528447	0	0	0	0	4	0.301318	0	0	2	0.127656	1.58986	1.55825	1.62147	1.04057	0.057375	1	0	1
c4646_g1_i1	536	2	0.1469	4	0.266766	22	1.43668	0	0	0	0	0	0	5.29722	10.5944	0	0	-Inf	0.141173	0.850247	0.731068
c4661_g1_i2	271	7	1.01692	0	0	11	1.42077	0	0	1	0.107592	5	0.350937	4.24036	6.91161	1.56911	0.227024	-2.13908	0.641289	0.192946	1
c4684_g1_i1	337	0	0	2	0.212146	0	0	0	0	1	0.0865205	1	0.0564414	0.658725	0.722984	0.594467	0.82224	-0.282369	1	0	1
c4697_g1_i1	316	4	0.498345	6	0.678734	5	0.553839	6	0.426232	6	0.553622	4	0.240769	5.20502	5.62933	4.78071	0.84925	-0.235738	0.955283	0.0198679	1
c4788_g1_i1	286	0	0	0	0	0	0	0	0	1	0.101949	4	0.266025	0.662723	0	1.32545	Inf	Inf	0.872643	0.0591635	1
c4790_g1_i1	345	0	0	0	0	1	0.101457	0	0	8	0.676114	0	0	1.59344	0.380425	2.80646	7.37717	2.88307	0.800042	0.0968872	1
c4826_g1_i1	896	63	2.76815	31	1.23677	0	0	2	0.0501076	0	0	0	0	18.1579	35.7487	0.567076	0.0158628	-5.97821	0.015468	1.81057	0.271243
c4841_g1_i1	1243	3520	111.488	4324	124.351	7706	217	16947	306.058	12323	289.064	42589	651.71	12685.6	5865.91	19505.3	3.3252	1.73344	0.0129966	1.88617	0.247033
c4844_g1_i1	546	14	1.00947	14	0.91658	0	0	1	0.0411139	4	0.213607	0	0	6.10077	10.5148	1.68677	0.160419	-2.64009	0.391891	0.406834	0.980469
c4871_g1_i1	300	1	0.131231	12	1.42987	14	1.63346	11	0.823101	0	0	2	0.126805	6.82983	10.0534	3.60624	0.358708	-1.47912	0.627941	0.202081	1
c4886_g1_i1	286	0	0	1	0.124988	1	0.122387	3	0.235471	0	0	0	0	0.796266	0.741917	0.850615	1.14651	0.197249	1	0	1
c4913_g1_i1	569	7	0.484332	12	0.753883	11	0.676677	6	0.236712	4	0.204973	15	0.501426	9.00443	11.2495	6.75935	0.600857	-0.734906	0.796131	0.0990153	1
c4953_g1_i1	366	0	0	2	0.195337	0	0	1	0.0613339	0	0	7	0.363785	1.35607	0.722984	1.98916	2.75131	1.46012	0.893882	0.0487199	1
c4955_g1_i1	214	8	1.47175	0	0	1	0.163564	0	0	0	0	1	0.0888821	1.87029	3.49693	0.24366	0.0696782	-3.84315	0.697319	0.156568	1
c5019_g1_i1	245	0	0	0	0	0	0	0	0	1	0.11901	2	0.155272	0.419063	0	0.838126	Inf	Inf	0.937353	0.0280967	1
c5021_g1_i1	253	0	0	1	0.141291	2	0.276701	0	0	0	0	0	0	0.561171	1.12234	0	0	-Inf	0.906469	0.042647	1
c5029_g1_i1	1107	12	0.426767	6	0.193749	14	0.442671	36	0.730023	22	0.579461	26	0.446739	18.215	12.1697	24.2603	1.99351	0.995308	0.545787	0.262977	1
c5066_g1_i1	486	0	0	1	0.0735527	13	0.936285	0	0	7	0.419963	0	0	3.88133	5.30701	2.45565	0.462718	-1.1118	0.768951	0.114102	1
c5132_g1_i1	454	0	0	0	0	6	0.46259	8	0.395563	0	0	1	0.041896	2.39726	2.28255	2.51197	1.10051	0.138172	0.99653	0.00150972	1
c5159_g1_i1	1057	1964	73.1516	1654	55.9365	2302	76.2309	1552	32.9608	2309	63.6939	793	14.2701	1841.02	2238.75	1443.29	0.644685	-0.633334	0.130136	0.885601	0.714438
c5178_g1_i1	252	2	0.312455	1	0.141852	0	0	0	0	0	0	0	0	0.570309	1.14062	0	0	-Inf	0.905227	0.0432425	1
c5267_g1_i1	674	5	0.292057	8	0.424292	4	0.207731	2	0.0666119	0	0	6	0.169324	4.19524	6.36145	2.02903	0.318958	-1.64856	0.727144	0.13838	1
c5313_g1_i1	1024	0	0	0	0	4	0.136729	6	0.131532	10	0.28474	14	0.260049	5.07112	1.5217	8.62053	5.66507	2.50209	0.503386	0.298098	1
c5335_g1_i1	925	4534	192.973	3797	146.735	4697	177.738	8527	206.936	6112	192.66	10145	208.611	5979.75	4925.72	7033.79	1.42797	0.513968	0.254429	0.594433	0.874636
c5344_g1_i1	529	875	65.1193	210	14.1905	148	9.7928	239	10.142	386	21.2755	114	4.09899	352.019	473.084	230.954	0.488189	-1.03449	0.384332	0.415294	0.976623
c5354_g1_i1	505	3778	294.529	3451	244.28	154	10.6741	10515	467.412	2392	138.108	5371	202.298	3953.55	2777.86	5129.23	1.84647	0.884766	0.3124	0.505289	0.92374
c5368_g1_i1	697	10	0.564839	3	0.153859	0	0	2	0.0644138	0	0	4	0.109158	3.26091	4.98011	1.54171	0.309575	-1.69164	0.77488	0.110765	1
c5443_g1_i1	777	4	0.202673	4	0.184024	11	0.495533	1	0.0288909	4	0.150103	13	0.318237	6.02162	7.18889	4.85434	0.675256	-0.566494	0.896424	0.0474865	1
c5445_g1_i1	1086	0	0	2	0.0658317	38	1.22477	0	0	0	0	0	0	7.58956	15.1791	0	0	-Inf	0.123202	0.909383	0.702056
c5475_g1_i2	1068	0	0	0	0	94	3.08076	0	0	0	0	0	0	17.88	35.7599	0	0	-Inf	0.105881	0.97518	0.661062
c5487_g1_i1	228	2	0.345345	10	1.56783	6	0.921122	6	0.590742	9	1.15095	10	0.834244	6.98584	6.6766	7.29509	1.09264	0.127813	0.99419	0.00253061	1
c5522_g1_i1	553	12	0.854306	1	0.0646413	13	0.822847	8	0.324748	0	0	4	0.137582	6.61236	9.98177	3.24294	0.324887	-1.62199	0.623342	0.205274	1
c5560_g1_i1	447	0	0	0	0	0	0	0	0	8	0.521833	0	0	1.40323	0	2.80646	Inf	Inf	0.705445	0.151537	1
c5578_g1_i1	669	0	0	0	0	0	0	32	1.07376	4	0.174334	1	0.0284316	5.36006	0	10.7201	Inf	Inf	0.155981	0.806929	0.757065
c5579_g1_i1	914	12	0.516883	20	0.782202	2	0.0765922	8	0.196483	7	0.223306	4	0.0832418	9.18202	12.6655	5.69859	0.449932	-1.15222	0.61963	0.207868	1
c5602_g1_i1	1329	12	0.355479	20	0.537948	12	0.316051	24	0.405385	4	0.0877574	24	0.34349	15.2628	16.4697	14.056	0.853445	-0.22863	0.939361	0.0271674	1
c5630_g1_i1	737	6	0.32051	4	0.194012	0	0	2	0.0609178	0	0	10	0.258084	3.39351	3.78335	3.00367	0.793919	-0.332936	1	0	1
c5638_g1_i2	300	5	0.656155	9	1.0724	16	1.86681	8	0.598619	0	0	12	0.76083	8.24013	11.288	5.19222	0.459976	-1.12037	0.710217	0.148609	1
c5705_g1_i1	278	5	0.708081	2	0.25717	0	0	3	0.242247	0	0	2	0.13684	2.00437	2.6708	1.33793	0.500949	-0.997265	0.928703	0.0321231	1
c5736_g1_i1	223	9	1.58889	5	0.801494	0	0	1	0.100665	0	0	0	0	2.79853	5.31353	0.283538	0.0533616	-4.22806	0.521882	0.282428	1
c5741_g1_i1	706	0	0	8	0.405061	6	0.297473	4	0.127185	17	0.702091	12	0.323299	7.59814	5.17448	10.0218	1.93677	0.953653	0.761865	0.118122	1
c5766_g1_i1	595	0	0	0	0	33	1.94132	0	0	0	0	0	0	6.277	12.554	0	0	-Inf	0.172985	0.761992	0.786017
c5823_g1_i1	1640	608	14.5954	589	12.8383	791	16.8824	891	12.1959	680	12.0897	1119	12.9782	757.263	750.689	763.836	1.01751	0.0250481	0.94044	0.0266691	1
c5829_g1_i1	677	2	0.116305	2	0.105603	2	0.103405	6	0.19895	0	0	5	0.140478	2.59124	2.26296	2.91953	1.29014	0.367524	0.953739	0.0205705	1
c5836_g1_i1	548	4	0.287367	2	0.130462	10	0.638734	0	0	3	0.159621	7	0.242966	4.42176	6.08548	2.75804	0.453216	-1.14173	0.799493	0.0971854	1
c5840_g1_i2	500	21	1.65351	24	1.71584	0	0	0	0	0	0	0	0	8.42832	16.8566	0	0	-Inf	0.0390972	1.40785	0.429174
c5842_g1_i1	812	0	0	0	0	0	0	11	0.304101	17	0.610438	0	0	4.54132	0	9.08264	Inf	Inf	0.222748	0.652186	0.841939
c5858_g1_i1	346	3	0.341352	5	0.51657	5	0.505819	0	0	0	0	0	0	2.43914	4.87827	0	0	-Inf	0.449462	0.347307	1
c5879_g1_i2	474	0	0	6	0.452489	0	0	2	0.0947182	0	0	50	2.00641	7.45951	2.16895	12.7501	5.87844	2.55543	0.383982	0.415689	0.976623
c5889_g1_i1	1017	0	0	0	0	78	2.68457	3	0.0662189	7	0.20069	0	0	16.4897	29.6731	3.30626	0.111423	-3.16588	0.344306	0.463055	0.950551
c5894_g1_i1	1628	6	0.145096	10	0.219574	4	0.0860016	2	0.0275777	8	0.14328	110	1.28519	18.825	7.474	30.1761	4.03748	2.01345	0.353607	0.451479	0.957429
c5900_g1_i1	436	134	12.0997	54	4.42734	94	7.54644	81	4.17042	190	12.7062	89	3.88268	109.394	107.482	111.306	1.03557	0.050432	0.977617	0.00983117	1
c5919_g1_i1	699	10	0.563223	7	0.357978	4	0.200301	6	0.192688	2	0.0834261	6	0.163268	5.90629	7.94778	3.8648	0.486275	-1.04016	0.772164	0.112291	1
c5925_g1_i1	1647	9	0.215133	2	0.0434082	46	0.977609	0	0	2	0.0354067	0	0	11.2151	21.7286	0.701614	0.0322899	-4.95277	0.072093	1.14211	0.571026
c5927_g1_i1	434	41	3.71922	25	2.05914	0	0	0	0	0	0	0	0	12.5047	25.0094	0	0	-Inf	0.00783872	2.10575	0.183234
c5955_g1_i1	334	9	1.06085	6	0.642155	3	0.314395	1	0.0672102	0	0	1	0.0569484	3.67175	6.8163	0.527198	0.0773438	-3.69257	0.477631	0.320907	1
c5975_g1_i1	832	0	0	0	0	2	0.084141	0	0	0	0	36	0.823014	4.7663	0.760849	8.77175	11.5289	3.52718	0.370484	0.43123	0.969114
c6048_g1_i1	556	0	0	0	0	2	0.125909	20	0.807489	0	0	0	0	3.21581	0.760849	5.67076	7.45321	2.89786	0.588878	0.229975	1
c6064_g1_i1	668	4	0.235744	6	0.321078	4	0.209597	4	0.13442	6	0.261893	12	0.34169	5.70591	5.2489	6.16291	1.17413	0.231596	0.953944	0.0204772	1
c6108_g1_i1	411	0	0	0	0	0	0	18	0.983133	0	0	7	0.323955	3.40465	0	6.80931	Inf	Inf	0.323696	0.489862	0.932137
c6108_g2_i1	333	2	0.236452	0	0	0	0	2	0.134824	4	0.350239	0	0	1.37472	0.779126	1.9703	2.52886	1.33849	0.92394	0.0343561	1
c6118_g1_i1	203	3	0.581812	0	0	0	0	3	0.331747	0	0	0	0	1.00965	1.16869	0.850615	0.727836	-0.458314	1	0	1
c6125_g1_i1	403	0	0	0	0	4	0.347421	3	0.167108	2	0.144702	4	0.188792	2.02428	1.5217	2.52687	1.66056	0.731668	0.930977	0.0310612	1
c6129_g1_i1	312	2	0.252367	0	0	0	0	0	0	2	0.186906	3	0.182892	1.10586	0.779126	1.43259	1.83872	0.878699	0.959359	0.0180186	1
c6165_g1_i1	558	6	0.423326	5	0.32031	0	0	15	0.603446	0	0	15	0.511311	6.0264	4.14484	7.90797	1.90791	0.931991	0.752137	0.123703	1
c6178_g1_i1	205	13	2.49659	43	7.49807	25	4.26862	0	0	0	0	0	0	15.0595	30.1191	0	0	-Inf	0.00279612	2.55344	0.103179
c6185_g1_i1	476	0	0	2	0.150196	1	0.073535	4	0.18864	0	0	6	0.239757	1.84976	1.10341	2.59611	2.35281	1.23438	0.879726	0.0556526	1
c6194_g1_i1	852	3	0.138624	1	0.0419561	0	0	3	0.079043	0	0	34	0.759044	5.33261	1.53018	9.13504	5.96991	2.57771	0.447394	0.34931	1
c6216_g1_i1	457	6	0.516883	2	0.15644	2	0.153184	6	0.294725	0	0	7	0.291346	3.61403	3.82121	3.40685	0.891562	-0.165593	1	0	1
c6243_g1_i1	475	0	0	0	0	0	0	0	0	0	0	21	0.840918	2.55843	0	5.11685	Inf	Inf	0.437124	0.359395	1
c6256_g1_i1	399	1	0.0986699	0	0	3	0.263178	4	0.225045	0	0	0	0	1.33249	1.53084	1.13415	0.740871	-0.432705	1	0	1
c6274_g1_i1	264	1	0.149126	0	0	4	0.530343	2	0.170062	2	0.220889	0	0	1.58998	1.91126	1.26869	0.663797	-0.591185	0.969382	0.0135051	1
c6293_g1_i1	820	0	0	0	0	0	0	8	0.219007	2	0.0711156	26	0.603097	4.65253	0	9.30507	Inf	Inf	0.196046	0.707641	0.814916
c6310_g1_i1	428	4	0.367937	2	0.16704	0	0	0	0	7	0.476874	0	0	2.36844	2.28124	2.45565	1.07645	0.106288	1	0	1
c6342_g1_i1	370	0	0	2	0.193225	1	0.0946017	0	0	3	0.236411	5	0.257037	1.68706	1.10341	2.27072	2.05791	1.04118	0.920324	0.0360591	1
c6344_g1_i1	553	1	0.0711922	22	1.42211	0	0	0	0	0	0	0	0	4.1712	8.34239	0	0	-Inf	0.21796	0.661623	0.837609
c6352_g1_i1	755	6	0.312868	8	0.378772	14	0.649056	0	0	0	0	0	0	5.27763	10.5553	0	0	-Inf	0.141909	0.84799	0.733233
c6360_g1_i1	687	5	0.28653	5	0.260165	1	0.05095	14	0.45746	2	0.0848833	10	0.276867	5.62172	4.1357	7.10775	1.71863	0.78126	0.810559	0.0912153	1
c6369_g1_i1	771	10	0.510626	12	0.556368	6	0.272394	18	0.524083	2	0.0756353	92	2.26966	19.369	10.5161	28.222	2.6837	1.42422	0.351253	0.45438	0.956995
c6373_g1_i1	425	2	0.185267	2	0.168219	0	0	0	0	3	0.205817	17	0.76083	3.34837	1.50211	5.19463	3.45822	1.79003	0.70591	0.15125	1
c6385_g1_i1	1546	16	0.407444	12	0.277464	8	0.181126	28	0.406565	50	0.942995	16	0.196851	21.4961	13.6143	29.378	2.15787	1.10961	0.505128	0.296599	1
c6424_g1_i1	1044	25	0.942751	8	0.273921	37	1.24052	17	0.365536	0	0	12	0.218629	17.2254	26.7067	7.74407	0.289967	-1.78604	0.332606	0.47807	0.938777
c6435_g1_i1	406	0	0	1	0.0880459	0	0	10	0.552912	8	0.57453	0	0	3.00166	0.361492	5.64184	15.6071	3.96413	0.534937	0.271697	1
c6461_g1_i2	470	4	0.335058	2	0.152113	4	0.297895	2	0.0955243	0	0	2	0.0809394	2.42867	3.80294	1.0544	0.277258	-1.8507	0.802114	0.0957641	1
c6479_g1_i1	219	0	0	2	0.326453	0	0	0	0	1	0.133139	0	0	0.536896	0.722984	0.350807	0.485221	-1.04329	0.994404	0.00243708	1
c6482_g1_i1	295	0	0	0	0	0	0	118	8.97928	0	0	0	0	16.7288	0	33.4575	Inf	Inf	0.118409	0.926614	0.689565
c6485_g1_i1	527	0	0	0	0	2	0.132837	2	0.0851924	5	0.276636	8	0.28874	2.51562	0.760849	4.27039	5.61266	2.48868	0.70091	0.154338	1
c6490_g1_i1	1436	1436	39.3693	2151	53.5453	3440	83.8504	6764	105.738	3806	77.2793	8289	109.793	3959.18	2645.64	5272.72	1.99298	0.994929	0.0302906	1.51869	0.379142
c6530_g1_i1	605	2	0.130146	2	0.118171	2	0.115711	0	0	12	0.578329	6	0.188636	3.9673	2.26296	5.67164	2.50629	1.32556	0.786232	0.104449	1
c6626_g1_i1	352	3	0.335534	0	0	0	0	6	0.38264	2	0.165667	0	0	1.78577	1.16869	2.40284	2.05601	1.03985	0.914455	0.0388377	1
c6677_g1_i1	270	0	0	0	0	0	0	0	0	0	0	3	0.211342	0.365489	0	0.730979	Inf	Inf	0.945481	0.024347	1
c6704_g1_i1	1040	2	0.0757102	2	0.0687435	4	0.134626	19	0.410111	8	0.224288	18	0.329205	7.80168	3.02381	12.5796	4.16017	2.05664	0.449653	0.347123	1
c6716_g1_i1	446	0	0	2	0.160299	2	0.156963	12	0.603988	6	0.392252	4	0.17059	3.98289	1.48383	6.48194	4.36837	2.1271	0.640192	0.19369	1
c6790_g1_i1	461	2	0.170799	2	0.155083	0	0	2	0.0973892	0	0	10	0.412598	2.25289	1.50211	3.00367	1.99963	0.999736	0.873302	0.0588354	1
c6826_g1_i1	256	1	0.153786	1	0.139635	2	0.273458	0	0	0	0	2	0.1486	0.999612	1.5119	0.487319	0.322321	-1.63343	0.947374	0.0234785	1
c6842_g1_i1	412	6	0.573339	8	0.694109	6	0.509747	6	0.326916	5	0.353852	0	0	5.48356	7.51186	3.45526	0.459974	-1.12037	0.725309	0.139477	1
c6907_g1_i1	763	12	0.619176	8	0.374801	8	0.367	6	0.176526	8	0.305713	0	0	7.55889	10.6101	4.50768	0.424849	-1.23498	0.624722	0.204313	1
c7046_g1_i2	476	5	0.413543	4	0.300392	9	0.661815	0	0	2	0.12251	0	0	3.75961	6.81761	0.701614	0.102912	-3.28052	0.471904	0.326146	1
c7055_g1_i1	482	5	0.408395	0	0	11	0.798816	0	0	0	0	0	0	3.06624	6.13249	0	0	-Inf	0.352446	0.452907	0.957295
c7080_g1_i1	902	0	0	0	0	0	0	6	0.149323	4	0.129301	21	0.442834	4.11065	0	8.22131	Inf	Inf	0.24438	0.611934	0.866662
c7087_g1_i1	606	15	0.974487	9	0.530891	0	0	2	0.0740865	2	0.0962291	1	0.0313874	5.30461	9.09688	1.51235	0.166249	-2.58858	0.469129	0.328708	1
c7148_g1_i1	534	21	1.54823	15	1.00412	0	0	0	0	0	0	8	0.284955	7.77624	13.6032	1.94928	0.143295	-2.80294	0.361126	0.442341	0.961243
c7179_g1_i1	1919	0	0	0	0	186	3.39265	0	0	0	0	0	0	35.3795	70.759	0	0	-Inf	0.0763987	1.11691	0.580823
c7188_g1_i1	1113	4	0.141489	4	0.128469	20	0.628978	8	0.161353	0	0	0	0	6.44051	10.6127	2.26831	0.213735	-2.22611	0.485723	0.313612	1
c7193_g1_i1	525	0	0	0	0	21	1.40011	0	0	0	0	0	0	3.99446	7.98892	0	0	-Inf	0.241087	0.617826	0.864225
c7201_g1_i1	253	4	0.622439	3	0.423873	0	0	4	0.354912	0	0	2	0.150362	2.1321	2.64273	1.62147	0.61356	-0.704724	0.954929	0.0200289	1
c7238_g1_i1	451	0	0	0	0	0	0	22	1.09503	0	0	0	0	3.11892	0	6.23784	Inf	Inf	0.364889	0.43784	0.963302
c7246_g1_i1	575	6	0.41081	7	0.435176	4	0.243497	7	0.273283	0	0	0	0	4.18714	6.38952	1.98477	0.310628	-1.68674	0.6964	0.157141	1
c7294_g1_i1	518	2	0.152005	4	0.276036	2	0.135145	0	0	2	0.112577	0	0	1.84378	2.98594	0.701614	0.234972	-2.08944	0.790068	0.102336	1
c7373_g1_i1	747	7	0.368922	4	0.191414	0	0	2	0.0601023	4	0.156131	4	0.101851	3.55893	4.17291	2.94494	0.705729	-0.502815	0.932564	0.0303215	1
c7394_g1_i1	512	2	0.153786	2	0.139635	6	0.410187	1	0.0438442	3	0.170844	6	0.2229	3.29129	3.78466	2.79792	0.739279	-0.43581	0.960466	0.0175181	1
c7422_g1_i1	349	0	0	2	0.204852	12	1.20353	0	0	0	0	0	0	2.64404	5.28808	0	0	-Inf	0.415069	0.38188	0.995788
c7564_g1_i1	1419	30	0.832331	10	0.251914	12	0.296005	1	0.0158197	4	0.0821914	4	0.0536174	11.2642	19.8669	2.6614	0.133962	-2.90011	0.201401	0.695938	0.820588
c7565_g1_i1	545	0	0	0	0	8	0.5138	8	0.329515	2	0.107	2	0.069801	3.25032	3.0434	3.45724	1.13598	0.183938	0.987838	0.00531416	1
c7573_g1_i1	845	8	0.372727	20	0.846074	8	0.331386	0	0	13	0.448576	20	0.450196	11.4117	13.3897	9.43368	0.704545	-0.505236	0.816383	0.0881059	1
c7577_g1_i1	444	0	0	0	0	0	0	0	0	0	0	15	0.642593	1.82745	0	3.65489	Inf	Inf	0.577518	0.238434	1
c7604_g1_i1	220	0	0	8	1.29988	5	0.795515	0	0	8	1.06027	2	0.172916	4.04392	4.79406	3.29377	0.687053	-0.541506	0.876831	0.0570839	1
c7641_g1_i1	239	5	0.823625	0	0	1	0.146455	5	0.469628	0	0	0	0	1.87297	2.32824	1.41769	0.608911	-0.715697	0.962008	0.0168213	1
c7718_g1_i1	431	0	0	2	0.165878	0	0	8	0.416672	0	0	0	0	1.49565	0.722984	2.26831	3.13742	1.64958	0.881639	0.0547094	1
c7754_g1_i1	828	10	0.475474	6	0.259034	0	0	12	0.325336	8	0.281714	17	0.390523	8.20786	6.06458	10.3511	1.70682	0.771307	0.762321	0.117862	1
c7808_g1_i1	312	4	0.504734	3	0.343718	2	0.224376	0	0	0	0	0	0	1.70179	3.40358	0	0	-Inf	0.602212	0.220251	1
c7830_g1_i1	586	0	0	2	0.122002	0	0	4	0.15323	0	0	3	0.0973759	1.29406	0.722984	1.86513	2.57977	1.36724	0.912842	0.0396043	1
c7830_g1_i2	368	2	0.213963	0	0	0	0	2	0.122001	0	0	0	0	0.673101	0.779126	0.567076	0.727836	-0.458314	1	0	1
c7883_g1_i1	865	6	0.273082	6	0.247954	4	0.161862	0	0	2	0.067416	14	0.30785	5.07044	6.02803	4.11285	0.682287	-0.551549	0.927037	0.0329029	1
c7916_g1_i1	919	28	1.1995	12	0.466768	6	0.228527	4	0.0977071	8	0.253819	6	0.124183	11.4654	17.5282	5.40257	0.308221	-1.69796	0.423131	0.373525	1
c7955_g1_i1	358	0	0	6	0.599106	0	0	5	0.313522	3	0.244336	0	0	2.31953	2.16895	2.47011	1.13885	0.187578	1	0	1
c8001_g1_i1	344	4	0.457782	2	0.207829	13	1.32277	0	0	0	0	0	0	3.61338	7.22676	0	0	-Inf	0.281457	0.550588	0.896878
c8099_g1_i1	560	3	0.210907	3	0.1915	8	0.500038	5	0.20043	4	0.208267	2	0.0679313	4.3024	5.29656	3.30824	0.624601	-0.678993	0.873672	0.0586515	1
c8174_g1_i1	700	0	0	0	0	0	0	36	1.15448	0	0	0	0	5.10369	0	10.2074	Inf	Inf	0.20799	0.681958	0.825652
c8176_g1_i1	509	0	0	2	0.140458	0	0	2	0.0882051	0	0	14	0.523164	2.35065	0.722984	3.97831	5.50262	2.46012	0.709419	0.149097	1
c8182_g1_i1	258	2	0.305188	2	0.277106	0	0	1	0.0870086	1	0.113013	2	0.147448	1.31189	1.50211	1.12166	0.746726	-0.42135	1	0	1
c8194_g1_i1	255	1	0.154389	3	0.420549	1	0.137265	0	0	2	0.228686	5	0.372956	1.88719	1.85446	1.91991	1.03529	0.0500378	1	0	1
c8263_g1_i1	500	2	0.157477	4	0.285973	0	0	5	0.224482	0	0	21	0.798872	4.37982	2.2251	6.53454	2.93675	1.55422	0.679622	0.167733	1
c8300_g1_i1	361	13	1.41773	21	2.07944	0	0	0	0	0	0	0	0	6.32783	12.6557	0	0	-Inf	0.0913493	1.03929	0.62449
c8301_g1_i1	724	0	0	0	0	0	0	0	0	41	1.65118	0	0	7.19154	0	14.3831	Inf	Inf	0.19154	0.717741	0.809969
c8309_g1_i1	508	2	0.154997	2	0.140735	4	0.275611	0	0	4	0.229586	8	0.29954	3.18816	3.02381	3.3525	1.1087	0.148872	0.9893	0.00467196	1
c8311_g1_i1	1866	919	19.3893	508	9.73167	226	4.23933	2112	25.4076	829	12.9536	1237	12.6092	909.341	627.623	1191.06	1.89773	0.924275	0.136919	0.863538	0.725495
c8375_g1_i1	841	3	0.140437	2	0.0850098	8	0.332962	9	0.240231	10	0.346699	13	0.294019	7.08128	4.93507	9.22749	1.86978	0.902867	0.757933	0.120369	1
c8378_g1_i1	597	2	0.13189	2	0.119754	83	4.86636	0	0	0	0	0	0	16.5387	33.0773	0	0	-Inf	0.0819097	1.08666	0.600325
c8496_g1_i1	823	4	0.191345	15	0.651518	7	0.297714	2	0.0545521	0	0	0	0	5.10534	9.64361	0.567076	0.0588034	-4.08796	0.310685	0.507679	0.922971
c8549_g1_i1	235	0	0	4	0.608453	2	0.297895	0	0	0	0	0	0	1.10341	2.20682	0	0	-Inf	0.75036	0.124731	1
c8623_g1_i1	307	3	0.384716	0	0	2	0.22803	3	0.219364	2	0.189951	5	0.309784	2.35003	1.92954	2.77053	1.43585	0.521904	0.941251	0.0262946	1
c8632_g1_i1	302	0	0	4	0.473465	3	0.347708	0	0	2	0.193095	8	0.503861	2.61907	2.58724	2.65089	1.0246	0.0350621	1	0	1
c8645_g1_i1	1970	94	1.87853	58	1.05244	0	0	0	0	0	0	0	0	28.7927	57.5855	0	0	-Inf	0.00103031	2.98703	0.0552065
c8693_g1_i1	322	1	0.122265	4	0.444058	3	0.326112	11	0.766864	0	0	3	0.177212	3.41335	2.97681	3.8499	1.2933	0.371056	0.948444	0.0229882	1
c8779_g1_i1	433	3	0.272766	0	0	3	0.242513	5	0.259217	4	0.269353	14	0.61499	4.27106	2.30996	6.23215	2.69794	1.43186	0.71314	0.146825	1
c8806_g1_i1	950	20	0.828827	4	0.150512	54	1.98962	0	0	0	0	0	0	14.8901	29.7802	0	0	-Inf	0.00347289	2.45931	0.117782
c8808_g1_i1	530	8	0.594253	0	0	11	0.72647	0	0	0	0	0	0	3.65059	7.30118	0	0	-Inf	0.278743	0.554796	0.893936
c8849_g1_i1	676	2	0.116477	2	0.105759	0	0	3	0.0996222	0	0	40	1.12549	6.04956	1.50211	10.597	7.05474	2.81859	0.376778	0.423915	0.974219
c8880_g1_i1	298	3	0.396335	2	0.23991	0	0	1	0.0753296	0	0	0	0	1.08761	1.89167	0.283538	0.149887	-2.73805	0.866676	0.062143	1
c8920_g1_i1	274	6	0.862101	2	0.260924	0	0	0	0	0	0	3	0.208257	1.89567	3.06036	0.730979	0.238854	-2.0658	0.834987	0.0783205	1
c8921_g1_i1	1165	18	0.608281	8	0.24547	0	0	8	0.154151	10	0.250278	10	0.163268	9.05852	9.90407	8.21297	0.829252	-0.270118	0.925137	0.033794	1
c8937_g1_i1	658	423	25.3088	376	20.4266	123	6.54305	107	3.65039	395	17.5033	41	1.18518	263.198	347.498	178.897	0.514815	-0.957875	0.218738	0.660076	0.837609
c8951_g1_i1	457	5	0.430736	4	0.312881	2	0.153184	0	0	0	0	6	0.249726	2.8083	4.15463	1.46196	0.351886	-1.50682	0.834021	0.0788228	1
c8996_g1_i1	383	4	0.411167	14	1.30667	12	1.09669	0	0	0	0	0	0	5.59212	11.1842	0	0	-Inf	0.123677	0.90771	0.703319
c9000_g1_i2	629	2	0.125181	2	0.113662	4	0.222592	5	0.178444	10	0.463552	38	1.14911	8.60432	3.02381	14.1848	4.69105	2.22991	0.376693	0.424013	0.974219
c9009_g1_i1	334	2	0.235744	0	0	0	0	2	0.13442	4	0.349191	0	0	1.37472	0.779126	1.9703	2.52886	1.33849	0.92394	0.0343561	1
c9021_g1_i1	605	2	0.130146	2	0.118171	16	0.92569	0	0	0	0	0	0	3.79445	7.5889	0	0	-Inf	0.26115	0.58311	0.877526
c9030_g1_i1	311	1	0.126589	2	0.229882	0	0	0	0	4	0.375015	17	1.03972	3.32899	1.11255	5.54544	4.98445	2.31744	0.640813	0.193269	1
c9083_g1_i1	349	0	0	0	0	0	0	0	0	0	0	14	0.76301	1.70562	0	3.41123	Inf	Inf	0.604339	0.218719	1
c9122_g1_i2	428	0	0	0	0	10	0.817819	2	0.104898	4	0.272499	4	0.177764	3.37459	3.80425	2.94494	0.77412	-0.369371	0.961469	0.0170646	1
c9143_g1_i1	312	5	0.630918	5	0.572863	0	0	0	0	0	0	0	0	1.87764	3.75528	0	0	-Inf	0.561421	0.250712	1
c9144_g1_i1	317	0	0	4	0.451062	2	0.220837	0	0	3	0.275938	13	0.780031	3.21341	2.20682	4.22	1.91225	0.935274	0.852249	0.0694334	1
c9159_g1_i1	476	0	0	0	0	51	3.75028	0	0	0	0	0	0	9.70083	19.4017	0	0	-Inf	0.141293	0.849878	0.731204
c9179_g1_i1	1503	10	0.261938	16	0.380536	23	0.535636	8	0.119485	2	0.0387989	20	0.253104	13.1362	18.4293	7.84311	0.425579	-1.2325	0.575722	0.239787	1
c9181_g1_i1	343	0	0	2	0.208435	0	0	4	0.261787	1	0.085007	10	0.554541	2.32227	0.722984	3.92156	5.42412	2.43939	0.721003	0.142063	1
c9297_g1_i1	625	8	0.503927	2	0.114389	0	0	6	0.215503	10	0.466519	0	0	4.52439	3.83949	5.2093	1.35677	0.440175	0.952491	0.0211389	1
c9345_g1_i1	299	5	0.658349	0	0	3	0.351197	2	0.150155	0	0	4	0.254458	2.3154	3.08909	1.54171	0.499084	-1.00265	0.923359	0.0346296	1
c9376_g1_i1	218	2	0.361186	0	0	9	1.44506	1	0.102973	0	0	0	0	2.24324	4.20295	0.283538	0.0674618	-3.88979	0.622237	0.206044	1
c9396_g1_i1	398	0	0	7	0.62871	0	0	24	1.35366	12	0.879118	5	0.238954	7.38167	2.53045	12.2329	4.83429	2.2733	0.451644	0.345204	1
c9424_g1_i1	611	2	0.128868	0	0	14	0.802025	2	0.0734802	2	0.0954416	13	0.404697	5.27067	6.10507	4.43627	0.726653	-0.460662	0.946903	0.0236947	1
c9480_g1_i1	1445	0	0	0	0	4	0.0968931	10	0.155351	34	0.686057	55	0.723974	14.8429	1.5217	28.1641	18.5083	4.2101	0.0451627	1.34522	0.458643
c9541_g1_i1	1063	0	0	0	0	0	0	2	0.0422356	3	0.0822881	29	0.518911	4.34281	0	8.68563	Inf	Inf	0.220446	0.656697	0.83947
c9648_g1_i1	557	0	0	3	0.192531	8	0.502731	4	0.161208	2	0.104694	8	0.273189	3.95646	4.12787	3.78504	0.916948	-0.125089	1	0	1
c9689_g1_i1	450	8	0.699898	0	0	2	0.155567	19	0.947813	0	0	4	0.169073	5.11961	3.87735	6.36186	1.64077	0.714377	0.830695	0.0805584	1
c9718_g1_i1	543	15	1.08755	6	0.39499	10	0.644616	8	0.330729	4	0.214788	2	0.0700581	7.98775	11.8166	4.15885	0.351949	-1.50656	0.571731	0.242808	1
c9746_g1_i1	260	4	0.605681	5	0.687435	4	0.538502	0	0	0	0	0	0	2.44371	4.88741	0	0	-Inf	0.448945	0.347807	1
c9764_g1_i1	641	204	12.5294	441	24.5932	200	10.9213	572	20.0318	492	22.3798	1537	45.6083	512.13	314.974	709.286	2.25189	1.17113	0.0639755	1.19399	0.540374
c9777_g1_i1	979	4	0.160855	18	0.657241	0	0	2	0.0458595	4	0.119131	14	0.272003	6.72333	8.06511	5.38154	0.667262	-0.583676	0.86687	0.062046	1
c9778_g1_i2	707	328	18.2647	588	29.7299	482	23.8632	888	28.1952	333	13.7333	937	25.2086	560.304	523.699	596.91	1.1398	0.188776	0.675549	0.170343	1
c9799_g1_i1	272	0	0	0	0	1	0.128686	35	2.88856	0	0	39	2.72724	9.90349	0.380425	19.4266	51.0655	5.67428	0.0546555	1.26237	0.505066
c9800_g1_i1	255	0	0	0	0	0	0	8	0.704257	0	0	0	0	1.13415	0	2.26831	Inf	Inf	0.753508	0.122912	1
c9810_g1_i1	1482	20	0.531299	4	0.0964821	10	0.236185	24	0.363534	6	0.118046	24	0.308029	13.8995	13.0415	14.7576	1.13159	0.17835	0.898833	0.0463209	1
c9812_g1_i1	2104	10	0.187116	18	0.305817	12	0.199635	32	0.341418	20	0.277162	26	0.235047	18.696	14.9676	22.4245	1.49821	0.583235	0.730867	0.136162	1
c9813_g1_i1	582	0	0	4	0.245681	3	0.180426	2	0.0771416	4	0.200395	11	0.359499	3.6189	2.58724	4.65056	1.7975	0.845989	0.859304	0.0658531	1
c9845_g1_i1	844	4	0.186584	12	0.508246	19	0.787974	0	0	0	0	0	0	6.56211	13.1242	0	0	-Inf	0.0835683	1.07796	0.606161
c9866_g1_i1	213	21	3.88148	45	7.55211	26	4.27262	52	5.48031	22	3.01156	136	12.1447	44.9692	34.339	55.5994	1.61913	0.695222	0.467861	0.329883	1
c9926_g1_i1	909	24	1.03945	22	0.865155	18	0.693122	6	0.148173	10	0.320764	0	0	14.6796	24.15	5.2093	0.215706	-2.21286	0.214811	0.667944	0.834
c9996_g1_i1	328	1	0.120028	4	0.435935	22	2.34774	1	0.0684397	0	0	3	0.17397	5.60969	10.2049	1.01452	0.099415	-3.33039	0.37983	0.420411	0.975744
c10032_g1_i1	350	0	0	7	0.714933	4	0.40003	0	0	5	0.416534	1	0.054345	3.02492	4.05214	1.99769	0.492997	-1.02035	0.829487	0.0811902	1
c10047_g1_i1	670	5	0.293801	4	0.213413	15	0.783641	0	0	1	0.0435185	0	0	4.72548	9.10015	0.350807	0.0385496	-4.69714	0.277977	0.555992	0.89376
c10048_g1_i1	742	6	0.31835	0	0	22	1.03781	0	0	0	0	2	0.0512689	5.59702	10.7067	0.487319	0.0455153	-4.45751	0.272463	0.564692	0.888116
c10053_g1_i1	447	84	7.39825	38	3.03886	0	0	0	0	0	0	0	0	23.23	46.46	0	0	-Inf	0.00400255	2.39766	0.126258
c10069_g1_i1	236	6	1.00091	6	0.908813	0	0	0	0	0	0	0	0	2.25317	4.50633	0	0	-Inf	0.484169	0.315003	1
c10109_g1_i1	1290	58	1.77009	4	0.110842	0	0	0	0	7	0.158219	0	0	13.2481	24.0406	2.45565	0.102146	-3.2913	0.276331	0.558571	0.892663
c10116_g1_i1	611	4	0.257737	6	0.351031	8	0.4583	2	0.0734802	0	0	2	0.0622611	3.9125	6.7706	1.0544	0.155731	-2.68287	0.573682	0.241329	1
c10176_g1_i1	425	2	0.185267	3	0.252329	8	0.658873	0	0	9	0.617451	2	0.0895095	4.27579	4.907	3.64458	0.742731	-0.429088	0.9008	0.0453715	1
c10187_g1_i1	566	9	0.626013	0	0	2	0.123684	8	0.317289	2	0.10303	8	0.268845	4.59306	4.26692	4.9192	1.15287	0.205228	0.950607	0.0219989	1
c10197_g1_i1	1537	4	0.102457	12	0.279089	4	0.0910934	10	0.146052	8	0.151763	24	0.297006	9.45376	7.41786	11.4897	1.54892	0.631263	0.788245	0.103339	1
c10221_g1_i1	430	20	1.83113	2	0.166263	4	0.325606	0	0	11	0.745887	7	0.30964	7.80022	10.0359	5.56449	0.554456	-0.850854	0.746569	0.12693	1
c10241_g1_i1	447	6	0.528447	7	0.559791	0	0	1	0.0502197	4	0.260916	13	0.553177	4.86108	4.86782	4.85434	0.99723	-0.00400162	1	0	1
c10245_g1_i1	432	3	0.273398	7	0.579228	0	0	13	0.675525	2	0.134988	1	0.0440295	4.1652	3.69913	4.63127	1.25199	0.32422	0.961581	0.0170141	1
c10260_g1_i1	1136	0	0	6	0.188803	13	0.400558	0	0	31	0.795669	0	0	8.99474	7.11447	10.875	1.52858	0.612189	0.897968	0.0467393	1
c10261_g1_i1	274	0	0	0	0	0	0	0	0	0	0	29	2.01315	3.53306	0	7.06613	Inf	Inf	0.298747	0.524696	0.914217
c10266_g1_i1	953	0	0	0	0	31	1.1386	0	0	0	0	70	1.39712	14.4247	11.7932	17.0562	1.44628	0.532344	0.76659	0.115437	1
c10274_g1_i1	1184	0	0	0	0	6	0.177378	42	0.796305	22	0.541776	0	0	10.9545	2.28255	19.6264	8.59845	3.10408	0.194487	0.711109	0.813604
c10282_g1_i1	1282	14	0.42993	14	0.390369	7	0.191122	2	0.0350206	8	0.18195	31	0.45994	12.0524	13.1777	10.927	0.829199	-0.270209	0.944801	0.0246595	1
c10289_g1_i2	758	4	0.207753	8	0.377273	0	0	6	0.17769	6	0.230797	2	0.0501867	4.37179	4.45019	4.29339	0.964766	-0.0517497	0.993704	0.00274316	1
c10294_g1_i1	2808	0	0	0	0	226	2.81716	0	0	32	0.332278	0	0	48.6009	85.9759	11.2258	0.130569	-2.93711	0.348732	0.457508	0.954309
c10304_g1_i1	621	0	0	0	0	82	4.62193	0	0	0	0	0	0	15.5974	31.1948	0	0	-Inf	0.112971	0.947032	0.67807
c10312_g1_i1	253	1	0.15561	2	0.282582	3	0.415051	6	0.532369	0	0	2	0.150362	2.22118	2.25382	2.18855	0.971039	-0.0423986	1	0	1
c10325_g1_i1	668	0	0	2	0.107026	2	0.104798	2	0.0672102	2	0.0872976	36	1.02507	5.76214	1.48383	10.0404	6.76655	2.75842	0.406334	0.391116	0.99076
c10342_g1_i1	2129	35	0.647217	35	0.587662	8	0.131527	8	0.0843521	6	0.0821721	14	0.125078	18.5574	29.3303	7.78438	0.265404	-1.91374	0.259554	0.585772	0.877274
c10377_g1_i1	1200	2	0.0656155	2	0.0595777	6	0.175013	4	0.0748274	4	0.0971914	50	0.792532	9.25251	3.78466	14.7204	3.88948	1.95958	0.396394	0.401873	0.983677
c10390_g1_i1	637	2	0.123608	2	0.112234	174	9.56116	56	1.97347	74	3.3872	6	0.179159	55.4979	67.696	43.2998	0.639622	-0.644709	0.709493	0.149052	1
c10406_g1_i1	1119	1094	38.4897	1058	33.798	853	26.6821	2970	59.581	1448	37.7301	2210	37.5656	1510.85	1133.14	1888.56	1.66666	0.73696	0.125947	0.899813	0.709006
c10419_g1_i1	771	12	0.612751	4	0.185456	4	0.181596	7	0.20381	4	0.151271	5	0.123351	6.12436	7.64243	4.60629	0.602727	-0.730424	0.835431	0.0780892	1
c10449_g1_i1	683	4	0.230567	2	0.104675	0	0	12	0.394405	2	0.0853804	14	0.389884	4.89827	2.28124	7.51531	3.2944	1.72002	0.630723	0.200162	1
c10487_g1_i1	768	4	0.205048	9	0.418906	2	0.0911527	2	0.0584589	8	0.303723	13	0.321966	6.05682	5.57253	6.54111	1.17381	0.231202	0.960144	0.0176637	1
c10506_g1_i1	826	13	0.619613	12	0.519322	26	1.10178	6	0.163062	6	0.211797	10	0.230276	12.768	19.2933	6.24267	0.323567	-1.62786	0.42928	0.367259	1
c10543_g1_i1	938	0	0	6	0.228656	2	0.0746325	2	0.047864	1	0.0310847	27	0.547506	5.21325	2.9298	7.49669	2.55877	1.35545	0.681438	0.166574	1
c10557_g1_i1	1801	10	0.218597	0	0	62	1.20498	0	0	0	0	0	0	13.741	27.482	0	0	-Inf	0.043114	1.36538	0.446927
c10573_g1_i1	800	2	0.0984232	0	0	0	0	14	0.392844	2	0.0728935	76	1.80697	11.9842	0.779126	23.1893	29.7632	4.89546	0.0722588	1.14111	0.572146
c10574_g1_i1	827	2	0.0952099	0	0	21	0.888822	0	0	0	0	0	0	4.38402	8.76804	0	0	-Inf	0.205984	0.686166	0.824962
c10579_g1_i1	767	4	0.205316	0	0	2	0.0912716	4	0.11707	2	0.0760298	13	0.322386	3.66122	2.3191	5.00334	2.15745	1.10933	0.791304	0.101657	1
c10580_g1_i1	992	24	0.952483	34	1.22519	6	0.21171	1	0.0226292	2	0.0587851	0	0	12.454	23.9228	0.985152	0.0411805	-4.6019	0.045504	1.34195	0.460793
c10625_g1_i1	1221	258	8.31882	316	9.25138	438	12.5562	439	8.07106	173	4.13123	687	10.7021	366.961	381.365	352.557	0.924461	-0.113315	0.93475	0.0293043	1
c10635_g1_i1	300	7	0.918617	0	0	2	0.233351	0	0	0	0	3	0.190208	2.10939	3.48779	0.730979	0.209582	-2.25441	0.799427	0.097221	1
c10636_g1_i2	335	3	0.352561	4	0.426825	2	0.208971	0	0	3	0.261111	0	0	2.21396	3.37551	1.05242	0.311782	-1.68139	0.79418	0.100081	1
c10648_g1_i1	687	0	0	0	0	0	0	144	4.7053	113	4.79591	53	1.46739	46.6923	0	93.3846	Inf	Inf	1.61291e-07	6.79239	7.72517e-05
c10649_g1_i1	474	6	0.498345	1	0.0754148	0	0	0	0	0	0	0	0	1.34944	2.69887	0	0	-Inf	0.691268	0.160354	1
c10666_g1_i1	292	4	0.539305	0	0	0	0	6	0.461265	0	0	16	1.04223	3.57902	1.55825	5.59978	3.59363	1.84544	0.670644	0.173508	1
c10699_g1_i1	634	0	0	0	0	0	0	540	19.1199	0	0	0	0	76.5553	0	153.111	Inf	Inf	0.0562224	1.25009	0.510644
c10853_g1_i1	547	0	0	0	0	0	0	13	0.533504	0	0	0	0	1.843	0	3.686	Inf	Inf	0.58724	0.231184	1
c10863_g1_i1	1087	14	0.507056	0	0	33	1.06264	0	0	2	0.0536475	0	0	9.35475	18.0079	0.701614	0.0389615	-4.68181	0.0870147	1.06041	0.613074
c10881_g1_i1	830	0	0	4	0.172273	14	0.590406	0	0	0	0	54	1.2375	9.96477	6.77191	13.1576	1.94297	0.958263	0.639728	0.194004	1
c10893_g1_i1	974	15	0.606303	8	0.293607	3	0.107811	6	0.138285	4	0.119743	16	0.312456	8.43983	9.87666	7.00301	0.709047	-0.496048	0.889179	0.0510109	1
c10936_g1_i1	547	6	0.431839	11	0.718854	4	0.255961	0	0	2	0.106608	0	0	4.26855	7.83549	0.701614	0.0895431	-3.48127	0.4039	0.393726	0.989179
c10978_g1_i1	340	5	0.57896	38	3.99521	0	0	0	0	0	0	0	0	7.84226	15.6845	0	0	-Inf	0.0707557	1.15024	0.565588
c10981_g1_i1	735	0	0	0	0	0	0	0	0	17	0.674389	72	1.86326	11.7536	0	23.5072	Inf	Inf	0.0179677	1.74551	0.293185
c10983_g1_i1	409	4	0.38503	0	0	0	0	0	0	2	0.142579	13	0.604572	2.71372	1.55825	3.86919	2.48303	1.3121	0.804713	0.0943589	1
c10984_g1_i1	238	0	0	1	0.150196	0	0	0	0	0	0	13	1.03895	1.76453	0.361492	3.16758	8.7625	3.13134	0.7253	0.139483	1
c11000_g1_i1	693	6	0.34086	4	0.20633	4	0.202035	2	0.0647856	4	0.168297	12	0.329364	5.09963	5.30505	4.89422	0.922559	-0.116286	1	0	1
c11137_g1_i1	294	9	1.20518	7	0.85111	3	0.35717	17	1.29803	0	0	12	0.776358	7.46093	7.17779	7.74407	1.07889	0.109552	0.955801	0.0196326	1
c11155_g1_i1	1241	3	0.0951715	15	0.43207	4	0.112821	4	0.0723552	42	0.986794	1	0.015327	12.1122	8.11277	16.1117	1.98597	0.989843	0.725894	0.139127	1
c11201_g1_i1	1120	5	0.175756	21	0.670249	10	0.312524	0	0	13	0.338434	35	0.594399	13.216	13.3434	13.0886	0.980903	-0.0278177	1	0	1
c11209_g1_i1	866	0	0	8	0.330223	3	0.121256	0	0	2	0.0673381	16	0.351423	4.31669	4.03321	4.60017	1.14057	0.189758	0.958107	0.0185861	1
c11218_g1_i1	598	2	0.13167	10	0.59777	11	0.643861	2	0.0750776	12	0.585099	11	0.34988	8.01787	8.57872	7.45702	0.869246	-0.202164	0.936695	0.0284017	1
c11238_g1_i1	506	0	0	2	0.141291	5	0.345876	2	0.0887281	2	0.115247	6	0.225543	2.67788	2.62511	2.73065	1.0402	0.0568672	1	0	1
c11253_g1_i1	434	5	0.453563	3	0.247097	6	0.483908	1	0.051724	5	0.335915	10	0.438266	4.8945	5.31484	4.47417	0.841826	-0.248406	0.979031	0.00920338	1
c11255_g1_i1	1197	2	0.0657799	2	0.059727	0	0	0	0	4	0.097435	51	0.810408	7.66599	1.50211	13.8299	9.20696	3.20272	0.260217	0.584664	0.877274
c11286_g1_i1	605	0	0	0	0	0	0	20	0.742089	21	1.01208	0	0	6.51885	0	13.0377	Inf	Inf	0.105215	0.977922	0.659182
c11397_g1_i2	335	1	0.11752	2	0.213413	1	0.104486	0	0	6	0.522222	0	0	1.79891	1.49297	2.10484	1.40983	0.495524	1	0	1
c11423_g1_i1	330	0	0	0	0	14	1.48496	0	0	5	0.441779	1	0.0576387	3.66182	5.32594	1.99769	0.375087	-1.4147	0.740724	0.130344	1
c11443_g1_i1	216	0	0	0	0	0	0	0	0	16	2.15981	0	0	2.80646	0	5.61291	Inf	Inf	0.43223	0.364285	1
c11488_g1_i1	547	0	0	0	0	0	0	18	0.738698	7	0.37313	0	0	3.77967	0	7.55934	Inf	Inf	0.289349	0.538578	0.905431
c11499_g1_i1	412	0	0	3	0.260291	2	0.169916	8	0.435888	2	0.141541	14	0.646337	4.11324	1.84533	6.38115	3.45801	1.78994	0.666738	0.176045	1
c11534_g1_i1	548	17	1.22131	30	1.95693	0	0	0	0	0	0	1	0.0347094	8.8555	17.4673	0.24366	0.0139494	-6.16365	0.0647764	1.18858	0.543774
c11660_g1_i1	447	0	0	0	0	0	0	3	0.150659	0	0	6	0.255312	1.15629	0	2.31257	Inf	Inf	0.740785	0.130308	1
c11666_g1_i1	342	5	0.575574	4	0.418089	4	0.409388	0	0	1	0.0852556	0	0	2.63314	4.91548	0.350807	0.0713677	-3.80858	0.551946	0.258104	1
c11669_g1_i1	461	2	0.170799	4	0.310166	0	0	8	0.389557	2	0.126496	6	0.247559	3.32849	2.2251	4.43188	1.99177	0.994051	0.846091	0.0725827	1
c11701_g1_i1	411	0	0	0	0	0	0	0	0	0	0	12	0.555351	1.46196	0	2.92392	Inf	Inf	0.660928	0.179846	1
c11734_g1_i1	431	2	0.182688	2	0.165878	4	0.324851	0	0	0	0	2	0.0882634	1.75556	3.02381	0.487319	0.161161	-2.63343	0.796059	0.0990548	1
c11782_g1_i1	511	4	0.308174	1	0.0699543	6	0.41099	2	0.0878599	0	0	4	0.14889	2.872	4.20229	1.54171	0.366875	-1.44664	0.832671	0.0795264	1
c11816_g1_i1	573	4	0.274829	10	0.62385	2	0.122173	0	0	11	0.559741	0	0	4.89645	5.93402	3.85888	0.650297	-0.62083	0.820688	0.0858221	1
c11858_g1_i1	569	4	0.276761	4	0.251294	1	0.0615161	6	0.236712	0	0	2	0.0668568	2.7866	3.38465	2.18855	0.646611	-0.62903	0.942701	0.025626	1
c11888_g1_i1	215	2	0.366226	2	0.332527	9	1.46523	0	0	0	0	2	0.176937	2.70663	4.92593	0.487319	0.0989294	-3.33746	0.622771	0.205672	1
c11903_g1_i1	414	115	10.9359	181	15.6284	100	8.45475	50	2.71114	205	14.4378	16	0.735102	119.132	148.272	89.9909	0.60693	-0.720398	0.287521	0.541331	0.903808
c11956_g1_i1	285	7	0.966965	1	0.125427	0	0	2	0.157531	8	0.818454	17	1.13457	5.30209	3.08843	7.51575	2.43351	1.28304	0.703204	0.152918	1
c11964_g1_i2	615	13	0.832196	3	0.174374	8	0.455319	10	0.365012	10	0.474104	0	0	7.76782	9.19219	6.34345	0.690091	-0.535141	0.826917	0.0825383	1
c11975_g1_i1	445	9	0.796233	8	0.642636	0	0	0	0	4	0.262089	0	0	3.90062	6.39801	1.40323	0.219323	-2.18887	0.590754	0.228593	1
c11999_g1_i2	302	0	0	1	0.118366	1	0.115903	0	0	3	0.289643	0	0	0.897169	0.741917	1.05242	1.41852	0.504383	1	0	1
c12018_g1_i1	313	0	0	0	0	0	0	2	0.143439	3	0.279464	0	0	0.809749	0	1.6195	Inf	Inf	0.845961	0.0726499	1
c12199_g1_i2	717	0	0	0	0	18	0.878728	25	0.782713	0	0	0	0	6.96805	6.84764	7.08846	1.03517	0.0498642	0.994499	0.00239556	1
c12214_g1_i2	308	0	0	6	0.696363	0	0	2	0.145768	16	1.51467	3	0.185267	4.53996	2.16895	6.91097	3.18631	1.67189	0.718743	0.143427	1
c12222_g1_i1	688	4	0.228891	7	0.363701	2	0.101752	2	0.0652564	4	0.16952	4	0.110586	3.89724	4.84955	2.94494	0.607261	-0.71961	0.877129	0.0569367	1
c12270_g1_i1	331	0	0	4	0.431983	1	0.105748	5	0.339097	3	0.264267	4	0.229858	2.63557	1.82639	3.44475	1.88609	0.915402	0.895602	0.0478848	1
c12286_g1_i1	739	2	0.106547	0	0	1	0.0473649	7	0.212635	5	0.197276	19	0.489032	4.76394	1.15955	8.36834	7.21688	2.85137	0.459476	0.337737	1
c12288_g1_i1	274	0	0	0	0	8	1.02198	0	0	0	0	0	0	1.5217	3.0434	0	0	-Inf	0.646093	0.189705	1
c12300_g1_i1	398	0	0	1	0.0898157	0	0	7	0.394818	3	0.219779	1	0.0477909	1.82117	0.361492	3.28085	9.07585	3.18203	0.735852	0.13321	1
c12405_g1_i1	1151	2	0.0684088	4	0.124228	0	0	18	0.351058	2	0.0506645	30	0.495763	7.67009	2.2251	13.1151	5.89417	2.55929	0.354574	0.450293	0.957429
c12408_g1_i1	315	0	0	0	0	0	0	0	0	0	0	11	0.664217	1.34013	0	2.68026	Inf	Inf	0.690643	0.160746	1
c12412_g1_i1	354	0	0	8	0.807833	0	0	0	0	10	0.823656	0	0	3.2	2.89194	3.50807	1.21305	0.278641	1	0	1
c12430_g1_i1	699	5	0.281611	10	0.511397	10	0.500753	8	0.256918	0	0	10	0.272114	7.03594	9.36698	4.7049	0.502286	-0.99342	0.768682	0.114254	1
c12460_g1_i1	1098	0	0	2	0.0651123	2	0.0637571	14	0.286225	4	0.10622	65	1.126	11.3472	1.48383	21.2106	14.2945	3.83739	0.101292	0.994425	0.649869
c12496_g1_i1	467	3	0.252908	2	0.15309	2	0.149904	4	0.192276	6	0.374613	4	0.162919	3.43308	2.65252	4.21363	1.58854	0.667699	0.910946	0.0405074	1
c12506_g1_i1	354	5	0.556063	0	0	10	0.988775	0	0	2	0.164731	0	0	3.22684	5.75206	0.701614	0.121976	-3.03533	0.55155	0.258415	1
c12521_g1_i1	728	2	0.108157	11	0.540128	0	0	20	0.616709	2	0.0801028	3	0.0783823	5.92945	4.75554	7.10336	1.4937	0.578892	0.876944	0.0570282	1
c12522_g1_i1	1102	0	0	0	0	0	0	20	0.407408	10	0.264586	21	0.362465	7.14784	0	14.2957	Inf	Inf	0.0772633	1.11203	0.584367
c12600_g1_i1	385	71	7.26031	22	2.04266	5	0.45458	39	2.27397	28	2.12054	54	2.66785	35.7761	37.5139	34.0382	0.907348	-0.140272	0.946663	0.0238046	1
c12609_g1_i1	215	0	0	0	0	0	0	0	0	6	0.813695	0	0	1.05242	0	2.10484	Inf	Inf	0.790346	0.102183	1
c12618_g1_i1	291	2	0.270579	4	0.491363	4	0.481136	0	0	0	0	0	0	1.8734	3.74679	0	0	-Inf	0.561996	0.250266	1
c12629_g1_i1	336	4	0.468682	2	0.212778	4	0.416698	0	0	2	0.173556	5	0.283047	2.86142	3.80294	1.91991	0.50485	-0.986073	0.888248	0.0514658	1
c12670_g1_i1	329	5	0.598317	4	0.434609	0	0	5	0.341158	0	0	0	0	2.40574	3.39378	1.41769	0.417732	-1.25935	0.864063	0.0634548	1
c12730_g1_i1	415	0	0	0	0	2	0.168687	4	0.216368	0	0	15	0.687497	2.77495	0.760849	4.78905	6.29435	2.65406	0.640643	0.193384	1
c12742_g1_i1	455	0	0	0	0	0	0	0	0	0	0	14	0.585254	1.70562	0	3.41123	Inf	Inf	0.604339	0.218719	1
c12777_g1_i1	680	39	2.25794	15	0.788529	2	0.102949	0	0	0	0	7	0.195802	11.5409	21.3762	1.70562	0.0797905	-3.64764	0.140519	0.852266	0.730417
c12784_g1_i1	934	2	0.0843025	0	0	6	0.224856	28	0.672966	10	0.312178	16	0.325837	9.20368	3.06167	15.3457	5.01219	2.32544	0.348795	0.45743	0.954309
c12797_g1_i1	774	11	0.559512	0	0	23	1.04013	0	0	0	0	0	0	6.51748	13.035	0	0	-Inf	0.0868713	1.06112	0.612615
c12800_g1_i1	734	1	0.0536366	9	0.43831	2	0.0953751	2	0.0611668	4	0.158896	2	0.0518277	3.43073	4.40384	2.45762	0.558064	-0.841499	0.855728	0.0676642	1
c12816_g1_i1	792	0	0	2	0.0902693	1	0.0441953	19	0.53853	0	0	19	0.456306	5.56008	1.10341	10.0168	9.07801	3.18238	0.372349	0.42905	0.971022
c12859_g1_i1	233	2	0.337934	0	0	4	0.600904	0	0	0	0	0	0	1.15041	2.30082	0	0	-Inf	0.742944	0.129044	1
c12861_g1_i1	1278	8	0.246443	0	0	87	2.38281	0	0	0	0	0	0	18.1067	36.2134	0	0	-Inf	0.0577087	1.23876	0.516539
c12863_g1_i1	728	8	0.432629	2	0.098205	2	0.0961611	8	0.246684	4	0.160206	12	0.313529	5.59789	4.60034	6.59545	1.43369	0.519731	0.868504	0.0612282	1
c12884_g1_i1	539	36	2.62949	32	2.12225	0	0	0	0	0	0	0	0	12.796	25.592	0	0	-Inf	0.00691028	2.1605	0.171854
c13010_g1_i1	867	4	0.181635	6	0.247382	13	0.524838	4	0.103567	2	0.0672605	5	0.109693	5.86339	8.67272	3.05406	0.352146	-1.50575	0.662186	0.17902	1
c13102_g1_i1	844	6	0.279876	11	0.465892	0	0	11	0.292571	12	0.41456	10	0.225364	8.0395	6.31379	9.7652	1.54665	0.629143	0.838818	0.0763324	1
c13110_g1_i1	362	0	0	0	0	0	0	18	1.11621	0	0	1	0.0525435	2.67367	0	5.34735	Inf	Inf	0.431047	0.365475	1
c13186_g1_i1	363	0	0	0	0	17	1.63924	0	0	0	0	0	0	3.23361	6.46722	0	0	-Inf	0.32831	0.483716	0.934633
c13194_g1_i1	528	0	0	12	0.812423	0	0	0	0	46	2.54023	0	0	10.2375	4.33791	16.1371	3.72003	1.89531	0.590757	0.228591	1
c13217_g1_i1	496	10	0.793735	2	0.14414	4	0.282279	0	0	4	0.23514	0	0	3.77177	6.14031	1.40323	0.228527	-2.12956	0.614513	0.211469	1
c13229_g1_i1	202	2	0.389795	0	0	0	0	1	0.11113	0	0	0	0	0.531332	0.779126	0.283538	0.363918	-1.45831	0.994394	0.00244137	1
c13242_g1_i1	232	0	0	0	0	6	0.905241	0	0	0	0	0	0	1.14127	2.28255	0	0	-Inf	0.744375	0.128208	1
c13244_g1_i2	1007	3	0.117287	6	0.212989	1	0.0347593	0	0	2	0.0579095	32	0.604433	6.10839	3.71807	8.49872	2.28579	1.19269	0.678042	0.168743	1
c13253_g1_i1	238	0	0	0	0	0	0	0	0	0	0	2	0.159838	0.24366	0	0.487319	Inf	Inf	0.973246	0.0117772	1
c13324_g1_i1	233	1	0.168967	6	0.920514	0	0	0	0	4	0.500556	2	0.163268	2.22453	2.55852	1.89055	0.738923	-0.436504	0.955455	0.0197899	1
c13336_g1_i1	290	0	0	0	0	7	0.844891	0	0	1	0.100543	7	0.459122	2.3597	2.66297	2.05642	0.772229	-0.372899	1	0	1
c13389_g1_i1	760	8	0.414413	8	0.37628	8	0.368449	4	0.118148	0	0	13	0.325355	6.67678	9.05184	4.30173	0.475232	-1.07329	0.769998	0.11351	1
c13397_g1_i1	721	2	0.109207	0	0	2	0.0970947	4	0.124539	4	0.161761	16	0.422097	3.98795	1.53998	6.43593	4.17924	2.06324	0.623083	0.205454	1
c13427_g1_i1	884	8	0.356283	18	0.727873	4	0.158383	0	0	14	0.461769	2	0.0430334	8.27184	11.1451	5.39862	0.484395	-1.04574	0.628987	0.201358	1
c13429_g1_i1	401	4	0.392711	1	0.0891437	2	0.174577	0	0	0	0	3	0.1423	1.70579	2.68059	0.730979	0.272693	-1.87465	0.869893	0.0605344	1
c13439_g1_i1	595	0	0	9	0.540705	0	0	0	0	2	0.0980081	2	0.0639353	2.22118	3.25343	1.18893	0.36544	-1.45229	0.834963	0.078333	1
c13461_g1_i1	335	1	0.11752	1	0.106706	0	0	21	1.4072	0	0	26	1.47624	6.52025	0.751055	12.2895	16.3629	4.03236	0.23104	0.636312	0.851136
c13478_g1_i1	585	2	0.134596	0	0	52	3.11135	0	0	2	0.0996835	2	0.0650282	10.8751	20.5612	1.18893	0.0578241	-4.11219	0.259154	0.586443	0.877274
c13502_g1_i1	743	2	0.105974	0	0	0	0	2	0.0604259	2	0.0784856	34	0.870398	5.16612	0.779126	9.55312	12.2613	3.61604	0.334988	0.474971	0.94046
c13558_g1_i1	1163	4	0.135406	0	0	13	0.391259	8	0.154416	22	0.551559	8	0.130839	9.21955	6.50377	11.9353	1.83514	0.875891	0.751427	0.124113	1
c13563_g1_i2	924	6	0.255645	0	0	10	0.378817	2	0.0485892	9	0.284001	1	0.0205852	5.05481	6.14162	3.968	0.646083	-0.630209	0.844455	0.0734235	1
c13568_g1_i1	803	61	2.99069	102	4.54067	65	2.83334	157	4.389	81	2.94116	133	3.15039	95.3504	85.3631	105.338	1.23399	0.303335	0.703839	0.152527	1
c13578_g1_i1	733	0	0	4	0.19507	2	0.0955052	0	0	16	0.636451	30	0.778476	7.56476	2.20682	12.9227	5.85581	2.54987	0.376049	0.424755	0.974196
c13599_g1_i1	328	5	0.600141	14	1.52577	16	1.70745	0	0	0	0	3	0.17397	6.91324	13.0955	0.730979	0.0558191	-4.1631	0.225467	0.646916	0.844073
c13617_g1_i1	1462	7544	203.148	5100	124.698	4782	114.489	8918	136.931	6981	139.226	6253	81.3521	6551.42	6601.66	6501.18	0.984779	-0.0221281	0.92469	0.0340039	1
c13621_g1_i1	282	0	0	0	0	0	0	0	0	0	0	14	0.944293	1.70562	0	3.41123	Inf	Inf	0.604339	0.218719	1
c13623_g1_i1	202	18	3.50815	2	0.353927	0	0	0	0	0	0	0	0	3.86756	7.73512	0	0	-Inf	0.256214	0.591397	0.875745
c13638_g1_i1	970	14	0.568216	10	0.368522	2	0.0721704	15	0.347137	4	0.120237	0	0	7.74298	9.82966	5.6563	0.575432	-0.797282	0.766619	0.11542	1
c13666_g1_i1	520	4	0.302841	2	0.137487	3	0.201938	0	0	4	0.224288	7	0.256049	3.26568	3.42251	3.10885	0.908352	-0.138676	1	0	1
c13667_g1_i1	573	4	0.274829	2	0.12477	0	0	4	0.156707	0	0	33	1.09544	5.72808	2.28124	9.17492	4.02191	2.00788	0.519301	0.284581	1
c13696_g1_i1	688	5	0.286114	12	0.623488	7	0.356132	0	0	2	0.0847599	4	0.110586	5.31247	8.94869	1.67625	0.187318	-2.41644	0.507609	0.29447	1
c13701_g1_i1	620	0	0	14	0.807182	6	0.338735	0	0	1	0.0470281	0	0	3.84712	7.34344	0.350807	0.0477715	-4.38771	0.366428	0.436012	0.964631
c13718_g1_i2	536	0	0	2	0.133383	0	0	0	0	2	0.108796	5	0.177432	1.32145	0.722984	1.91991	2.65554	1.409	0.910673	0.0406376	1
c13742_g1_i2	408	8	0.771947	0	0	2	0.171582	4	0.22008	5	0.357321	1	0.0466195	3.5046	3.87735	3.13185	0.807728	-0.308059	0.963003	0.0163722	1
c13753_g1_i1	587	5	0.335343	7	0.42628	3	0.178889	0	0	5	0.24836	3	0.09721	4.05227	5.61953	2.48501	0.44221	-1.1772	0.773168	0.111726	1
c13775_g1_i1	291	0	0	0	0	8	0.962272	3	0.231425	2	0.200395	6	0.392181	3.02879	3.0434	3.01419	0.990402	-0.0139136	1	0	1
c13783_g1_i1	416	0	0	1	0.0859294	0	0	8	0.431696	21	1.47189	309	14.1284	42.6438	0.361492	84.9261	234.932	7.8761	0.0440164	1.35639	0.451525
c13809_g1_i1	281	0	0	0	0	5	0.622823	0	0	0	0	2	0.135379	1.19472	1.90212	0.487319	0.256198	-1.96467	0.909075	0.0414005	1
c13842_g1_i2	659	2	0.119482	0	0	0	0	49	1.66914	0	0	0	0	7.33625	0.779126	13.8934	17.832	4.1564	0.302499	0.519275	0.916506
c13897_g1_i2	274	3	0.43105	3	0.391386	0	0	1	0.0819278	0	0	0	0	1.26835	2.25317	0.283538	0.12584	-2.99034	0.824394	0.0838654	1
c13917_g1_i1	417	0	0	0	0	25	2.09848	0	0	0	0	0	0	4.75531	9.51061	0	0	-Inf	0.196502	0.706634	0.815102
c13936_g1_i1	413	12	1.1439	0	0	0	0	0	0	0	0	2	0.0921102	2.58104	4.67476	0.487319	0.104245	-3.26195	0.650433	0.186798	1
c13974_g1_i1	448	11	0.966656	4	0.319166	2	0.156262	5	0.250538	0	0	0	0	3.95485	6.49201	1.41769	0.218375	-2.19512	0.631902	0.19935	1
c13982_g1_i1	572	2	0.137655	0	0	0	0	2	0.0784902	6	0.305847	33	1.09735	5.74591	0.779126	10.7127	13.7496	3.78132	0.288701	0.539552	0.904801
c13987_g1_i1	1021	21	0.80975	13	0.455148	18	0.617089	0	0	6	0.171346	10	0.186295	12.1347	19.7279	4.54144	0.230204	-2.11901	0.323059	0.490718	0.931749
c13994_g2_i1	457	13	1.11991	12	0.938642	0	0	2	0.0982416	0	0	6	0.249726	5.71563	9.40223	2.02903	0.215804	-2.21221	0.547866	0.261326	1
c14053_g1_i1	1344	38	1.11312	92	2.44694	0	0	0	0	18	0.390501	0	0	27.1876	48.0607	6.31452	0.131387	-2.92811	0.0860149	1.06543	0.611352
c14055_g1_i1	240	39	6.39751	75	11.1708	28	4.08364	96	8.97928	80	9.71914	92	7.29129	65.3288	52.9568	77.7009	1.46725	0.553117	0.568055	0.245609	1
c14062_g1_i1	1016	5	0.193746	20	0.703674	8	0.275611	0	0	0	0	2	0.0374424	6.35419	12.2211	0.487319	0.0398754	-4.64836	0.21082	0.676087	0.828512
c14071_g1_i1	549	2	0.143422	2	0.130225	0	0	2	0.0817785	0	0	17	0.588985	3.1057	1.50211	4.70929	3.13512	1.64852	0.734115	0.134236	1
c14097_g1_i1	247	0	0	0	0	0	0	4	0.363534	6	0.708277	1	0.0770071	1.74133	0	3.48265	Inf	Inf	0.619351	0.208063	1
c14122_g1_i1	381	0	0	6	0.562939	2	0.183741	4	0.235677	0	0	0	0	2.03198	2.9298	1.13415	0.387109	-1.36919	0.867685	0.061638	1
c14124_g1_i1	348	12	1.35756	4	0.410881	6	0.603494	2	0.129013	1	0.0837857	1	0.0546574	4.78241	8.40327	1.16154	0.138225	-2.85491	0.473911	0.324303	1
c14166_g1_i1	1308	10	0.300988	11	0.300622	2	0.0535209	8	0.137298	4	0.0891664	15	0.218128	7.97966	8.63289	7.32643	0.848664	-0.236734	0.965956	0.0150428	1
c14185_g1_i1	782	2	0.100689	0	0	0	0	6	0.172237	0	0	56	1.3621	8.06265	0.779126	15.3462	19.6966	4.29988	0.17637	0.753576	0.789893
c14218_g1_i1	789	10	0.498977	0	0	1	0.0443633	24	0.682835	0	0	33	0.795545	9.56087	4.27606	14.8457	3.47182	1.79569	0.420249	0.376493	0.998793
c14223_g1_i1	267	2	0.294901	4	0.53553	6	0.786576	3	0.252227	1	0.109204	4	0.284955	3.34185	4.50764	2.17606	0.482749	-1.05065	0.85658	0.0672322	1
c14253_g1_i1	442	0	0	0	0	10	0.791915	1	0.0507878	2	0.131934	2	0.0860668	2.63836	3.80425	1.47247	0.38706	-1.36937	0.831614	0.0800782	1
c14256_g1_i1	219	2	0.359537	2	0.326453	0	0	0	0	1	0.133139	0	0	0.926459	1.50211	0.350807	0.233543	-2.09824	0.908038	0.0418961	1
c14265_g1_i1	535	53	3.90013	14	0.935426	2	0.130851	0	0	0	0	1	0.0355528	13.3561	26.4686	0.24366	0.00920561	-6.76327	0.0350091	1.45582	0.405988
c14268_g1_i1	298	2	0.264223	14	1.67937	3	0.352376	0	0	0	0	0	0	3.49065	6.98129	0	0	-Inf	0.290668	0.536603	0.907191
c14268_g1_i2	319	4	0.493659	2	0.224117	0	0	0	0	2	0.182805	0	0	1.49143	2.28124	0.701614	0.307558	-1.70107	0.865064	0.0629519	1
c14317_g1_i1	446	1	0.0882719	2	0.160299	0	0	2	0.100665	6	0.392252	0	0	1.89223	1.11255	2.67192	2.40162	1.26401	0.908283	0.0417787	1
c14344_g1_i1	201	1	0.195867	1	0.177844	7	1.219	2	0.223365	1	0.145062	5	0.473153	2.7751	3.41403	2.13618	0.625707	-0.67644	0.942628	0.0256598	1
c14357_g1_i1	730	4	0.215722	0	0	6	0.287693	4	0.123004	2	0.0798833	10	0.260558	4.05658	3.8408	4.27236	1.11236	0.153627	0.964431	0.0157287	1
c14359_g1_i1	1030	14	0.535116	7	0.242938	0	0	2	0.0435888	8	0.226465	5	0.0923338	6.28808	7.98433	4.59183	0.575105	-0.798102	0.792039	0.101253	1
c14371_g1_i1	1036	19	0.722023	14	0.483063	12	0.405436	4	0.0866726	8	0.225154	6	0.110159	11.2151	17.0277	5.40257	0.317281	-1.65617	0.4367	0.359817	1
c14382_g1_i1	706	6	0.334583	4	0.20253	6	0.297473	4	0.127185	8	0.330396	0	0	5.00325	6.06589	3.94061	0.649633	-0.622302	0.844599	0.0733494	1
c14404_g1_i1	331	5	0.594702	0	0	4	0.422993	6	0.406916	0	0	0	0	2.58537	3.46951	1.70123	0.490336	-1.02816	0.891612	0.0498241	1
c14435_g1_i1	439	0	0	2	0.162855	1	0.0797327	2	0.10227	10	0.664178	2	0.0866549	2.83294	1.10341	4.56246	4.13488	2.04785	0.751468	0.12409	1
c14445_g1_i1	340	0	0	0	0	11	1.13244	0	0	0	0	0	0	2.09233	4.18467	0	0	-Inf	0.518093	0.285592	1
c14457_g1_i1	810	0	0	0	0	55	2.37672	0	0	0	0	0	0	10.4617	20.9233	0	0	-Inf	0.136382	0.865243	0.724297
c14484_g1_i1	705	10	0.558429	3	0.152113	17	0.844035	0	0	0	0	1	0.0269798	5.84549	11.4473	0.24366	0.0212853	-5.554	0.1894	0.722621	0.808333
c14486_g1_i1	242	2	0.325366	0	0	1	0.144639	1	0.0927612	2	0.24097	4	0.314393	1.55967	1.15955	1.95979	1.69013	0.757133	0.944717	0.0246982	1
c14487_g1_i1	540	0	0	0	0	0	0	0	0	0	0	24	0.845367	2.92392	0	5.84783	Inf	Inf	0.379296	0.421021	0.975423
c14524_g1_i1	503	6	0.469614	0	0	2	0.139176	0	0	0	0	2	0.0756293	1.79277	3.09823	0.487319	0.15729	-2.6685	0.793515	0.100445	1
c14531_g1_i1	1049	0	0	0	0	0	0	2	0.0427993	0	0	36	0.652762	4.66941	0	9.33882	Inf	Inf	0.191251	0.718395	0.809364
c14537_g1_i1	1202	10	0.327531	2	0.0594786	44	1.28129	2	0.0373514	0	0	0	0	10.9622	21.3573	0.567076	0.0265519	-5.23504	0.0620004	1.20761	0.534088
c14546_g1_i1	492	0	0	0	0	24	1.70745	0	0	0	0	0	0	4.56509	9.13019	0	0	-Inf	0.200196	0.698544	0.819314
c14569_g1_i2	821	3	0.143859	9	0.391863	0	0	2	0.054685	6	0.213087	19	0.440188	5.86178	4.42212	7.30145	1.65112	0.723445	0.8235	0.0843364	1
c14580_g1_i1	434	0	0	0	0	0	0	0	0	0	0	16	0.701226	1.94928	0	3.89855	Inf	Inf	0.551691	0.258304	1
c14589_g1_i1	400	31	3.05112	28	2.50226	27	2.36268	74	4.15292	91	6.63331	60	2.85311	49.9973	32.4697	67.5248	2.07963	1.05632	0.324773	0.488421	0.932506
c14659_g1_i1	255	5	0.771947	3	0.420549	0	0	2	0.176064	3	0.343028	0	0	2.32589	3.03229	1.6195	0.534083	-0.904863	0.894433	0.048452	1
c14707_g1_i1	644	7	0.427927	2	0.111014	1	0.0543519	0	0	2	0.090551	12	0.354424	3.72794	3.83035	3.62553	0.946527	-0.079285	1	0	1
c14710_g1_i1	722	4	0.218112	7	0.346574	6	0.290881	4	0.124367	0	0	6	0.158067	4.48368	6.37125	2.59611	0.407473	-1.29522	0.776418	0.109905	1
c14724_g1_i1	464	2	0.169695	1	0.0770402	5	0.377184	2	0.0967595	1	0.0628392	4	0.163972	2.46763	3.04274	1.89252	0.621979	-0.685062	0.948681	0.0228797	1
c14737_g1_i1	349	4	0.451224	2	0.204852	7	0.702059	4	0.257286	0	0	0	0	3.03918	4.94421	1.13415	0.22939	-2.12412	0.707728	0.150134	1
c14782_g1_i1	347	0	0	0	0	0	0	1	0.0646922	7	0.58819	0	0	1.36959	0	2.73919	Inf	Inf	0.711164	0.14803	1
c14802_g1_i2	469	3	0.251829	2	0.152438	3	0.223898	2	0.095728	0	0	0	0	1.80001	3.03295	0.567076	0.186972	-2.41911	0.793023	0.100714	1
c14803_g1_i1	940	24	1.00517	12	0.45634	0	0	4	0.0955243	4	0.124074	0	0	8.1124	13.6874	2.53738	0.18538	-2.43144	0.35255	0.452779	0.957307
c14816_g1_i1	699	6	0.337934	2	0.102279	4	0.200301	5	0.160574	14	0.583982	8	0.217691	6.43016	4.58206	8.27827	1.80667	0.853332	0.803394	0.0950715	1
c14920_g1_i1	949	0	0	0	0	26	0.958977	0	0	0	0	0	0	4.94552	9.89104	0	0	-Inf	0.19301	0.714419	0.811495
c14923_g1_i1	385	2	0.204516	7	0.649939	2	0.181832	0	0	8	0.605868	4	0.197618	3.92576	4.07042	3.78109	0.92892	-0.106374	0.97901	0.00921281	1
c14932_g1_i1	332	0	0	4	0.430682	0	0	0	0	9	0.790412	10	0.572914	3.51991	1.44597	5.59386	3.86859	1.95181	0.702441	0.15339	1
c14939_g1_i1	495	0	0	0	0	0	0	0	0	0	0	11	0.422684	1.34013	0	2.68026	Inf	Inf	0.690643	0.160746	1
c14978_g1_i1	787	10	0.500245	2	0.0908428	29	1.28981	0	0	0	0	0	0	7.82546	15.6509	0	0	-Inf	0.0509658	1.29272	0.488327
c14989_g1_i1	320	4	0.492116	7	0.781958	8	0.875066	0	0	0	0	2	0.11888	3.80971	7.13209	0.487319	0.0683277	-3.87139	0.455768	0.341256	1
c15006_g1_i1	469	8	0.671544	0	0	0	0	0	0	0	0	0	0	1.55825	3.11651	0	0	-Inf	0.64072	0.193332	1
c15014_g1_i1	673	15	0.877473	9	0.478038	10	0.520099	11	0.36691	5	0.216623	16	0.452202	10.8363	12.9011	8.77151	0.679903	-0.5566	0.835528	0.0780388	1
c15064_g1_i1	456	0	0	4	0.313567	0	0	0	0	7	0.447592	9	0.37541	3.04728	1.44597	4.64859	3.21486	1.68476	0.769081	0.114028	1
c15069_g1_i1	457	16	1.37836	12	0.938642	0	0	1	0.0491208	0	0	0	0	5.42723	10.5709	0.283538	0.0268225	-5.22041	0.217304	0.662933	0.836598
c15108_g1_i1	577	10	0.68231	10	0.619526	0	0	3	0.116715	0	0	1	0.0329649	4.30241	7.51055	1.09427	0.145698	-2.77894	0.524149	0.280545	1
c15122_g1_i1	1365	3	0.0865259	0	0	6	0.153858	18	0.29602	6	0.128164	51	0.710666	11.5432	3.45124	19.6352	5.68931	2.50825	0.235175	0.628609	0.858954
c15158_g1_i1	381	9	0.929983	7	0.656762	12	1.10245	0	0	0	0	0	0	5.3008	10.6016	0	0	-Inf	0.141039	0.85066	0.730934
c15227_g1_i1	334	11	1.29659	6	0.642155	0	0	0	0	6	0.523786	2	0.113897	4.52315	6.45415	2.59216	0.401627	-1.31607	0.719637	0.142886	1
c15309_g1_i1	1329	10	0.296232	21	0.564845	1	0.0263376	0	0	38	0.833696	0	0	12.599	11.8674	13.3307	1.1233	0.167746	0.973918	0.0114777	1
c15314_g1_i1	1070	28	1.03022	6	0.200448	0	0	0	0	6	0.1635	6	0.106658	8.32176	13.0767	3.5668	0.272759	-1.8743	0.476889	0.321583	1
c15373_g1_i2	385	5	0.511289	4	0.371394	0	0	6	0.349842	1	0.0757335	7	0.345832	3.57572	3.39378	3.75765	1.10722	0.146937	0.977549	0.00986142	1
c15381_g1_i1	558	0	0	0	0	0	0	0	0	0	0	26	0.886272	3.16758	0	6.33515	Inf	Inf	0.344847	0.462374	0.950717
c15394_g1_i1	955	13	0.535917	24	0.898345	2	0.073304	0	0	18	0.549564	4	0.0796681	10.8951	14.501	7.28916	0.502667	-0.992326	0.58957	0.229465	1
c15453_g1_i1	396	0	0	0	0	3	0.265172	0	0	2	0.14726	6	0.288193	1.65242	1.14127	2.16357	1.89575	0.92277	0.922419	0.0350718	1
c15477_g1_i1	533	11	0.812499	2	0.134134	14	0.919394	2	0.0842334	0	0	0	0	5.4506	10.3341	0.567076	0.0548742	-4.18773	0.286502	0.542873	0.901776
c15500_g1_i1	941	6	0.251026	6	0.227928	6	0.223184	5	0.119278	0	0	29	0.586187	7.63635	6.78888	8.48382	1.24966	0.321541	0.86634	0.0623118	1
c15569_g1_i1	229	0	0	2	0.312198	2	0.3057	8	0.784217	0	0	17	1.41202	3.94718	1.48383	6.41052	4.32024	2.11111	0.618641	0.208561	1
c15581_g1_i1	500	4	0.314954	0	0	0	0	4	0.179586	0	0	20	0.76083	3.7828	1.55825	6.00735	3.85518	1.9468	0.638888	0.194575	1
c15626_g1_i1	326	6	0.724588	2	0.219304	0	0	2	0.137719	0	0	2	0.116692	2.05738	3.06036	1.0544	0.344533	-1.53729	0.866964	0.061999	1
c15628_g1_i2	762	5	0.258329	12	0.562939	32	1.46993	0	0	0	0	0	0	9.22965	18.4593	0	0	-Inf	0.0285053	1.54507	0.365245
c15645_g1_i1	1073	9302	341.298	5662	188.628	8238	268.734	7797	163.121	9979	271.167	5447	96.5574	7921.54	8804.42	7038.66	0.799446	-0.322927	0.408434	0.388878	0.991922
c15646_g1_i2	283	0	0	0	0	6	0.742106	4	0.317289	0	0	4	0.268845	2.19567	2.28255	2.10879	0.923876	-0.114228	1	0	1
c15704_g1_i1	210	2	0.374946	1	0.170222	1	0.166679	1	0.106896	2	0.27769	0	0	1.2531	1.52104	0.985152	0.647682	-0.626643	0.97704	0.0100877	1
c15757_g1_i1	247	0	0	0	0	4	0.566844	0	0	0	0	0	0	0.760849	1.5217	0	0	-Inf	0.85082	0.0701624	1
c15762_g1_i1	703	0	0	0	0	14	0.697066	2	0.063864	2	0.0829514	4	0.108226	3.78464	5.32594	2.24333	0.421208	-1.2474	0.801135	0.0962944	1
c15764_g1_i1	435	16	1.44807	2	0.164352	1	0.0804659	0	0	0	0	0	0	3.66821	7.33642	0	0	-Inf	0.27747	0.556783	0.893355
c15774_g1_i1	773	7	0.356514	2	0.092488	8	0.362252	4	0.116161	0	0	7	0.172245	4.66655	6.49332	2.83977	0.437337	-1.19318	0.799073	0.0974138	1
c15811_g2_i1	1719	1	0.0229024	0	0	0	0	34	0.444002	0	0	74	0.818811	14.0303	0.389563	27.6711	71.0311	6.15038	0.0134704	1.87062	0.253112
c15850_g1_i1	391	3	0.302066	4	0.365694	0	0	3	0.172237	0	0	0	0	1.73264	2.61466	0.850615	0.325325	-1.62004	0.868856	0.0610523	1
c15892_g1_i1	835	2	0.0942977	0	0	2	0.0838387	17	0.457029	0	0	1	0.0227794	3.30189	1.53998	5.06381	3.28824	1.71732	0.728715	0.137442	1
c15985_g1_i1	700	32	1.79974	20	1.02133	46	2.30017	4	0.128275	4	0.166614	2	0.054345	20.11	37.1954	3.0247	0.0813192	-3.62026	0.0331297	1.47978	0.395432
c16015_g1_i1	710	1	0.0554497	0	0	1	0.0492995	0	0	3	0.1232	33	0.884064	4.93159	0.769988	9.09319	11.8095	3.56188	0.358422	0.445606	0.959034
c16017_g1_i1	424	5	0.46426	8	0.674465	0	0	0	0	0	0	0	0	2.41988	4.83975	0	0	-Inf	0.451653	0.345195	1
c16022_g1_i1	508	21	1.62747	0	0	2	0.137806	0	0	3	0.172189	2	0.0748849	5.24071	8.94168	1.53974	0.172198	-2.53786	0.484887	0.314359	1
c16098_g1_i1	1150	5	0.171171	2	0.0621681	4	0.121748	4	0.0780807	8	0.202834	57	0.942768	11.0109	4.1925	17.8292	4.25264	2.08836	0.322124	0.491977	0.931683
c16135_g1_i1	373	0	0	2	0.191671	1	0.0938409	0	0	7	0.54719	0	0	1.77953	1.10341	2.45565	2.22551	1.15414	0.93379	0.0297509	1
c16147_g1_i1	226	1	0.1742	0	0	1	0.154879	0	0	2	0.25803	0	0	0.735801	0.769988	0.701614	0.911201	-0.134158	1	0	1
c16173_g1_i1	664	2	0.118582	0	0	0	0	0	0	0	0	38	1.08854	5.0191	0.779126	9.25907	11.8839	3.57094	0.345125	0.462023	0.951101
c16180_g1_i1	470	8	0.670115	6	0.45634	0	0	0	0	0	0	4	0.161879	3.13005	5.28546	0.974638	0.1844	-2.43909	0.683233	0.165431	1
c16213_g1_i1	500	5	0.393693	0	0	0	0	2	0.0897928	4	0.233259	4	0.152166	2.44638	1.94782	2.94494	1.51192	0.596382	0.937341	0.0281025	1
c16220_g1_i1	394	1	0.099922	1	0.0907275	1	0.0888392	3	0.170925	2	0.148007	4	0.193104	1.82917	1.13148	2.52687	2.23324	1.15914	0.895428	0.0479691	1
c16279_g1_i1	657	0	0	0	0	36	1.91795	0	0	0	0	0	0	6.84764	13.6953	0	0	-Inf	0.166166	0.779458	0.773469
c16284_g1_i1	430	0	0	0	0	13	1.05822	1	0.0522051	1	0.0678079	7	0.30964	3.64274	4.94552	2.33996	0.473148	-1.07964	0.85396	0.0685626	1
c16289_g1_i1	631	0	0	0	0	0	0	0	0	0	0	107	3.22539	13.0358	0	26.0716	Inf	Inf	0.126888	0.896579	0.709593
c16318_g1_i1	259	7	1.06403	4	0.552072	2	0.270291	0	0	0	0	0	0	2.46688	4.93376	0	0	-Inf	0.446334	0.35034	1
c16333_g1_i1	282	10	1.39607	5	0.633806	9	1.11711	5	0.398018	9	0.930556	0	0	6.85093	9.12691	4.57495	0.50126	-0.99637	0.70428	0.152254	1
c16377_g1_i1	467	0	0	10	0.765452	5	0.374761	0	0	2	0.124871	9	0.366567	4.2058	5.51704	2.89455	0.524656	-0.930556	0.848734	0.0712282	1
c16409_g1_i1	262	0	0	0	0	0	0	0	0	0	0	9	0.653385	1.09647	0	2.19294	Inf	Inf	0.752631	0.123418	1
c16412_g1_i1	242	0	0	2	0.295427	0	0	3	0.278284	0	0	0	0	0.786799	0.722984	0.850615	1.17653	0.234541	1	0	1
c16466_g1_i2	483	8	0.652079	0	0	14	1.01457	0	0	0	0	0	0	4.22122	8.44245	0	0	-Inf	0.220989	0.655629	0.840755
c16537_g1_i1	909	2	0.0866211	10	0.393252	12	0.462081	2	0.049391	12	0.384916	8	0.167399	7.84259	8.95914	6.72604	0.750746	-0.413604	0.863338	0.0638193	1
c16538_g1_i1	515	4	0.305781	5	0.347055	16	1.08746	2	0.0871775	0	0	2	0.073867	5.25345	9.45251	1.0544	0.111547	-3.16428	0.416331	0.380561	0.996166
c16568_g1_i1	451	0	0	1	0.0792608	0	0	4	0.199097	0	0	5	0.210873	1.35697	0.361492	2.35245	6.50761	2.70213	0.81653	0.0880278	1
c16572_g1_i1	635	4	0.247995	3	0.168882	6	0.330734	0	0	0	0	0	0	2.46264	4.92528	0	0	-Inf	0.44681	0.349877	1
c16630_g1_i1	1387	11	0.312229	48	1.23709	4	0.100945	8	0.129478	76	1.59767	0	0	26.0441	23.1585	28.9296	1.2492	0.321005	0.983289	0.00731865	1
c16731_g1_i1	453	0	0	0	0	0	0	0	0	0	0	24	1.00772	2.92392	0	5.84783	Inf	Inf	0.379296	0.421021	0.975423
c16744_g1_i2	546	0	0	0	0	2	0.128215	7	0.287798	14	0.747626	4	0.139346	4.31578	0.760849	7.8707	10.3446	3.37081	0.458335	0.338817	1
c16755_g1_i1	645	0	0	2	0.110842	2	0.108535	0	0	0	0	38	1.1206	5.37145	1.48383	9.25907	6.23996	2.64154	0.440205	0.356345	1
c16769_g1_i1	225	6	1.04985	4	0.635496	8	1.24454	2	0.19954	0	0	0	0	3.69691	6.82674	0.567076	0.0830669	-3.58958	0.475979	0.322412	1
c16782_g1_i2	411	10	0.95789	6	0.521849	7	0.596152	5	0.273093	1	0.0709426	4	0.185117	5.73535	8.72756	2.74314	0.314308	-1.66975	0.637829	0.195296	1
c16804_g1_i2	296	0	0	0	0	1	0.118252	4	0.303354	3	0.295514	0	0	1.2835	0.380425	2.18657	5.74772	2.52299	0.849695	0.0707369	1
c16828_g1_i1	257	0	0	4	0.556368	1	0.136197	0	0	0	0	0	0	0.913197	1.82639	0	0	-Inf	0.802838	0.0953721	1
c16831_g1_i2	445	6	0.530822	11	0.883625	0	0	0	0	2	0.131045	0	0	3.5077	6.31379	0.701614	0.111124	-3.16976	0.502248	0.299082	1
c16896_g1_i1	461	5	0.426999	4	0.310166	0	0	0	0	2	0.126496	6	0.247559	2.77868	3.39378	2.16357	0.63751	-0.64948	0.942651	0.0256493	1
c16917_g1_i1	388	0	0	0	0	4	0.360852	0	0	2	0.150296	2	0.0980452	1.35532	1.5217	1.18893	0.78132	-0.356015	1	0	1
c16970_g1_i1	224	0	0	0	0	4	0.625047	0	0	2	0.260334	0	0	1.11166	1.5217	0.701614	0.461073	-1.11693	0.944642	0.0247327	1
c17026_g1_i1	295	0	0	0	0	0	0	0	0	0	0	7	0.45134	0.852809	0	1.70562	Inf	Inf	0.817266	0.0876365	1
c17072_g1_i1	1105	4	0.142513	25	0.808747	16	0.506826	17	0.345357	12	0.316642	14	0.240987	14.5617	16.6823	12.4411	0.745762	-0.423212	0.812479	0.0901877	1
c17084_g1_i1	313	1	0.12578	1	0.114206	4	0.447318	0	0	3	0.279464	0	0	1.66259	2.27275	1.05242	0.46306	-1.11073	0.901051	0.0452504	1
c17104_g1_i1	1182	10	0.333073	6	0.181455	14	0.414583	2	0.0379834	8	0.197343	12	0.193104	8.84399	11.3905	6.29745	0.552867	-0.854996	0.744841	0.127936	1
c17119_g1_i1	1562	24	0.604906	14	0.320392	17	0.380951	56	0.804801	8	0.149334	38	0.462733	24.4106	20.8776	27.9437	1.33845	0.420564	0.735056	0.133679	1
c17139_g1_i1	377	8	0.835422	1	0.0948187	0	0	0	0	0	0	0	0	1.739	3.478	0	0	-Inf	0.596965	0.224051	1
c17182_g1_i1	371	18	1.9101	18	1.73434	8	0.754774	0	0	0	0	0	0	8.2812	16.5624	0	0	-Inf	0.0417317	1.37953	0.438603
c17187_g1_i1	286	9	1.23889	2	0.249976	0	0	14	1.09886	2	0.203898	4	0.266025	4.93742	4.22905	5.64579	1.335	0.41684	0.910936	0.0405123	1
c17197_g1_i1	448	0	0	0	0	0	0	23	1.15247	0	0	10	0.424571	4.47899	0	8.95798	Inf	Inf	0.213495	0.670613	0.832448
c17257_g1_i1	681	6	0.346866	2	0.104983	0	0	4	0.131854	1	0.0428156	13	0.363098	3.85645	3.06036	4.65253	1.52026	0.604314	0.873581	0.0586968	1
c17269_g1_i1	718	22	1.2063	0	0	22	1.0725	0	0	0	0	0	0	8.46986	16.9397	0	0	-Inf	0.0397197	1.40099	0.430399
c17299_g1_i1	256	3	0.461359	0	0	3	0.410187	2	0.175377	1	0.113896	1	0.0742998	1.73575	2.30996	1.16154	0.50284	-0.991827	0.933852	0.0297217	1
c17301_g1_i1	421	0	0	2	0.169818	0	0	12	0.639854	0	0	2	0.0903599	2.30638	0.722984	3.88978	5.38017	2.42765	0.732016	0.135479	1
c17339_g1_i1	470	5	0.418822	4	0.304227	0	0	2	0.0955243	0	0	2	0.0809394	2.22409	3.39378	1.0544	0.310684	-1.68648	0.834862	0.0783854	1
c17355_g1_i2	506	0	0	2	0.141291	11	0.760927	0	0	4	0.230493	6	0.225543	3.88642	4.90765	2.86519	0.58382	-0.776405	0.877151	0.0569259	1
c17377_g1_i1	453	6	0.521447	6	0.473465	0	0	0	0	1	0.0643651	2	0.0839769	2.67223	4.50633	0.838126	0.185989	-2.42671	0.701066	0.154241	1
c17382_g1_i1	618	4	0.254817	0	0	11	0.623024	2	0.0726479	0	0	2	0.0615559	3.39866	5.74292	1.0544	0.183599	-2.44537	0.650977	0.186434	1
c17417_g1_i1	302	0	0	0	0	12	1.39083	0	0	1	0.0965477	7	0.440879	3.31076	4.56509	2.05642	0.450467	-1.15051	0.85688	0.06708	1
c17449_g1_i1	502	327	25.6449	458	32.6135	189	13.1783	321	14.3543	991	57.5597	999	37.8521	523.466	364.851	682.081	1.86948	0.902637	0.206729	0.684598	0.824962
c17466_g1_i1	1200	6	0.196846	4	0.119155	0	0	14	0.261896	6	0.145787	18	0.285311	7.1218	3.78335	10.4602	2.76481	1.46718	0.59992	0.221907	1
c17492_g1_i1	1256	6	0.18807	16	0.455371	2	0.0557367	4	0.0714911	20	0.46429	26	0.393742	11.6838	8.8821	14.4854	1.63086	0.705631	0.758354	0.120128	1
c17509_g1_i1	826	6	0.285975	12	0.519322	7	0.296633	4	0.108708	2	0.0705991	4	0.0921102	6.07433	9.33826	2.81041	0.300956	-1.73238	0.597359	0.223765	1
c17519_g2_i1	209	0	0	0	0	2	0.334954	0	0	0	0	0	0	0.380425	0.760849	0	0	-Inf	0.957874	0.0186915	1
c17595_g1_i1	416	2	0.189275	1	0.0859294	0	0	2	0.107924	9	0.630809	0	0	2.43248	1.14062	3.72434	3.26519	1.70717	0.822869	0.0846694	1
c17604_g1_i1	979	6	0.241283	5	0.182567	10	0.357535	2	0.0458595	5	0.148914	4	0.0777151	5.62242	7.94909	3.29575	0.414607	-1.27018	0.703389	0.152804	1
c17656_g1_i1	286	7	0.963584	6	0.749929	0	0	0	0	0	0	0	0	2.44795	4.8959	0	0	-Inf	0.448465	0.348271	1
c17695_g1_i1	449	339	29.7242	338	26.9095	172	13.4086	688	34.3973	432	28.0535	729	30.8823	421.965	319.679	524.251	1.63993	0.713632	0.188115	0.725577	0.806662
c17714_g1_i1	691	6	0.341846	3	0.155195	15	0.759826	0	0	0	0	0	0	4.56411	9.12822	0	0	-Inf	0.191124	0.718685	0.809364
c17716_g1_i1	963	6	0.245291	2	0.0742401	12	0.43617	0	0	0	0	28	0.553044	7.22396	7.62546	6.82247	0.894696	-0.16053	0.998447	0.000675048	1
c17721_g1_i1	1201	569	18.6521	782	23.2755	727	21.1881	1085	20.28	1126	27.3366	3539	56.0487	1172.94	780.917	1564.96	2.004	1.00288	0.110959	0.954839	0.672405
c17801_g1_i1	619	5	0.318007	6	0.346494	4	0.226188	0	0	0	0	2	0.0614564	3.06289	5.63847	0.487319	0.0864276	-3.53236	0.563177	0.249355	1
c17802_g1_i1	1451	3958	107.39	4030	99.2825	4222	101.848	6538	101.148	5727	115.082	4869	63.8264	4827.04	4604.86	5049.22	1.0965	0.132905	0.831924	0.0799165	1
c17846_g1_i1	1227	913	29.2943	919	26.7736	204	5.81951	943	17.2524	779	18.5115	853	13.2231	756.993	765.489	748.497	0.977802	-0.0323857	0.919452	0.0364711	1
c17857_g1_i1	1360	10120	292.954	9163	240.843	10247	263.73	19254	317.807	9833	210.812	13402	187.438	11663.6	11152.9	12174.3	1.09157	0.126409	0.779193	0.108355	1
c17869_g1_i1	889	1902	84.2299	1894	76.1576	2491	98.0783	6866	173.374	4067	133.389	12251	262.119	4365.92	2373.25	6358.58	2.67927	1.42184	0.00211866	2.67394	0.0886098
c17892_g1_i1	1371	14	0.40202	12	0.312881	2	0.0510615	12	0.196483	16	0.340276	14	0.194231	11.4896	10.5526	12.4266	1.17758	0.235828	0.938136	0.0277344	1
c17898_g1_i1	806	436	21.2965	279	12.3738	305	13.2454	497	13.8421	611	22.1032	727	17.1564	459.569	386.735	532.402	1.37666	0.46117	0.401109	0.396738	0.9874
c17909_g1_i1	705	2	0.111686	10	0.507044	0	0	0	0	4	0.165432	2	0.0539596	3.1423	4.39405	1.89055	0.430252	-1.21675	0.801607	0.0960384	1
c17944_g1_i1	937	10	0.420163	9	0.343351	2	0.0747122	39	0.934344	0	0	1	0.0202996	9.60578	7.90991	11.3017	1.4288	0.5148	0.830364	0.0807316	1
c17946_g1_i1	526	2	0.149693	0	0	21	1.39744	6	0.256063	12	0.665188	0	0	7.33948	8.76804	5.91091	0.674143	-0.568874	0.809251	0.0919167	1
c17954_g1_i2	448	14	1.23029	7	0.558541	0	0	0	0	0	0	0	0	3.99216	7.98433	0	0	-Inf	0.241232	0.617565	0.864225
c17956_g1_i1	1258	11	0.344246	4	0.113662	36	1.00167	0	0	0	0	0	0	9.71322	19.4264	0	0	-Inf	0.023835	1.62279	0.339185
c17977_g1_i1	765	4	0.205852	0	0	31	1.41841	0	0	0	0	0	0	6.67571	13.3514	0	0	-Inf	0.0866357	1.0623	0.612256
c18072_g1_i1	1278	6	0.184832	14	0.391591	12	0.328663	10	0.175651	14	0.319408	4	0.0595329	10.3423	11.9634	8.72132	0.729002	-0.456005	0.810493	0.0912506	1
c18115_g1_i1	300	0	0	6	0.714933	2	0.233351	0	0	0	0	0	0	1.4649	2.9298	0	0	-Inf	0.654596	0.184026	1
c18116_g1_i1	1887	0	0	0	0	100	1.85494	0	0	0	0	0	0	19.0212	38.0425	0	0	-Inf	0.102811	0.987959	0.653897
c18147_g1_i1	221	0	0	0	0	0	0	0	0	0	0	1	0.0860668	0.12183	0	0.24366	Inf	Inf	0.995444	0.00198316	1
c18246_g1_i1	218	3	0.541779	0	0	1	0.160563	5	0.514867	11	1.47125	16	1.39602	5.36212	1.54911	9.17512	5.92282	2.56628	0.472031	0.326029	1
c18250_g1_i1	277	0	0	0	0	5	0.631817	0	0	23	2.42101	4	0.274668	5.47266	1.90212	9.0432	4.75427	2.24922	0.555481	0.255331	1
c18275_g1_i1	723	3	0.163358	8	0.395537	4	0.193652	11	0.341536	8	0.322627	2	0.0526162	5.99751	5.58232	6.4127	1.14875	0.200065	0.991843	0.00355707	1
c18299_g1_i1	480	0	0	1	0.0744721	8	0.583377	6	0.280603	0	0	4	0.158506	3.04038	3.40489	2.67587	0.78589	-0.347601	0.988506	0.00502054	1
c18328_g1_i1	362	0	0	0	0	0	0	4	0.248046	0	0	4	0.210174	1.0544	0	2.10879	Inf	Inf	0.768834	0.114167	1
c18355_g1_i1	511	8	0.616349	2	0.139909	20	1.36997	0	0	0	0	0	0	5.72399	11.448	0	0	-Inf	0.119422	0.922915	0.691862
c18386_g1_i1	430	5	0.457782	0	0	6	0.488409	6	0.313231	0	0	9	0.398109	4.06226	4.23036	3.89417	0.920528	-0.119467	1	0	1
c18394_g1_i1	373	0	0	0	0	2	0.187682	4	0.240731	3	0.23451	8	0.407952	2.44835	0.760849	4.13585	5.43584	2.4425	0.707784	0.150099	1
c18395_g1_i1	803	14	0.686388	4	0.178065	5	0.217949	6	0.167733	4	0.145242	14	0.33162	7.65883	8.80198	6.51569	0.740253	-0.433909	0.917313	0.0374823	1
c18406_g1_i1	334	19	2.23957	7	0.749181	0	0	0	0	0	0	0	0	4.96607	9.93215	0	0	-Inf	0.16273	0.788532	0.768124
c18424_g1_i1	741	19	1.00947	0	0	0	0	0	0	2	0.0786975	8	0.205352	5.0263	7.4017	2.65089	0.358146	-1.48138	0.726201	0.138943	1
c18438_g1_i1	316	0	0	0	0	0	0	10	0.710386	4	0.369081	5	0.300961	2.72845	0	5.45691	Inf	Inf	0.424169	0.372461	1
c18522_g1_i1	519	8	0.606848	2	0.137752	0	0	9	0.389275	0	0	2	0.0732977	3.43933	3.83949	3.03916	0.791554	-0.33724	0.982997	0.00744774	1
c18529_g1_i1	433	0	0	0	0	0	0	0	0	4	0.269353	10	0.439279	1.91991	0	3.83982	Inf	Inf	0.568035	0.245625	1
c18592_g1_i2	1129	8	0.278967	2	0.0633244	39	1.20913	0	0	0	0	0	0	9.33802	18.676	0	0	-Inf	0.0286307	1.54317	0.365977
c18593_g1_i1	895	19	0.835772	16	0.639046	0	0	2	0.0501636	0	0	0	0	6.87633	13.1856	0.567076	0.0430073	-4.53927	0.183264	0.736923	0.802731
c18598_g1_i1	1242	2	0.0633966	13	0.37416	0	0	0	0	6	0.140857	71	1.08734	12.4416	5.47852	19.4047	3.54195	1.82454	0.415423	0.381509	0.995971
c18617_g1_i1	1413	4	0.111449	0	0	321	7.95177	0	0	0	0	0	0	61.8373	123.675	0	0	-Inf	0.0528235	1.27717	0.499181
c18678_g1_i1	421	9	0.841624	2	0.169818	5	0.415708	6	0.319927	9	0.623318	2	0.0903599	5.73849	6.13118	5.34581	0.871906	-0.197755	0.952557	0.021109	1
c18707_g1_i1	360	4	0.437436	0	0	6	0.583377	0	0	0	0	0	0	1.9204	3.8408	0	0	-Inf	0.55567	0.255183	1
c18708_g1_i1	589	4	0.267364	2	0.121381	2	0.118854	6	0.228674	2	0.0990065	2	0.0645866	2.96612	3.04209	2.89016	0.950059	-0.0739104	1	0	1
c18709_g1_i1	600	0	0	0	0	6	0.350026	2	0.0748274	70	3.4017	0	0	13.7031	2.28255	25.1236	11.0068	3.46032	0.348264	0.458091	0.953636
c18726_g1_i1	269	0	0	0	0	10	1.30121	2	0.166901	2	0.216784	0	0	2.53647	3.80425	1.26869	0.333493	-1.58427	0.797932	0.0980341	1
c18765_g1_i1	978	15	0.603823	16	0.584812	11	0.39369	15	0.344298	18	0.536639	4	0.0777945	13.6771	15.812	11.5422	0.729967	-0.454096	0.778646	0.10866	1
c18812_g1_i1	2662	85	1.2571	38	0.510282	147	1.9329	0	0	0	0	0	0	51.386	102.772	0	0	-Inf	1.19745e-07	6.92174	6.48468e-05
c18825_g1_i1	324	0	0	0	0	0	0	1	0.0692846	2	0.179984	2	0.117412	0.736236	0	1.47247	Inf	Inf	0.85909	0.0659614	1
c18851_g1_i1	902	6	0.26188	0	0	50	1.94028	0	0	0	0	0	0	10.6793	21.3586	0	0	-Inf	0.0671613	1.17288	0.550929
c18859_g1_i1	719	2	0.109511	2	0.0994343	4	0.19473	4	0.124886	4	0.162211	6	0.158727	3.51157	3.02381	3.99934	1.32262	0.403394	0.945336	0.0244137	1
c18879_g1_i1	929	8	0.339025	12	0.461743	9	0.3391	4	0.0966554	10	0.313858	4	0.0818978	8.24755	10.8782	5.61686	0.516339	-0.953608	0.688654	0.161999	1
c18952_g1_i1	905	0	0	20	0.789981	6	0.232062	43	1.0666	8	0.257745	4	0.0840697	12.7428	9.51239	15.9732	1.6792	0.747777	0.737604	0.132177	1
c18964_g1_i1	579	12	0.815944	4	0.246954	12	0.725443	2	0.0775413	2	0.100716	9	0.29566	7.07372	10.6858	3.46163	0.323946	-1.62618	0.60807	0.216046	1
c19036_g1_i1	647	7	0.425943	4	0.220999	3	0.1623	0	0	9	0.40559	28	0.823155	7.64696	5.31418	9.97973	1.87794	0.909153	0.720899	0.142126	1
c19046_g1_i1	544	0	0	4	0.262843	20	1.28686	0	0	2	0.107196	0	0	4.87804	9.05446	0.701614	0.0774882	-3.68988	0.339699	0.468906	0.945941
c19055_g1_i1	532	9	0.666022	6	0.403157	0	0	0	0	2	0.109614	0	0	3.18832	5.67502	0.701614	0.123632	-3.01588	0.554242	0.256301	1
c19139_g1_i1	352	1	0.111845	10	1.01553	1	0.0994393	0	0	15	1.2425	19	1.02669	7.13827	4.38491	9.89164	2.25584	1.17366	0.702888	0.153114	1
c19141_g1_i1	667	0	0	6	0.321559	6	0.314866	6	0.201933	4	0.174857	13	0.370719	5.36177	4.4515	6.27203	1.40897	0.494641	0.888987	0.0511046	1
c19164_g1_i1	436	0	0	0	0	2	0.160563	0	0	0	0	10	0.436256	1.59872	0.760849	2.4366	3.20247	1.67919	0.846874	0.0721813	1
c19185_g1_i1	724	0	0	0	0	0	0	4	0.124023	7	0.281909	22	0.577979	4.47516	0	8.95031	Inf	Inf	0.213747	0.6701	0.833042
c19202_g1_i1	248	0	0	2	0.288279	0	0	0	0	0	0	2	0.153393	0.605152	0.722984	0.487319	0.674038	-0.569097	1	0	1
c19255_g1_i1	663	9	0.534425	11	0.593081	0	0	8	0.270868	4	0.175912	6	0.172134	6.30799	7.48248	5.13349	0.686068	-0.543577	0.874509	0.0582357	1
c19283_g1_i2	247	0	0	2	0.289446	2	0.283422	0	0	0	0	0	0	0.741917	1.48383	0	0	-Inf	0.853697	0.068696	1
c19291_g1_i1	694	14	0.794193	12	0.618097	0	0	0	0	4	0.168054	4	0.10963	6.08483	9.79179	2.37787	0.242843	-2.04191	0.522875	0.281602	1
c19309_g1_i1	386	0	0	0	0	17	1.54157	0	0	0	0	0	0	3.23361	6.46722	0	0	-Inf	0.32831	0.483716	0.934633
c19324_g1_i1	206	1	0.191113	2	0.347055	0	0	0	0	0	0	0	0	0.556274	1.11255	0	0	-Inf	0.907137	0.0423272	1
c19332_g1_i1	1076	7	0.25612	5	0.166109	0	0	35	0.730193	0	0	19	0.335868	9.54389	4.5344	14.5534	3.20954	1.68237	0.466718	0.330945	1
c19394_g1_i2	736	2	0.106982	0	0	6	0.285348	0	0	3	0.118848	12	0.310121	3.519	3.06167	3.97634	1.29875	0.377119	0.929173	0.0319036	1
c19424_g1_i1	295	4	0.533821	0	0	1	0.118653	0	0	4	0.395355	0	0	1.67095	1.93868	1.40323	0.723807	-0.466324	0.96975	0.0133404	1
c19480_g1_i1	869	4	0.181216	0	0	8	0.322234	6	0.154993	16	0.536845	18	0.393986	8.15083	4.60165	11.7	2.54257	1.34629	0.611547	0.21357	1
c19520_g1_i1	621	2	0.126793	2	0.115126	2	0.11273	2	0.072297	12	0.563428	0	0	3.51986	2.26296	4.77676	2.11085	1.07782	0.866035	0.0624645	1
c19535_g1_i2	810	17	0.826269	20	0.882633	4	0.172853	10	0.277138	6	0.215981	8	0.187859	11.1318	15.3741	6.8895	0.448123	-1.15803	0.595538	0.225091	1
c19552_g1_i1	250	3	0.472431	2	0.285973	0	0	4	0.359171	0	0	2	0.152166	1.75657	1.89167	1.62147	0.857163	-0.222359	1	0	1
c19628_g1_i1	510	0	0	9	0.630823	18	1.23539	8	0.352129	0	0	5	0.186478	6.79384	10.1011	3.4866	0.345172	-1.53461	0.628506	0.201691	1
c19693_g1_i1	610	0	0	2	0.117202	2	0.114763	12	0.441604	10	0.47799	6	0.187089	4.92816	1.48383	8.37249	5.64247	2.49633	0.526425	0.278663	1
c19710_g1_i1	964	3	0.122519	10	0.370816	5	0.181549	3	0.0698596	11	0.332709	30	0.591932	9.35251	6.68573	12.0193	1.79775	0.846193	0.719063	0.143233	1
c19753_g1_i1	785	0	0	0	0	0	0	2	0.0571929	2	0.0742864	36	0.87229	5.02022	0	10.0404	Inf	Inf	0.167823	0.775147	0.776701
c19784_g1_i1	730	4	0.215722	4	0.195872	13	0.623335	18	0.553517	2	0.0798833	27	0.703508	10.1669	7.94974	12.3841	1.5578	0.639511	0.748988	0.125525	1
c19792_g1_i1	891	27	1.19301	2	0.0802394	26	1.0214	12	0.302333	10	0.327244	10	0.213477	15.2397	21.1322	9.34712	0.442316	-1.17685	0.524081	0.280602	1
c19793_g1_i1	906	2	0.0869079	4	0.157822	12	0.463611	2	0.0495545	5	0.160913	8	0.167954	5.53029	6.79019	4.27039	0.628906	-0.669085	0.861079	0.0649572	1
c19796_g1_i1	1871	34	0.715422	28	0.534958	12	0.224496	13	0.155974	14	0.218174	8	0.0813287	19.2393	27.932	10.5466	0.37758	-1.40515	0.364244	0.438608	0.96303
c19819_g1_i1	482	6	0.490074	2	0.148326	8	0.580957	0	0	0	0	0	0	3.05188	6.10376	0	0	-Inf	0.353749	0.451305	0.957429
c19874_g1_i1	1373	4	0.114696	0	0	0	0	8	0.130798	6	0.127418	48	0.664965	8.81353	1.55825	16.0688	10.3121	3.36626	0.196495	0.706649	0.815102
c19937_g1_i1	403	3	0.293072	0	0	0	0	2	0.111405	2	0.144702	35	1.65193	5.48273	1.16869	9.79678	8.3827	3.06742	0.373307	0.427934	0.971851
c19960_g1_i1	1454	14	0.379071	48	1.18008	119	2.86473	0	0	0	0	0	0	34.038	68.076	0	0	-Inf	0.000369267	3.43266	0.0281374
c20031_g1_i1	508	0	0	4	0.28147	14	0.96464	0	0	0	0	3	0.112327	3.75145	6.77191	0.730979	0.107943	-3.21166	0.532616	0.273586	1
c20049_g1_i1	451	0	0	0	0	1	0.0776112	0	0	6	0.387903	27	1.13872	4.53204	0.380425	8.68365	22.8262	4.51262	0.318883	0.496369	0.930311
c20083_g1_i1	231	0	0	1	0.154747	0	0	1	0.0971784	2	0.252445	4	0.329364	1.16064	0.361492	1.95979	5.42139	2.43866	0.863988	0.0634925	1
c20084_g1_i1	322	30	3.66795	36	3.99652	26	2.8263	304	21.1933	32	2.89763	295	17.4259	101.946	34.5917	169.301	4.89427	2.29109	0.0277698	1.55643	0.360873
c20105_g1_i2	496	4	0.317494	0	0	14	0.987978	0	0	0	0	0	0	3.4421	6.8842	0	0	-Inf	0.302541	0.519216	0.916506
c20130_g1_i1	804	121	5.92498	350	15.5613	1153	50.1966	1225	34.2028	749	27.1628	953	22.5458	727.293	612.289	842.296	1.37565	0.460115	0.552332	0.2578	1
c20144_g1_i1	316	456	56.8114	862	97.5114	602	66.6823	1366	97.0388	1086	100.206	1497	90.1078	925.655	718.263	1133.05	1.57748	0.657626	0.199829	0.699341	0.818845
c20150_g1_i1	769	14	0.716736	10	0.464846	26	1.18344	0	0	12	0.454992	0	0	11.5848	18.9598	4.20968	0.222032	-2.17116	0.269123	0.570049	0.885096
c20160_g1_i1	1378	21	0.599967	27	0.700406	0	0	94	1.5313	34	0.719414	37	0.510717	32.7683	17.9411	47.5954	2.65287	1.40755	0.262655	0.580614	0.878976
c20178_g1_i2	1283	22	0.675077	18	0.501512	26	0.709329	5	0.0874833	6	0.136356	12	0.177903	15.7074	24.9683	6.44645	0.258185	-1.95352	0.293094	0.532992	0.908882
c20219_g1_i1	543	4	0.290013	0	0	16	1.03139	2	0.0826822	2	0.107394	2	0.0700581	4.70053	7.64505	1.75601	0.229692	-2.12222	0.590174	0.22902	1
c20244_g1_i1	474	0	0	0	0	0	0	20	0.947182	4	0.246054	0	0	3.537	0	7.07399	Inf	Inf	0.314711	0.502088	0.925859
c20247_g1_i1	1018	26	1.0055	4	0.140458	0	0	5	0.110256	0	0	0	0	6.49615	11.5746	1.41769	0.122483	-3.02935	0.357634	0.446562	0.958889
c20297_g1_i1	1128	0	0	0	0	75	2.3273	0	0	0	0	0	0	14.2659	28.5318	0	0	-Inf	0.117845	0.928688	0.689322
c20309_g1_i1	380	0	0	0	0	5	0.460561	0	0	0	0	0	0	0.951061	1.90212	0	0	-Inf	0.796848	0.0986243	1
c20319_g1_i1	1085	15	0.544276	9	0.296516	6	0.193563	6	0.124138	2	0.0537464	8	0.140245	7.86577	11.3794	4.35212	0.382455	-1.38664	0.633519	0.198241	1
c20337_g1_i1	360	10	1.09359	8	0.79437	14	1.36121	0	0	0	0	0	0	6.05676	12.1135	0	0	-Inf	0.103582	0.984715	0.655045
c20350_g1_i1	719	43	2.35449	20	0.994343	0	0	0	0	0	0	0	0	11.9905	23.9811	0	0	-Inf	0.00966466	2.01481	0.211138
c20365_g1_i1	677	0	0	0	0	0	0	2	0.0663167	2	0.0861371	67	1.88241	8.79694	0	17.5939	Inf	Inf	0.102653	0.988627	0.653423
c20391_g1_i1	886	16	0.710958	33	1.33142	0	0	5	0.126683	0	0	0	0	9.78997	18.1623	1.41769	0.078057	-3.67933	0.151824	0.818659	0.749193
c20415_g1_i1	1344	33	0.966656	13	0.345764	16	0.416698	14	0.233835	26	0.564057	17	0.24059	20.4373	23.6418	17.2327	0.72891	-0.456187	0.751478	0.124084	1
c20446_g1_i1	938	32	1.34309	130	4.95422	203	7.5752	443	10.6019	647	20.1118	1302	26.402	403.255	136.686	669.824	4.90045	2.29292	0.000615768	3.21058	0.0392703
c20474_g1_i1	1119	14	0.492556	0	0	30	0.938409	0	0	0	0	0	0	8.43331	16.8666	0	0	-Inf	0.0401003	1.39685	0.431242
c20508_g1_i1	625	2	0.125982	4	0.228778	24	1.3441	0	0	0	0	4	0.121733	6.16496	11.3553	0.974638	0.0858313	-3.54235	0.329629	0.481975	0.936116
c20512_g1_i1	215	0	0	5	0.831317	1	0.162803	5	0.522051	0	0	0	0	1.80279	2.18789	1.41769	0.647973	-0.625994	0.961639	0.0169881	1
c20556_g1_i1	338	66	7.68749	13	1.37487	0	0	41	2.72301	29	2.50167	1	0.0562744	26.2263	30.4106	22.0421	0.724818	-0.464309	0.742923	0.129056	1
c20562_g1_i1	1775	24	0.532317	41	0.825697	16	0.315517	14	0.177056	0	0	0	0	17.1135	30.2575	3.96954	0.131192	-2.93025	0.105009	0.978774	0.658944
c20565_g1_i1	624	4	0.252367	0	0	33	1.8511	0	0	0	0	0	0	7.05613	14.1123	0	0	-Inf	0.0872436	1.05927	0.613164
c20580_g1_i1	1063	196	7.25906	362	12.1734	384	12.6444	509	10.749	430	11.7946	857	15.3347	428.641	353.298	503.984	1.42651	0.512495	0.334328	0.475827	0.940245
c20608_g1_i2	536	7	0.514151	0	0	2	0.130607	0	0	0	0	0	0	1.7439	3.48779	0	0	-Inf	0.59628	0.22455	1
c20647_g1_i2	397	1	0.0991669	0	0	7	0.617175	2	0.113089	0	0	0	0	1.80981	3.05253	0.567076	0.185772	-2.42839	0.792359	0.101078	1
c20653_g2_i1	2720	4	0.057896	28	0.36798	14	0.180161	0	0	22	0.235832	64	0.447547	20.159	17.006	23.312	1.37081	0.455029	0.757596	0.120562	1
c20659_g1_i1	817	4	0.19275	8	0.350028	8	0.342743	4	0.109906	0	0	0	0	4.31387	7.49359	1.13415	0.15135	-2.72404	0.523595	0.281005	1
c20661_g1_i1	328	9	1.08025	4	0.435935	0	0	0	0	0	0	0	0	2.47602	4.95204	0	0	-Inf	0.44531	0.351337	1
c20665_g1_i1	397	5	0.495835	5	0.450209	23	2.02786	0	0	0	0	0	0	6.25252	12.505	0	0	-Inf	0.0957273	1.01896	0.638972
c20689_g1_i1	356	5	0.552939	10	1.00412	0	0	0	0	0	0	0	0	2.78137	5.56274	0	0	-Inf	0.389853	0.409099	0.979074
c20701_g1_i1	1399	3673	103.362	2640	67.4561	2179	54.5181	5353	85.8937	3864	80.532	5161	70.1688	3672.49	3214.15	4130.83	1.2852	0.361993	0.436209	0.360305	1
c20703_g1_i1	480	0	0	0	0	6	0.437533	0	0	0	0	4	0.158506	1.62859	2.28255	0.974638	0.426996	-1.22771	0.934874	0.0292468	1
c20715_g1_i1	264	0	0	4	0.541616	0	0	1	0.0850311	0	0	0	0	0.864753	1.44597	0.283538	0.196089	-2.35042	0.912258	0.0398821	1
c20785_g1_i1	529	0	0	0	0	0	0	0	0	0	0	45	1.61802	5.48234	0	10.9647	Inf	Inf	0.190977	0.71902	0.809364
c20824_g1_i1	388	5	0.507336	6	0.552783	5	0.451065	6	0.347137	12	0.901776	12	0.588271	7.42686	6.01889	8.83483	1.46785	0.553704	0.86201	0.0644877	1
c20893_g1_i1	216	4	0.729061	3	0.496481	0	0	0	0	0	0	0	0	1.32136	2.64273	0	0	-Inf	0.695568	0.15766	1
c20954_g1_i1	637	5	0.309021	2	0.112234	0	0	0	0	4	0.183092	20	0.597198	4.47361	2.6708	6.27642	2.35001	1.23267	0.735282	0.133546	1
c20972_g1_i2	394	2	0.199844	5	0.453637	0	0	9	0.512776	0	0	0	0	2.56922	2.58659	2.55184	0.986568	-0.0195097	1	0	1
c21073_g1_i1	305	2	0.258159	2	0.234404	1	0.114763	0	0	0	0	0	0	0.941268	1.88254	0	0	-Inf	0.798389	0.0977856	1
c21083_g1_i1	224	0	0	1	0.159583	0	0	0	0	6	0.781002	0	0	1.23317	0.361492	2.10484	5.82265	2.54168	0.870573	0.0601948	1
c21097_g1_i1	248	0	0	2	0.288279	0	0	1	0.090517	1	0.11757	1	0.0766966	0.800495	0.722984	0.878005	1.21442	0.280264	1	0	1
c21107_g1_i1	436	6	0.541779	5	0.409938	3	0.240844	2	0.102973	1	0.0668748	0	0	3.102	5.28611	0.917883	0.17364	-2.52582	0.636805	0.195993	1
c21128_g1_i1	323	0	0	5	0.553353	4	0.433469	0	0	0	0	0	0	1.66458	3.32916	0	0	-Inf	0.607536	0.216428	1
c21141_g1_i1	762	1268	65.5121	953	44.7067	711	32.66	1750	51.5543	1117	42.7412	1465	36.5688	1176.98	1108.95	1245	1.12269	0.166957	0.732291	0.135316	1
c21163_g1_i1	251	0	0	2	0.284834	0	0	0	0	2	0.23233	16	1.21248	2.66158	0.722984	4.60017	6.36275	2.66965	0.660094	0.180394	1
c21175_g1_i1	814	0	0	0	0	0	0	3	0.082733	6	0.214919	15	0.350505	3.30518	0	6.61035	Inf	Inf	0.337307	0.471975	0.943085
c21224_g1_i1	944	8	0.333638	6	0.227203	9	0.333712	24	0.570717	8	0.247097	18	0.362684	11.3533	8.70928	13.9972	1.60716	0.684518	0.741869	0.129673	1
c21239_g1_i1	329	10	1.19663	6	0.651914	25	2.65978	4	0.272927	0	0	1	0.0578139	8.47651	15.5752	1.37781	0.088462	-3.4988	0.217282	0.662977	0.836598
c21282_g1_i1	389	0	0	0	0	0	0	11	0.634782	9	0.674593	0	0	3.13809	0	6.27618	Inf	Inf	0.371998	0.429459	0.971018
c21372_g1_i1	624	0	0	0	0	0	0	4	0.143899	0	0	22	0.670604	3.24733	0	6.49466	Inf	Inf	0.336316	0.473252	0.942111
c21420_g1_i1	1692	4	0.0930716	16	0.33803	2	0.0413743	4	0.053069	8	0.13786	108	1.21409	19.1794	8.10298	30.2558	3.73392	1.90069	0.362897	0.440217	0.962135
c21425_g1_i1	1152	16	0.546796	14	0.434421	22	0.668453	3	0.0584589	0	0	0	0	10.2569	19.6632	0.850615	0.0432591	-4.53085	0.0878249	1.05638	0.614311
c21442_g1_i1	470	0	0	2	0.152113	2	0.148947	2	0.0955243	2	0.124074	3	0.121409	1.74175	1.48383	1.99967	1.34764	0.430432	0.97978	0.00887156	1
c21453_g1_i1	1244	16	0.506357	18	0.517234	18	0.506469	6	0.108271	12	0.281261	22	0.33638	15.4295	19.5875	11.2714	0.575439	-0.797264	0.671755	0.172789	1
c21497_g1_i1	645	14	0.854527	10	0.554211	0	0	0	0	0	0	0	0	4.5344	9.06881	0	0	-Inf	0.192629	0.715278	0.810903
c21540_g1_i1	743	0	0	0	0	34	1.60174	0	0	0	0	0	0	6.46722	12.9344	0	0	-Inf	0.170617	0.767979	0.78137
c21550_g1_i1	407	4	0.386922	0	0	0	0	6	0.330932	4	0.286559	4	0.186936	2.81867	1.55825	4.0791	2.61774	1.38832	0.809356	0.0918606	1
c21558_g1_i1	729	2	0.108009	6	0.294211	10	0.480146	4	0.123173	4	0.159986	12	0.313099	6.10681	6.75232	5.4613	0.808802	-0.306141	0.956176	0.0194622	1
c21617_g1_i1	907	4	0.173624	2	0.0788239	6	0.23155	2	0.0494999	12	0.385765	10	0.209711	5.88857	4.56378	7.21336	1.58056	0.66044	0.859121	0.0659456	1
c21632_g1_i1	793	0	0	0	0	0	0	0	0	0	0	42	1.0074	5.11685	0	10.2337	Inf	Inf	0.197171	0.705156	0.816403
c21638_g1_i1	244	97	15.6509	87	12.7457	128	18.362	161	14.8121	105	12.5472	116	9.04266	114.34	117.932	110.749	0.939093	-0.0906603	0.896164	0.0476127	1
c21651_g1_i1	604	12	0.782171	4	0.236733	50	2.89757	0	0	0	0	2	0.0629827	12.8146	25.142	0.487319	0.0193827	-5.68909	0.0385297	1.4142	0.426013
c21659_g1_i1	275	1	0.143161	2	0.259976	0	0	0	0	0	0	3	0.207499	0.921763	1.11255	0.730979	0.657032	-0.605965	1	0	1
c21688_g1_i1	664	0	0	6	0.323012	2	0.10543	2	0.0676151	4	0.175647	12	0.343749	3.91201	2.9298	4.89422	1.6705	0.740276	0.871186	0.059889	1
c21698_g1_i1	481	566	46.3264	460	34.186	543	39.5144	822	38.3626	478	28.9756	616	24.3592	572.099	593.35	550.848	0.928371	-0.107227	0.840606	0.0754076	1
c21709_g1_i1	301	0	0	0	0	0	0	10	0.745788	8	0.774948	0	0	2.82092	0	5.64184	Inf	Inf	0.418251	0.378563	0.997271
c21722_g1_i1	445	0	0	0	0	23	1.80913	0	0	0	0	0	0	4.37488	8.74976	0	0	-Inf	0.20648	0.685122	0.824962
c21752_g1_i1	722	2	0.109056	4	0.198042	0	0	10	0.310917	10	0.403842	16	0.421513	6.23355	2.2251	10.242	4.60295	2.20256	0.496294	0.304261	1
c21791_g1_i1	476	2	0.165417	3	0.225294	32	2.35312	4	0.18864	0	0	2	0.0799192	7.82933	14.0372	1.62147	0.115513	-3.11388	0.291371	0.535553	0.907644
c21825_g1_i1	403	0	0	0	0	3	0.260566	0	0	0	0	19	0.89676	2.8854	1.14127	4.62953	4.05646	2.02022	0.696818	0.15688	1
c21845_g1_i1	1717	19	0.435653	15	0.312289	26	0.530034	23	0.300704	17	0.288687	19	0.21048	19.9149	22.7151	17.1146	0.753447	-0.408423	0.79871	0.0976109	1
c21847_g1_i2	470	0	0	2	0.152113	4	0.297895	9	0.429859	5	0.310185	5	0.202349	3.88443	2.24468	5.52418	2.46101	1.29925	0.778463	0.108762	1
c21883_g1_i1	648	4	0.24302	0	0	4	0.216066	2	0.0692846	4	0.179984	2	0.0587061	2.76879	3.07995	2.45762	0.797942	-0.325643	0.975142	0.0109319	1
c21884_g1_i1	872	2	0.0902965	7	0.286957	9	0.361266	3	0.0772301	4	0.13375	7	0.15269	5.34643	6.73339	3.95946	0.588033	-0.76603	0.840336	0.0755471	1
c21888_g1_i1	342	2	0.23023	0	0	2	0.204694	0	0	0	0	16	0.88986	2.71926	1.53998	3.89855	2.53157	1.34003	0.793519	0.100443	1
c21909_g1_i1	348	0	0	0	0	0	0	0	0	0	0	6	0.327944	0.730979	0	1.46196	Inf	Inf	0.850086	0.0705371	1
c21913_g1_i1	891	2	0.088371	4	0.160479	0	0	0	0	2	0.0654487	42	0.896602	6.58021	2.2251	10.9353	4.91454	2.29706	0.43463	0.36188	1
c21926_g1_i1	797	40	1.97587	11	0.493366	2	0.087836	26	0.732313	16	0.585343	48	1.14554	22.5002	20.3198	24.6806	1.21461	0.28049	0.811978	0.0904556	1
c21928_g1_i1	387	0	0	4	0.369474	4	0.361784	2	0.116011	3	0.226026	0	0	2.29358	2.96767	1.6195	0.545714	-0.873783	0.894892	0.0482292	1
c21929_g1_i1	334	10	1.17872	4	0.428103	0	0	6	0.403261	2	0.174595	0	0	3.87222	5.3416	2.40284	0.449836	-1.15253	0.799712	0.0970666	1
c21997_g1_i1	293	4	0.537465	3	0.366006	2	0.238926	0	0	4	0.398053	4	0.259669	2.89072	3.40358	2.37787	0.698637	-0.517385	0.943356	0.0253242	1
c22000_g1_i1	259	7	1.06403	6	0.828107	4	0.540581	6	0.520036	0	0	0	0	4.05941	6.41759	1.70123	0.265088	-1.91545	0.666139	0.176435	1
c22001_g1_i1	599	0	0	4	0.238709	4	0.233741	2	0.0749523	6	0.292061	2	0.0635084	3.06345	2.96767	3.15924	1.06455	0.0902472	1	0	1
c22005_g1_i1	1033	0	0	0	0	0	0	0	0	188	5.30648	0	0	32.9759	0	65.9517	Inf	Inf	0.0918604	1.03687	0.626343
c22012_g1_i1	806	5	0.244226	8	0.354805	8	0.347421	0	0	6	0.217053	0	0	4.994	7.88315	2.10484	0.267005	-1.90506	0.563402	0.249182	1
c22066_g1_i1	424	93	8.63524	43	3.62525	0	0	0	0	0	0	0	0	25.8868	51.7735	0	0	-Inf	0.00326124	2.48662	0.112722
c22068_g1_i1	936	2	0.0841224	4	0.152763	1	0.037396	33	0.791443	4	0.124604	3	0.060964	7.04824	2.60552	11.491	4.41024	2.14086	0.47346	0.324717	1
c22100_g1_i1	571	0	0	0	0	44	2.69723	182	7.15512	105	5.3617	145	4.83014	70.254	16.7387	123.769	7.39421	2.8864	0.00217766	2.66201	0.0896346
c22101_g1_i1	1515	25	0.649658	22	0.519093	19	0.438977	22	0.325981	16	0.307933	21	0.263654	20.9438	24.92	16.9676	0.680884	-0.55452	0.722024	0.141448	1
c22116_g1_i1	442	8	0.712566	8	0.646998	0	0	7	0.355515	1	0.065967	3	0.1291	4.5375	6.00844	3.06655	0.510374	-0.970373	0.823074	0.0845611	1
c22120_g1_i1	1562	13	0.327657	6	0.137311	56	1.2549	26	0.373658	26	0.485335	2	0.0243544	22.7587	28.537	16.9803	0.595026	-0.748975	0.564654	0.248218	1
c22120_g2_i1	421	0	0	0	0	0	0	9	0.47989	6	0.415545	1	0.04518	2.45017	0	4.90035	Inf	Inf	0.476964	0.321515	1
c22142_g1_i1	452	14	1.2194	4	0.316342	4	0.309758	2	0.0993284	4	0.25803	2	0.0841627	5.43959	8.42155	2.45762	0.291825	-1.77682	0.602524	0.220025	1
c22172_g2_i1	402	2	0.195867	3	0.266766	0	0	0	0	4	0.290123	0	0	1.63342	1.8636	1.40323	0.752965	-0.409345	0.96958	0.0134163	1
c22179_g1_i1	1138	32	1.10704	23	0.722471	0	0	0	0	0	0	0	0	10.3902	20.7803	0	0	-Inf	0.0179921	1.74492	0.293185
c22190_g1_i1	534	0	0	0	0	16	1.04877	2	0.0840757	0	0	0	0	3.32693	6.08679	0.567076	0.0931651	-3.42407	0.529135	0.276433	1
c22197_g1_i1	351	0	0	0	0	25	2.49307	0	0	0	0	0	0	4.75531	9.51061	0	0	-Inf	0.196502	0.706634	0.815102
c22205_g1_i1	526	0	0	0	0	0	0	4	0.170709	0	0	14	0.506256	2.27269	0	4.54539	Inf	Inf	0.490991	0.308927	1
c22210_g1_i1	612	10	0.643289	11	0.642505	0	0	2	0.0733602	4	0.190571	12	0.372956	6.38313	7.87205	4.89422	0.621721	-0.68566	0.851996	0.0695623	1
c22277_g1_i1	1228	6	0.192358	17	0.494864	19	0.541572	18	0.329045	10	0.237438	10	0.154892	13.3796	15.7108	11.0484	0.703233	-0.507926	0.791171	0.10173	1
c22283_g1_i1	465	0	0	2	0.153749	9	0.677471	0	0	2	0.125408	5	0.204524	3.03336	4.14681	1.91991	0.462986	-1.11096	0.859183	0.0659144	1
c22334_g1_i1	471	0	0	0	0	16	1.18905	0	0	0	0	0	0	3.0434	6.08679	0	0	-Inf	0.354521	0.450358	0.957429
c22353_g1_i1	478	2	0.164725	0	0	4	0.292909	0	0	0	0	8	0.318339	2.12505	2.30082	1.94928	0.847208	-0.239212	1	0	1
c22364_g1_i1	1084	12	0.435822	18	0.593579	6	0.193742	6	0.124252	10	0.26898	29	0.508858	12.8698	13.4642	12.2754	0.911711	-0.133351	0.98178	0.00798594	1
c22367_g1_i1	1045	0	0	4	0.136829	0	0	0	0	4	0.111607	58	1.0557	8.49073	1.44597	15.5355	10.744	3.42546	0.259234	0.586308	0.877274
c22369_g1_i1	777	8	0.405347	0	0	16	0.720775	0	0	0	0	0	0	4.60165	9.2033	0	0	-Inf	0.189244	0.722979	0.808255
c22384_g1_i1	1229	6	0.192202	2	0.0581719	2	0.0569612	0	0	4	0.094898	88	1.36194	13.3332	3.82121	22.8453	5.97854	2.57979	0.336518	0.472992	0.942113
c22397_g1_i1	435	6	0.543025	19	1.56135	0	0	0	0	0	0	0	0	4.60287	9.20573	0	0	-Inf	0.18412	0.734898	0.803405
c22407_g1_i1	441	0	0	6	0.486349	0	0	0	0	4	0.264466	11	0.474441	3.12622	2.16895	4.08348	1.8827	0.912802	0.869851	0.0605551	1
c22446_g1_i1	647	6	0.365094	8	0.441999	6	0.3246	2	0.0693917	6	0.270393	10	0.293984	6.31019	7.51186	5.10851	0.68006	-0.556267	0.87452	0.0582303	1
c22447_g1_i1	492	3	0.240057	6	0.435935	13	0.924867	4	0.182506	3	0.177789	13	0.502581	6.81866	8.28316	5.35415	0.64639	-0.629524	0.867388	0.0617866	1
c22478_g1_i1	906	0	0	5	0.197277	8	0.309074	6	0.148664	4	0.12873	4	0.0839769	4.46498	4.85086	4.0791	0.840902	-0.24999	0.965161	0.0154004	1
c22493_g1_i1	459	0	0	2	0.155759	19	1.44891	1	0.0489068	2	0.127048	0	0	4.4681	7.95105	0.985152	0.123902	-3.01273	0.452127	0.344739	1
c22519_g1_i1	254	0	0	2	0.28147	0	0	1	0.0883788	0	0	2	0.14977	0.746921	0.722984	0.770857	1.06622	0.0924998	1	0	1
c22521_g1_i1	1111	8	0.283487	8	0.257401	0	0	0	0	14	0.36742	26	0.44513	8.62744	6.00844	11.2464	1.87177	0.904406	0.720464	0.142388	1
c22529_g1_i1	230	0	0	2	0.31084	7	1.0653	1	0.0976009	0	0	1	0.082699	1.95658	3.38596	0.527198	0.155701	-2.68315	0.758616	0.119978	1
c22629_g1_i1	668	0	0	0	0	2	0.104798	0	0	0	0	23	0.654906	3.18251	0.760849	5.60417	7.36568	2.88082	0.571894	0.242684	1
c22631_g1_i1	566	22	1.53025	2	0.126313	28	1.73158	0	0	0	0	0	0	9.97263	19.9453	0	0	-Inf	0.0217013	1.66351	0.321899
c22637_g1_i1	1550	16	0.406393	0	0	39	0.880712	0	0	0	0	0	0	10.5348	21.0696	0	0	-Inf	0.0173326	1.76114	0.288905
c22785_g1_i2	799	0	0	0	0	0	0	1	0.0280954	112	4.08715	0	0	19.787	0	39.5739	Inf	Inf	0.113102	0.946531	0.678268
c22821_g1_i1	506	0	0	0	0	0	0	4	0.177456	0	0	46	1.72916	6.17125	0	12.3425	Inf	Inf	0.113416	0.945326	0.678907
c22822_g1_i1	440	2	0.178951	4	0.324969	2	0.159103	8	0.408149	2	0.132534	0	0	2.97793	2.98594	2.96992	0.994633	-0.00776324	1	0	1
c22848_g1_i1	977	28	1.12829	4	0.146353	8	0.286613	0	0	0	0	0	0	7.69857	15.3971	0	0	-Inf	0.0541304	1.26656	0.503922
c22851_g1_i1	738	0	0	0	0	101	4.79034	0	0	0	0	0	0	19.2114	38.4229	0	0	-Inf	0.102326	0.990016	0.65315
c22861_g1_i1	564	4	0.279215	4	0.253522	10	0.620614	3	0.119405	0	0	2	0.0674495	4.0732	6.80847	1.33793	0.19651	-2.34732	0.60942	0.215083	1
c22897_g1_i1	299	0	0	7	0.836878	3	0.351197	0	0	0	0	7	0.445302	2.68867	3.67172	1.70562	0.464528	-1.10616	0.889551	0.050829	1
c22901_g1_i1	387	11	1.11902	5	0.461843	4	0.361784	12	0.696068	3	0.226026	4	0.196597	6.52194	7.61435	5.42952	0.713064	-0.487898	0.893946	0.0486886	1
c22919_g1_i1	361	4	0.436225	0	0	0	0	2	0.124367	0	0	2	0.105378	1.30632	1.55825	1.0544	0.676653	-0.563513	1	0	1
c22931_g1_i1	332	3	0.355746	2	0.215341	5	0.527148	0	0	4	0.351294	0	0	2.59851	3.7938	1.40323	0.369874	-1.43489	0.795566	0.0993239	1
c22933_g1_i1	1444	83	2.26292	102	2.52504	0	0	0	0	0	0	0	0	34.603	69.2059	0	0	-Inf	0.00022805	3.64197	0.0202981
c22948_g1_i2	701	0	0	2	0.101988	0	0	0	0	33	1.3726	0	0	6.14981	0.722984	11.5766	16.0123	4.00111	0.358169	0.445912	0.958994
c22970_g1_i1	239	1	0.164725	0	0	0	0	2	0.187851	0	0	2	0.15917	0.721979	0.389563	1.0544	2.70661	1.43649	0.95218	0.0212811	1
c22972_g1_i1	1007	11	0.430052	10	0.354981	4	0.139037	6	0.133753	10	0.289547	13	0.245551	8.89934	9.42181	8.37687	0.889093	-0.169593	0.960406	0.0175449	1
c23017_g1_i1	1455	0	0	1	0.0245681	3	0.0721704	51	0.786844	0	0	26	0.33989	11.1492	1.50277	20.7956	13.8382	3.79059	0.111611	0.952295	0.673364
c23039_g1_i1	301	38	4.97021	36	4.27534	0	0	232	17.3023	0	0	0	0	46.799	27.8171	65.7809	2.36476	1.2417	0.606735	0.217001	1
c23073_g1_i1	746	10	0.527738	16	0.766684	6	0.281523	23	0.692103	8	0.31268	640	16.3181	88.616	11.9621	165.27	13.8162	3.78829	0.228148	0.641783	0.84739
c23117_g1_i2	512	0	0	0	0	15	1.02547	2	0.0876883	0	0	2	0.0742998	3.38038	5.70637	1.0544	0.184775	-2.43616	0.651875	0.185836	1
c23147_g1_i1	747	0	0	0	0	117	5.48234	0	0	0	0	0	0	22.2548	44.5097	0	0	-Inf	0.0953993	1.02046	0.63759
c23161_g1_i1	1048	34	1.27725	13	0.443422	2	0.0667989	0	0	0	0	2	0.0362992	9.59636	18.7054	0.487319	0.0260523	-5.26244	0.0790924	1.10187	0.588715
c23169_g1_i1	361	0	0	2	0.198042	4	0.387841	0	0	0	0	0	0	1.12234	2.24468	0	0	-Inf	0.747356	0.126473	1
c23186_g2_i1	634	1	0.0620967	0	0	22	1.2146	0	0	0	0	0	0	4.37945	8.7589	0	0	-Inf	0.206232	0.685644	0.824962
c23234_g1_i1	263	3	0.449079	5	0.679594	0	0	1	0.0853544	0	0	2	0.144645	1.8735	2.97615	0.770857	0.259012	-1.94891	0.836006	0.0777904	1
c23237_g1_i1	1030	16	0.611562	16	0.555287	14	0.475764	2	0.0435888	2	0.0566163	0	0	9.30576	17.3428	1.26869	0.0731536	-3.77293	0.1467	0.833571	0.739294
c23242_g1_i1	379	0	0	10	0.943183	2	0.184711	6	0.355381	17	1.30785	41	2.05765	11.0154	4.37577	17.655	4.03472	2.01247	0.36845	0.433622	0.965874
c23254_g1_i1	923	2	0.0853072	0	0	116	4.39903	4	0.0972837	2	0.0631797	3	0.0618226	23.7376	44.9084	2.56675	0.0571552	-4.12897	0.270831	0.567301	0.885995
c23266_g1_i1	265	0	0	0	0	0	0	0	0	2	0.220056	10	0.717765	1.56911	0	3.13821	Inf	Inf	0.641204	0.193004	1
c23275_g1_i1	1177	18	0.602079	15	0.455565	0	0	8	0.152579	4	0.0990906	64	1.03426	15.8501	12.4345	19.2657	1.54938	0.631688	0.664134	0.177744	1
c23277_g1_i1	250	5	0.787386	4	0.571946	4	0.560042	7	0.62855	2	0.233259	1	0.076083	3.92276	4.91548	2.93004	0.596084	-0.746412	0.877077	0.0569622	1
c23308_g1_i2	578	4	0.272452	0	0	19	1.15061	2	0.0776755	0	0	0	0	4.6767	8.78632	0.567076	0.0645408	-3.95364	0.359909	0.443807	0.960294
c23323_g1_i1	1187	10	0.33167	4	0.12046	50	1.47442	0	0	0	0	0	0	12.1814	24.3628	0	0	-Inf	0.0178882	1.74743	0.292965
c23326_g1_i1	941	10	0.418377	2	0.0759758	2	0.0743946	9	0.214701	6	0.185913	2	0.0404267	5.26174	5.37947	5.144	0.95623	-0.0645708	1	0	1
c23457_g1_i1	1199	4	0.13134	5	0.149069	8	0.233546	15	0.280837	14	0.340454	23	0.364869	10.5888	6.40911	14.7685	2.3043	1.20433	0.589821	0.22928	1
c23475_g1_i1	559	13	0.915565	22	1.40684	2	0.125233	0	0	0	0	0	0	6.889	13.778	0	0	-Inf	0.072638	1.13884	0.573794
c23485_g1_i1	301	0	0	0	0	3	0.348864	0	0	0	0	8	0.505535	1.54528	1.14127	1.94928	1.70798	0.772294	0.929017	0.0319763	1
c23546_g1_i1	461	35	2.98899	26	2.01608	42	3.18896	14	0.681724	26	1.64445	29	1.19653	29.584	39.0113	20.1566	0.516687	-0.952638	0.454445	0.342519	1
c23567_g1_i1	647	0	0	0	0	50	2.705	1	0.0346958	18	0.81118	0	0	12.8096	19.0212	6.59806	0.346879	-1.5275	0.529984	0.275738	1
c23568_g1_i1	545	0	0	0	0	0	0	42	1.72995	0	0	13	0.453706	7.53809	0	15.0762	Inf	Inf	0.0656444	1.1828	0.546601
c23582_g1_i1	1018	16	0.618771	2	0.0702291	72	2.47563	0	0	0	0	0	0	17.1733	34.3466	0	0	-Inf	0.0178455	1.74847	0.292775
c23635_g1_i1	459	11	0.94349	4	0.311517	7	0.533809	4	0.195627	10	0.635238	4	0.165758	7.0055	8.39414	5.61686	0.669141	-0.579618	0.831066	0.0803644	1
c23652_g1_i1	829	18	0.854821	14	0.603683	34	1.43557	0	0	0	0	18	0.412996	14.6967	25.0075	4.38587	0.175383	-2.51142	0.233093	0.632471	0.85445
c23660_g1_i1	1164	0	0	10	0.307102	8	0.240568	8	0.154283	5	0.125247	13	0.212431	6.92412	6.65832	7.18992	1.07984	0.110817	0.980987	0.00833673	1
c23723_g1_i1	354	7	0.778489	12	1.21175	0	0	0	0	0	0	23	1.23581	6.33451	7.06485	5.60417	0.793247	-0.334158	0.980109	0.00872553	1
c23729_g1_i1	416	3	0.283913	4	0.343718	3	0.252423	2	0.107924	0	0	4	0.182892	2.64882	3.75593	1.54171	0.410475	-1.28463	0.862885	0.0640469	1
c23735_g1_i1	882	8	0.357091	17	0.688994	0	0	7	0.17816	2	0.0661166	39	0.841054	10.7255	9.26187	12.1891	1.31605	0.396217	0.823303	0.0844403	1
c23765_g1_i1	502	0	0	1	0.0712084	0	0	3	0.134153	7	0.406577	11	0.41679	3.17401	0.361492	5.98652	16.5606	4.04968	0.496446	0.304128	1
c23782_g1_i1	299	2	0.26334	1	0.119554	6	0.702394	0	0	0	0	8	0.508917	2.68622	3.42317	1.94928	0.569437	-0.812392	0.942053	0.0259244	1
c23786_g1_i1	915	6	0.258159	6	0.234404	12	0.459051	10	0.245336	2	0.063732	4	0.0831509	6.79153	9.07143	4.51163	0.497346	-1.00768	0.749193	0.125406	1
c23790_g1_i1	273	0	0	0	0	0	0	8	0.657823	0	0	10	0.696731	2.35245	0	4.7049	Inf	Inf	0.479376	0.319323	1
c23806_g1_i1	309	0	0	0	0	1	0.113277	3	0.217944	0	0	12	0.73867	2.07748	0.380425	3.77453	9.92189	3.31061	0.667644	0.175455	1
c23851_g1_i1	1086	8	0.290013	2	0.0658317	8	0.257846	4	0.0826822	4	0.107394	42	0.73561	9.82699	6.88289	12.7711	1.85548	0.891796	0.656134	0.183007	1
c23900_g1_i1	1344	26	0.761608	25	0.66493	2	0.0520873	12	0.20043	2	0.043389	14	0.198133	13.7211	19.9268	7.51531	0.377146	-1.40681	0.495771	0.304719	1
c23995_g1_i1	368	0	0	0	0	29	2.75836	0	0	0	0	0	0	5.51616	11.0323	0	0	-Inf	0.183588	0.736157	0.803397
c24062_g1_i1	624	8	0.504734	22	1.2603	10	0.56094	0	0	36	1.68216	26	0.792532	16.9189	14.8736	18.9642	1.27503	0.350527	0.8935	0.0489055	1
c24070_g1_i1	412	0	0	3	0.260291	13	1.10445	6	0.326916	8	0.566163	6	0.277001	5.99982	6.03	5.96964	0.989991	-0.0145124	1	0	1
c24085_g1_i1	1029	41	1.56865	27	0.937958	0	0	0	0	2	0.0566714	0	0	13.217	25.7324	0.701614	0.0272658	-5.19676	0.0250501	1.60119	0.345707
c24096_g1_i2	846	2	0.0930716	0	0	0	0	0	0	4	0.13786	89	2.001	11.934	0.779126	23.0889	29.6344	4.8892	0.179846	0.7451	0.795777
c24150_g1_i1	209	3	0.565109	4	0.684146	4	0.669907	3	0.322223	1	0.139509	2	0.182017	2.91255	4.13636	1.68874	0.408268	-1.29241	0.831819	0.079971	1
c24155_g1_i1	1026	18	0.690689	0	0	0	0	38	0.831415	2	0.0568371	12	0.222465	10.7061	7.01214	14.4	2.05358	1.03814	0.613793	0.211978	1
c24188_g1_i2	1662	12	0.284255	18	0.387148	13	0.273787	0	0	12	0.210523	25	0.286113	13.2142	16.1271	10.3012	0.638748	-0.646682	0.760786	0.118738	1
c24210_g1_i1	1233	0	0	0	0	54	1.53296	0	0	0	0	8	0.123411	11.2461	20.5429	1.94928	0.094888	-3.39763	0.384605	0.414985	0.976767
c24213_g1_i1	567	18	1.24982	10	0.630452	0	0	4	0.158365	6	0.308544	5	0.167732	7.54218	10.6271	4.45729	0.419429	-1.2535	0.648045	0.188395	1
c24219_g1_i1	251	1	0.15685	0	0	10	1.39453	7	0.626046	2	0.23233	0	0	3.44009	4.19381	2.68638	0.640559	-0.642597	0.908826	0.0415192	1
c24246_g1_i1	218	1	0.180593	3	0.491926	3	0.481688	3	0.30892	0	0	2	0.174502	1.97662	2.61531	1.33793	0.511577	-0.966977	0.928866	0.0320471	1
c24308_g1_i1	397	4	0.396668	1	0.0900419	7	0.617175	3	0.169634	4	0.293777	11	0.527024	4.75841	4.58272	4.9341	1.07668	0.106583	0.977481	0.00989158	1
c24308_g2_i1	463	2	0.170062	2	0.154413	0	0	6	0.290905	0	0	2	0.0821631	1.84533	1.50211	2.18855	1.45698	0.542983	0.95671	0.0192199	1
c24337_g1_i1	1340	51	1.49838	38	1.01371	30	0.783641	0	0	0	0	0	0	22.5086	45.0172	0	0	-Inf	0.000178033	3.7495	0.0172655
c24359_g1_i1	698	14	0.789642	5	0.256065	0	0	0	0	2	0.0835456	6	0.163502	4.71246	7.26135	2.16357	0.297957	-1.74682	0.675301	0.170503	1
c24372_g1_i2	929	0	0	0	0	6	0.226067	0	0	14	0.439401	11	0.225219	4.93705	2.28255	7.59155	3.32591	1.73375	0.654554	0.184055	1
c24389_g1_i1	1531	2673	68.7355	2064	48.1914	1529	34.9569	3138	46.0108	2232	42.5077	3076	38.2155	2395.67	2369.09	2422.24	1.02243	0.0320086	0.940738	0.0265312	1
c24542_g1_i1	495	2	0.159068	5	0.361077	2	0.141425	0	0	8	0.471231	17	0.653238	5.14805	3.34744	6.94867	2.07582	1.05368	0.770056	0.113478	1
c24591_g1_i1	471	13	1.08663	12	0.910742	12	0.891787	0	0	0	0	0	0	6.98366	13.9673	0	0	-Inf	0.0708361	1.14975	0.565613
c24609_g1_i1	906	4094	177.9	5359	211.442	6434	248.573	15454	382.908	10188	327.876	28097	589.875	10390.8	5979.76	14801.9	2.47534	1.30763	0.00391529	2.40724	0.125072
c24614_g1_i3	458	0	0	2	0.156099	14	1.06995	0	0	0	0	0	0	3.02446	6.04893	0	0	-Inf	0.356254	0.448241	0.958051
c24619_g1_i2	261	4	0.603361	1	0.13696	3	0.402329	4	0.344034	0	0	1	0.0728765	2.21942	3.06102	1.37781	0.450116	-1.15163	0.895956	0.0477132	1
c24643_g1_i1	825	12	0.572644	0	0	28	1.18797	0	0	0	0	0	0	7.66332	15.3266	0	0	-Inf	0.0546327	1.26255	0.505066
c24650_g1_i1	990	8285	329.469	6191	223.543	5045	178.372	11288	255.955	7716	227.251	7386	141.906	7545.92	7384.77	7707.08	1.04364	0.0616304	0.924891	0.0339094	1
c24654_g1_i1	394	4	0.399688	2	0.181455	1	0.0888392	12	0.683702	3	0.222011	12	0.579313	5.02023	2.66166	7.37879	2.77225	1.47106	0.676532	0.169712	1
c24660_g1_i1	838	2	0.0939601	4	0.170628	12	0.501231	6	0.160727	5	0.17397	20	0.453956	7.55932	6.79019	8.32846	1.22654	0.294597	0.902376	0.0446122	1
c24676_g1_i1	964	6416	262.026	8087	299.879	5688	206.53	34575	805.132	29314	886.639	87773	1731.86	24530.2	7586.68	41473.6	5.46664	2.45065	0.000551784	3.25823	0.0369995
c24734_g1_i1	1516	8	0.207753	10	0.235796	6	0.138533	4	0.0592301	10	0.192331	22	0.276027	9.50835	9.01397	10.0027	1.10969	0.150159	0.951497	0.0215927	1
c24741_g1_i1	1224	12	0.385973	10	0.292048	97	2.7739	0	0	0	0	2	0.0310797	22.8391	45.1909	0.487319	0.0107836	-6.53502	0.0427153	1.36942	0.444759
c24742_g1_i1	398	4	0.395671	15	1.34723	3	0.263839	0	0	2	0.14652	0	0	4.41176	8.12191	0.701614	0.0863853	-3.53307	0.384788	0.414779	0.976808
c24775_g1_i1	1379	28	0.799376	0	0	63	1.59911	0	0	0	0	0	0	17.4373	34.8745	0	0	-Inf	0.00452712	2.34418	0.134641
c24780_g1_i1	276	1	0.142642	3	0.38855	0	0	0	0	3	0.316928	8	0.551326	2.23787	1.47404	3.0017	2.03638	1.026	0.887882	0.0516448	1
c24781_g1_i1	1082	12	0.436628	5	0.165188	37	1.19695	0	0	0	0	0	0	10.279	20.5579	0	0	-Inf	0.0190123	1.72096	0.301436
c24790_g1_i1	765	34	1.74975	10	0.467276	20	0.915102	8	0.234752	8	0.304914	2	0.0497275	15.0153	24.4686	5.56208	0.227315	-2.13723	0.240811	0.618323	0.864225
c24808_g1_i1	627	6	0.37674	2	0.114024	0	0	12	0.429631	0	0	6	0.182017	3.96239	3.06036	4.86442	1.58949	0.668564	0.869034	0.0609633	1
c24833_g1_i1	330	0	0	5	0.541616	6	0.636412	0	0	0	0	0	0	2.045	4.09001	0	0	-Inf	0.524152	0.280543	1
c24863_g1_i1	1486	16	0.423895	24	0.577335	6	0.14133	0	0	16	0.313943	81	1.0368	21.2704	17.1914	25.3493	1.47454	0.560264	0.667878	0.175303	1
c24928_g1_i1	1548	18	0.457782	27	0.623488	22	0.497454	14	0.20302	18	0.33904	29	0.356332	21.246	25.1418	17.3502	0.690094	-0.535135	0.731383	0.135855	1
c24981_g1_i2	359	3	0.328991	6	0.597437	0	0	0	0	4	0.324874	0	0	2.37044	3.33764	1.40323	0.420425	-1.25008	0.829869	0.0809902	1
c25011_g1_i1	467	7	0.590118	0	0	2	0.149904	4	0.192276	1	0.0624356	12	0.488756	3.94833	3.48779	4.40888	1.26409	0.338097	0.919291	0.0365469	1
c25013_g1_i1	1246	8	0.252772	10	0.286891	12	0.337104	26	0.468422	4	0.0936032	12	0.183186	11.4978	11.2965	11.6991	1.03564	0.0505235	0.981532	0.00809553	1
c25036_g1_i1	626	4	0.251561	0	0	2	0.11183	0	0	2	0.0931547	7	0.212692	2.36317	2.3191	2.40723	1.038	0.0538085	0.997325	0.0011635	1
c25061_g1_i1	1070	24	0.883049	18	0.601345	8	0.261702	19	0.398613	4	0.109	33	0.586622	16.8655	18.8998	14.8312	0.78473	-0.349731	0.89679	0.0473093	1
c25066_g1_i1	290	1	0.135756	0	0	0	0	0	0	0	0	6	0.393533	0.92576	0.389563	1.46196	3.75281	1.90797	0.903837	0.0439098	1
c25070_g1_i1	407	0	0	0	0	0	0	20	1.10311	0	0	0	0	2.83538	0	5.67076	Inf	Inf	0.406235	0.391222	0.990745
c25086_g1_i1	895	16	0.703808	29	1.15827	27	1.05595	18	0.451472	12	0.390937	13	0.276279	19.7343	26.9877	12.4809	0.462467	-1.11258	0.474257	0.323986	1
c25115_g1_i1	847	6	0.278885	9	0.379834	8	0.330604	8	0.212026	11	0.378668	17	0.381763	9.4518	8.6342	10.2694	1.18939	0.250216	0.928666	0.0321406	1
c25139_g1_i1	690	48	2.73873	149	7.7192	44	2.23205	0	0	0	0	362	9.97901	88.7524	89.3	88.2048	0.987735	-0.017804	0.929966	0.0315329	1
c25281_g1_i1	362	2	0.21751	0	0	24	2.32062	0	0	2	0.161091	0	0	5.30546	9.90932	0.701614	0.0708035	-3.82004	0.301181	0.521173	0.915978
c25316_g1_i1	260	6	0.908522	4	0.549948	10	1.34626	7	0.604375	2	0.224288	0	0	5.13699	7.58759	2.68638	0.354049	-1.49798	0.676371	0.169815	1
c25411_g2_i1	434	6	0.544276	1	0.0823655	2	0.161303	7	0.362068	2	0.134366	9	0.39444	4.16952	3.45972	4.87932	1.41032	0.496024	0.897119	0.0471502	1
c25413_g1_i1	774	44	2.23805	5	0.230921	0	0	0	0	8	0.301369	10	0.245746	12.0956	18.9482	5.24305	0.276704	-1.85359	0.443336	0.353267	1
c25417_g1_i1	1380	5	0.142642	6	0.15542	6	0.152185	10	0.162668	16	0.338057	14	0.192964	9.12942	6.39932	11.8595	1.85325	0.890057	0.734025	0.134289	1
c25482_g1_i1	467	833	70.224	1174	89.8641	922	69.1059	2282	109.693	3202	199.919	3015	122.8	1802.3	1099.65	2504.95	2.27796	1.18774	0.0178518	1.74832	0.292775
c25495_g1_i1	749	2355	123.785	1480	70.6342	1367	63.8833	5173	155.039	2663	103.666	3219	81.7461	2578.88	1972.47	3185.28	1.61487	0.691418	0.14383	0.842151	0.734933
c25505_g1_i1	715	12	0.660743	2	0.0999906	2	0.0979095	30	0.941883	0	0	0	0	7.33237	6.15859	8.50615	1.38118	0.465905	0.864562	0.0632038	1
c25505_g1_i2	436	10	0.902965	0	0	0	0	19	0.978248	0	0	0	0	4.64143	3.89563	5.38723	1.38289	0.467685	0.901211	0.0451733	1
c25512_g1_i1	330	0	0	0	0	18	1.90924	2	0.13605	2	0.176712	5	0.288193	4.66731	6.84764	2.48699	0.363189	-1.46121	0.725486	0.139371	1
c25513_g1_i1	423	591	55.0053	450	38.0283	596	49.3182	1427	75.7295	395	27.2274	979	44.022	700.678	619.636	781.721	1.26158	0.335231	0.467871	0.329874	1
c25516_g1_i1	959	894	36.7009	882	32.8765	1456	53.1427	1254	29.3535	1185	36.0287	2046	40.5803	1245.4	1221	1269.79	1.03996	0.0565232	0.879645	0.0556924	1
c25595_g1_i2	740	6	0.31921	0	0	6	0.283805	10	0.303354	0	0	6	0.154222	4.45863	4.61993	4.29734	0.930175	-0.104426	1	0	1
c25724_g1_i1	1058	2	0.0744221	2	0.067574	0	0	12	0.254611	8	0.220472	44	0.791034	9.21602	1.50211	16.9299	11.2708	3.49451	0.179588	0.745722	0.795699
c25741_g1_i1	667	24	1.41659	6	0.321559	8	0.419822	4	0.134622	2	0.0874285	0	0	8.19882	14.5619	1.83577	0.126067	-2.98774	0.274134	0.562036	0.889881
c25756_g1_i2	290	3	0.407268	0	0	4	0.482795	0	0	0	0	4	0.262355	1.83251	2.69039	0.974638	0.362267	-1.46487	0.901137	0.0452092	1
c25760_g1_i1	284	0	0	2	0.251737	3	0.369746	0	0	0	0	11	0.73672	2.27226	1.86426	2.68026	1.43771	0.523769	0.928694	0.0321273	1
c25766_g1_i1	951	473	19.5811	667	25.0715	735	27.0525	1593	37.6025	1179	36.1478	2635	52.7021	1106.16	704.991	1507.32	2.13807	1.09631	0.0241885	1.61639	0.34054
c25853_g1_i1	472	0	0	0	0	0	0	0	0	0	0	24	0.967157	2.92392	0	5.84783	Inf	Inf	0.379296	0.421021	0.975423
c25899_g1_i1	636	8	0.495211	8	0.449643	2	0.110071	0	0	12	0.55014	0	0	5.48949	6.76929	4.20968	0.621879	-0.685293	0.794022	0.100167	1
c25914_g1_i1	542	0	0	0	0	0	0	9	0.372756	19	1.02212	1	0.0350937	4.73042	0	9.46084	Inf	Inf	0.208026	0.681882	0.825652
c25961_g1_i1	1798	51	1.1167	19	0.377745	4	0.0778702	22	0.274672	18	0.291898	15	0.158683	22.2325	28.2578	16.2073	0.573551	-0.802008	0.586262	0.231908	1
c25987_g1_i1	340	5	0.57896	4	0.420549	2	0.205898	0	0	0	0	8	0.447547	3.05196	4.15463	1.94928	0.469181	-1.09178	0.885177	0.0529699	1
c26052_g1_i1	1610	16	0.391247	22	0.488463	30	0.652223	0	0	0	0	1	0.0118141	12.9211	25.5986	0.24366	0.00951848	-6.71505	0.0158303	1.80051	0.276236
c26078_g1_i1	1057	4	0.148985	20	0.676379	4	0.13246	4	0.0849506	27	0.744797	16	0.287921	12.4071	10.3098	14.5045	1.40687	0.492484	0.866825	0.0620687	1
c26095_g1_i1	615	29	1.85644	3	0.174374	8	0.455319	24	0.876028	2	0.0948208	2	0.0618561	11.7095	15.4252	7.99385	0.518233	-0.948327	0.674274	0.171164	1
c26100_g1_i1	211	2	0.373169	0	0	1	0.165889	5	0.531948	8	1.10549	0	0	2.69185	1.15955	4.22415	3.64292	1.86509	0.775253	0.110556	1
c26117_g1_i1	1216	8	0.259008	30	0.881907	38	1.09383	0	0	8	0.191825	4	0.0625683	16.0992	28.4174	3.78109	0.133056	-2.9099	0.104129	0.982426	0.656686
c26118_g1_i2	367	0	0	0	0	0	0	2	0.122334	0	0	5	0.259138	0.892687	0	1.78537	Inf	Inf	0.809275	0.0919039	1
c26125_g1_i1	1332	2	0.059113	4	0.107347	2	0.0525565	0	0	0	0	50	0.713993	7.58446	2.98594	12.183	4.08011	2.02861	0.46037	0.336893	1
c26162_g1_i3	729	3	0.162013	3	0.147105	3	0.144044	10	0.307932	12	0.479957	9	0.234824	6.31622	3.39444	9.238	2.72151	1.44441	0.656648	0.182667	1
c26177_g1_i1	536	1	0.0734501	2	0.133383	2	0.130607	5	0.209405	4	0.217593	7	0.248405	3.19997	1.8734	4.52654	2.41622	1.27275	0.80886	0.0921267	1
c26216_g1_i1	907	16	0.694497	8	0.315296	12	0.4631	0	0	1	0.0321471	0	0	7.02042	13.69	0.350807	0.025625	-5.28631	0.126998	0.896202	0.709593
c26227_g1_i1	360	14	1.53103	5	0.496481	5	0.486148	16	0.997698	2	0.161986	2	0.105671	7.44451	9.16347	5.72554	0.624823	-0.678481	0.82627	0.0828779	1
c26230_g1_i1	851	15	0.693936	11	0.46206	0	0	7	0.18465	17	0.582463	41	0.916394	13.8792	9.81986	17.9385	1.82676	0.869287	0.633911	0.197971	1
c26240_g1_i1	224	2	0.351511	7	1.11708	8	1.25009	2	0.20043	6	0.781002	12	1.01897	5.9744	6.35297	5.59583	0.880822	-0.183078	0.980343	0.00862194	1
c26244_g1_i1	788	29	1.44887	10	0.453637	12	0.533035	0	0	0	0	8	0.193104	10.7133	19.4773	1.94928	0.100079	-3.32079	0.194714	0.710603	0.813604
c26246_g1_i1	990	4	0.159068	6	0.216646	0	0	6	0.13605	4	0.117808	14	0.26898	5.12145	3.72721	6.51569	1.74814	0.805824	0.818756	0.0868456	1
c26260_g1_i1	714	3	0.165417	0	0	20	0.980466	0	0	2	0.0816734	0	0	4.7394	8.77718	0.701614	0.0799361	-3.64501	0.356563	0.447864	0.958268
c26276_g1_i1	666	25	1.47783	4	0.214694	0	0	45	1.51677	2	0.0875598	4	0.114239	12.8103	11.185	14.4355	1.2906	0.368047	0.841203	0.0750993	1
c26294_g1_i1	523	9	0.677483	15	1.02524	1	0.0669267	4	0.171688	5	0.278752	4	0.145474	6.58585	9.30888	3.86283	0.414962	-1.26895	0.665368	0.176938	1
c26298_g1_i1	1095	8	0.287629	20	0.652907	43	1.37453	0	0	1	0.0266278	0	0	13.5277	26.7046	0.350807	0.0131366	-6.25027	0.0128781	1.89015	0.245721
c26333_g1_i1	1024	18	0.692038	25	0.87272	37	1.26474	0	0	2	0.0569481	0	0	15.4134	30.1251	0.701614	0.02329	-5.42415	0.0122735	1.91103	0.239162
c26337_g1_i2	640	0	0	4	0.223416	6	0.32815	7	0.245527	0	0	1	0.0297199	2.97847	3.72852	2.22843	0.597671	-0.742576	0.913322	0.0393763	1
c26361_g1_i1	236	0	0	19	2.87791	2	0.296633	1	0.0951195	6	0.74129	1	0.0805964	5.13062	7.6292	2.63204	0.344995	-1.53535	0.628032	0.202018	1
c26375_g1_i1	353	4	0.446111	20	2.0253	30	2.97473	0	0	0	0	0	0	10.1004	20.2008	0	0	-Inf	0.0199141	1.70084	0.307033
c26466_g1_i1	1078	18	0.657372	8	0.265281	6	0.19482	5	0.10412	0	0	43	0.758713	12.0408	12.1866	11.8951	0.976075	-0.0349363	0.94921	0.0226377	1
c26490_g1_i1	677	12	0.697831	16	0.844824	5	0.258513	12	0.3979	6	0.258411	25	0.702391	11.9798	12.3608	11.5988	0.938356	-0.0917925	1	0	1
c26491_g1_i1	576	4	0.273398	12	0.744721	0	0	8	0.311781	8	0.404964	4	0.132089	5.97278	5.89616	6.0494	1.02599	0.0370166	1	0	1
c26495_g1_i1	517	1	0.0761495	2	0.138285	0	0	0	0	4	0.225589	17	0.625441	3.32899	1.11255	5.54544	4.98445	2.31744	0.640813	0.193269	1
c26501_g2_i1	256	2	0.307572	4	0.558541	0	0	0	0	2	0.227792	0	0	1.46335	2.2251	0.701614	0.315319	-1.66512	0.866567	0.0621981	1
c26518_g1_i1	207	0	0	0	0	12	2.02914	0	0	0	0	0	0	2.28255	4.56509	0	0	-Inf	0.480643	0.318177	1
c26518_g1_i2	356	0	0	2	0.200824	7	0.688254	0	0	0	0	0	0	1.69298	3.38596	0	0	-Inf	0.603466	0.219347	1
c26530_g1_i1	388	0	0	0	0	8	0.721704	0	0	0	0	27	1.32361	4.8111	3.0434	6.57881	2.16167	1.11214	0.729064	0.137234	1
c26548_g1_i1	600	10	0.656155	28	1.66818	0	0	0	0	29	1.40927	0	0	12.0954	14.0174	10.1734	0.725769	-0.462418	0.722181	0.141354	1
c26605_g1_i1	1507	22	0.574734	0	0	12	0.27872	2	0.0297919	8	0.154784	96	1.21167	19.9502	13.1355	26.7649	2.0376	1.02687	0.522718	0.281733	1
c26616_g1_i1	217	3	0.544276	2	0.329462	1	0.161303	0	0	0	0	1	0.0876533	1.25788	2.2721	0.24366	0.10724	-3.22109	0.825362	0.0833555	1
c26684_g1_i1	522	0	0	2	0.13696	112	7.51015	0	0	0	0	0	0	21.6653	43.3305	0	0	-Inf	0.0867249	1.06186	0.612256
c26731_g1_i1	468	4	0.33649	4	0.305527	5	0.37396	2	0.0959325	2	0.124604	10	0.406427	4.30582	4.90634	3.70529	0.755203	-0.405063	0.962912	0.0164132	1
c26733_g1_i1	825	8	0.381763	2	0.0866585	27	1.14554	0	0	0	0	0	0	7.05548	14.111	0	0	-Inf	0.0695055	1.15798	0.560919
c26751_g1_i1	1473	16	0.427636	25	0.606698	6	0.142577	7	0.106679	6	0.118767	20	0.258259	13.2578	17.5529	8.9628	0.510618	-0.969685	0.645487	0.190113	1
c26766_g1_i1	386	5	0.509965	2	0.185216	18	1.63225	0	0	0	0	0	0	4.75922	9.51844	0	0	-Inf	0.176631	0.752933	0.790043
c26769_g1_i1	410	2	0.192045	0	0	8	0.682978	2	0.109503	0	0	25	1.1598	5.24054	3.82252	6.65857	1.74193	0.800687	0.781444	0.107102	1
c26771_g1_i1	249	5	0.790548	6	0.861365	5	0.702864	0	0	0	0	0	0	3.00945	6.01889	0	0	-Inf	0.357636	0.446558	0.958889
c26806_g1_i1	1083	0	0	0	0	99	3.19969	0	0	0	0	0	0	18.831	37.662	0	0	-Inf	0.103304	0.985882	0.654901
c26829_g1_i1	977	48	1.93421	19	0.695175	14	0.501573	8	0.183813	0	0	25	0.486713	19.6266	30.8933	8.3598	0.270602	-1.88576	0.290926	0.536217	0.907191
c26864_g1_i1	1601	10	0.245904	12	0.267932	6	0.131178	4	0.0560855	0	0	74	0.879161	14.8405	10.5161	19.165	1.82244	0.865874	0.597645	0.223557	1
c26878_g1_i1	678	0	0	0	0	0	0	10	0.331095	14	0.60207	40	1.12217	8.74653	0	17.4931	Inf	Inf	0.0412102	1.385	0.435462
c26884_g1_i1	781	4	0.201635	5	0.228852	10	0.448177	6	0.172457	8	0.298667	10	0.243544	7.05712	7.16996	6.94428	0.968525	-0.0461395	1	0	1
c26915_g1_i1	966	3	0.122265	7	0.259034	0	0	4	0.0929532	11	0.33202	33	0.649778	8.36647	3.69913	13.0338	3.52347	1.817	0.48085	0.31799	1
c26935_g1_i1	499	4	0.315585	24	1.71928	54	3.78786	2	0.0899728	13	0.759612	9	0.34306	19.0487	30.777	7.3205	0.237856	-2.07184	0.191682	0.71742	0.80997
c26937_g1_i2	296	10	1.33004	14	1.69072	8	0.946017	8	0.606708	5	0.492524	24	1.54222	10.935	11.9999	9.87017	0.82252	-0.281878	0.942086	0.0259097	1
c26961_g1_i1	417	2	0.188821	11	0.942957	0	0	2	0.107665	6	0.419531	12	0.54736	5.17569	4.75554	5.59583	1.1767	0.234744	0.966686	0.0147145	1
c26973_g1_i1	755	10	0.521447	0	0	16	0.741778	2	0.0594654	0	0	0	0	5.27475	9.98242	0.567076	0.0568075	-4.13778	0.302612	0.519114	0.916506
c27143_g1_i1	567	2	0.138869	0	0	4	0.246932	6	0.237547	2	0.102848	26	0.872204	5.51941	2.30082	8.73799	3.79777	1.92515	0.549946	0.25968	1
c27173_g1_i1	876	0	0	0	0	0	0	4	0.102503	0	0	50	1.08566	6.65857	0	13.3171	Inf	Inf	0.112683	0.948141	0.677398
c27189_g1_i1	517	9	0.685345	2	0.138285	4	0.270814	6	0.260521	10	0.563973	5	0.183953	6.08917	5.75075	6.4276	1.1177	0.160529	0.990192	0.00428079	1
c27212_g1_i1	456	6	0.518017	8	0.627134	12	0.921122	11	0.541514	1	0.0639417	19	0.792532	8.94684	9.79441	8.09926	0.826927	-0.274169	0.966015	0.0150162	1
c27243_g1_i2	530	0	0	0	0	36	2.37754	0	0	0	0	0	0	6.84764	13.6953	0	0	-Inf	0.166166	0.779458	0.773469
c27248_g1_i1	693	368	20.9061	335	17.2801	10	0.505089	0	0	16	0.673187	0	0	136.938	268.263	5.61291	0.0209231	-5.57876	0.00123677	2.90771	0.0624211
c27254_g1_i1	381	19	1.9633	12	1.12588	3	0.275611	8	0.471353	15	1.14793	13	0.649002	11.7894	12.8809	10.698	0.830532	-0.267892	0.898069	0.0466901	1
c27272_g1_i1	454	2	0.173433	4	0.314948	11	0.848082	2	0.0988908	0	0	0	0	3.48842	6.40976	0.567076	0.0884707	-3.49866	0.503554	0.297954	1
c27272_g1_i2	364	0	0	0	0	0	0	0	0	0	0	32	1.67215	3.89855	0	7.79711	Inf	Inf	0.25866	0.58727	0.877274
c27325_g1_i1	1637	6	0.144298	20	0.436733	9	0.19244	10	0.13713	12	0.213738	15	0.174289	11.8455	12.991	10.7	0.823641	-0.279912	0.892586	0.04935	1
c27453_g1_i1	523	8	0.602207	0	0	2	0.133853	20	0.85844	16	0.892005	11	0.400054	8.92064	3.87735	13.9639	3.60141	1.84856	0.464244	0.333254	1
c27497_g1_i1	369	10	1.06692	13	1.25937	11	1.04344	2	0.121671	10	0.790174	18	0.927842	10.6204	12.7797	8.46102	0.662067	-0.594951	0.805203	0.0940948	1
c27509_g1_i1	856	5	0.229961	12	0.501121	18	0.736037	8	0.209796	12	0.408749	7	0.155544	10.6585	13.1334	8.18361	0.623116	-0.682428	0.740571	0.130433	1
c27554_g1_i1	1094	0	0	0	0	0	0	0	0	26	0.692955	22	0.382502	7.24075	0	14.4815	Inf	Inf	0.0778242	1.10889	0.584803
c27564_g1_i1	262	1	0.150264	0	0	0	0	4	0.342721	6	0.667727	1	0.0725983	1.93611	0.389563	3.48265	8.9399	3.16026	0.721639	0.14168	1
c27595_g1_i1	647	16	0.973583	9	0.497248	10	0.540999	11	0.381654	7	0.315459	2	0.0587968	9.67629	13.2907	6.06189	0.4561	-1.13258	0.619833	0.207725	1
c27619_g1_i1	1121	6	0.210719	14	0.446434	8	0.249796	8	0.160201	6	0.156061	2	0.0339353	7.65107	10.4417	4.86047	0.465488	-1.10319	0.668939	0.174613	1
c27639_g1_i2	433	0	0	1	0.0825557	0	0	0	0	0	0	44	1.93283	5.54126	0.361492	10.721	29.6577	4.89033	0.269197	0.569929	0.885216
c27641_g1_i1	386	11	1.12192	9	0.833471	15	1.36021	24	1.39574	10	0.755373	10	0.492766	12.9973	13.245	12.7496	0.962596	-0.054997	0.991674	0.00363118	1
c27663_g1_i1	1249	5973	188.273	6515	186.461	4231	118.572	8107	145.707	6080	141.935	6113	93.0936	6106.3	6291.56	5921.04	0.941109	-0.0875664	0.807926	0.0926284	1
c27689_g1_i1	1353	28	0.814737	32	0.845449	14	0.362186	2	0.0331829	14	0.301703	32	0.449863	20.5385	27.8015	13.2755	0.47751	-1.0664	0.510209	0.292252	1
c27696_g1_i2	1073	19	0.697126	7	0.233203	8	0.26097	2	0.041842	10	0.271737	4	0.0709068	9.01266	12.9755	5.04978	0.389177	-1.3615	0.55915	0.252471	1
c27698_g1_i1	1196	10	0.329175	2	0.059777	88	2.57545	0	0	2	0.0487582	0	0	19.3988	38.096	0.701614	0.018417	-5.76282	0.0875774	1.05761	0.613873
c27702_g1_i1	256	0	0	0	0	0	0	0	0	4	0.455585	6	0.445799	1.43259	0	2.86519	Inf	Inf	0.680819	0.166968	1
c27702_g2_i1	325	0	0	0	0	0	0	0	0	2	0.17943	9	0.526729	1.44728	0	2.89455	Inf	Inf	0.670408	0.173661	1
c27738_g1_i1	257	0	0	6	0.834552	0	0	0	0	0	0	2	0.148021	1.32814	2.16895	0.487319	0.224679	-2.15406	0.873967	0.0585048	1
c27762_g1_i1	328	1	0.120028	5	0.544918	0	0	2	0.136879	7	0.622262	1	0.0579901	2.7317	2.19702	3.26638	1.48673	0.572144	0.967639	0.0142866	1
c27793_g2_i1	781	13	0.655315	5	0.228852	4	0.179271	1	0.0287429	0	0	0	0	4.33851	8.39348	0.283538	0.0337808	-4.88765	0.316234	0.499991	0.927057
c27810_g1_i1	1024	8	0.307572	30	1.04726	1	0.0341823	66	1.44686	9	0.256266	0	0	18.1062	14.3417	21.8708	1.52498	0.60879	0.761303	0.118442	1
c27821_g1_i2	888	6	0.266009	13	0.523318	21	0.827765	2	0.050559	10	0.328349	14	0.299877	11.256	15.0257	7.48638	0.498239	-1.00509	0.642971	0.191808	1
c27862_g1_i1	571	63	4.34372	32	2.00331	8	0.490405	8	0.314511	12	0.612765	4	0.133245	23.3031	39.1536	7.45263	0.190343	-2.39332	0.100296	0.998718	0.647849
c27865_g1_i1	660	558	33.2849	487	26.3767	128	6.78839	2363	80.3714	2578	113.891	2302	66.3421	1288.7	442.117	2135.29	4.82968	2.27193	1.07465e-05	4.96873	0.00215565
c27876_g1_i1	972	1328	53.7885	1716	63.1083	2410	86.7864	5918	136.675	4850	145.487	19044	372.666	5037.07	2054.48	8019.65	3.90349	1.96476	0.0259844	1.58529	0.352501
c27887_g1_i1	1030	2374	90.7405	1847	64.101	2792	94.881	4090	89.139	2342	66.2977	2170	40.0729	2582.32	2654.64	2510	0.945514	-0.0808297	0.838069	0.0767204	1
c27901_g1_i1	1044	4623	174.334	4476	153.259	4450	149.197	12746	274.066	5644	157.629	8208	149.543	6352.88	5111.88	7593.89	1.48554	0.570986	0.21492	0.667723	0.834
c27904_g1_i1	1219	619	19.9915	932	27.3305	1640	47.0913	3155	58.1002	3085	73.7905	8924	139.246	2676.58	1201.95	4151.22	3.45375	1.78816	0.00968523	2.01389	0.211198
c27907_g1_i1	711	0	0	25	1.25691	0	0	0	0	32	1.31229	0	0	10.1316	9.0373	11.2258	1.24216	0.312857	1	0	1
c27913_g1_i1	1530	502	12.9172	485	11.3314	250	5.71939	1569	23.0204	925	17.6278	605	7.52128	691.386	465.991	916.782	1.96738	0.976278	0.113885	0.943532	0.679288
c27920_g1_i1	1384	3799	108.066	4369	112.845	6042	152.808	16163	262.161	14091	296.862	40562	557.457	12383.6	5357.83	19409.4	3.62261	1.85703	0.00284413	2.54605	0.103808
c27929_g1_i1	1107	174	6.18813	437	14.1114	499	15.7781	608	12.3293	725	19.0959	2583	44.3818	735.843	415.588	1056.1	2.54122	1.34552	0.119727	0.921808	0.692343
c27930_g1_i1	353	0	0	5	0.506326	13	1.28905	0	0	0	0	0	0	3.37649	6.75298	0	0	-Inf	0.30775	0.511802	0.918903
c27936_g1_i1	835	0	0	0	0	113	4.73689	0	0	0	0	0	0	21.494	42.988	0	0	-Inf	0.0969959	1.01325	0.642082
c27955_g1_i1	754	0	0	2	0.0948187	5	0.232113	0	0	6	0.232022	48	1.21087	8.21281	2.62511	13.8005	5.25712	2.39427	0.35336	0.451782	0.957429
c27962_g1_i1	220	0	0	2	0.324969	0	0	0	0	0	0	3	0.259374	0.726982	0.722984	0.730979	1.01106	0.0158654	1	0	1
c27969_g1_i1	950	557	23.0828	663	24.9474	1266	46.6456	1820	43.006	1495	45.8846	4489	89.8781	1536.28	938.273	2134.28	2.27469	1.18567	0.0426648	1.36993	0.44443
c27986_g1_i1	686	922	52.9132	1186	61.801	919	46.8913	2349	76.8671	1498	63.6703	2637	73.1163	1485.79	1137.52	1834.07	1.61235	0.689161	0.150481	0.822518	0.746187
c27993_g1_i1	707	7	0.389795	5	0.252805	16	0.792139	2	0.0635027	0	0	5	0.134517	6.20329	10.6212	1.78537	0.168095	-2.57265	0.460629	0.336649	1
c28029_g1_i1	302	8	1.04289	4	0.473465	0	0	0	0	0	0	1	0.0629827	2.40307	4.56247	0.24366	0.0534052	-4.22688	0.589579	0.229458	1
c28084_g1_i1	999	8	0.31527	2	0.0715648	0	0	0	0	27	0.788038	38	0.723512	11.2852	3.83949	18.7309	4.87847	2.28643	0.299391	0.523761	0.915128
c28092_g1_i1	398	0	0	0	0	1	0.0879463	2	0.112805	3	0.219779	4	0.191163	1.48728	0.380425	2.59414	6.81905	2.76957	0.799805	0.0970157	1
c28100_g1_i1	639	0	0	14	0.783181	4	0.219109	8	0.281042	4	0.182519	12	0.357197	6.58902	6.58259	6.59545	1.00195	0.0028159	1	0	1
c28110_g1_i1	415	12	1.13839	5	0.430682	2	0.168687	4	0.216368	1	0.0702588	4	0.183333	4.85133	7.24307	2.4596	0.33958	-1.55818	0.701758	0.153812	1
c28185_g1_i1	852	0	0	2	0.0839123	39	1.60223	0	0	7	0.239556	3	0.0669745	9.37308	15.5595	3.18663	0.204802	-2.2877	0.402219	0.395537	0.987712
c28233_g1_i2	780	6	0.302841	5	0.229145	8	0.359002	16	0.460476	2	0.0747626	0	0	6.21323	7.18824	5.23823	0.728722	-0.45656	0.897777	0.0468316	1
c28244_g1_i1	754	4	0.208856	8	0.379275	4	0.18569	14	0.41681	3	0.116011	25	0.630662	8.54267	5.97189	11.1134	1.86096	0.896047	0.705756	0.151345	1
c28283_g1_i1	391	1	0.100689	6	0.548542	1	0.0895208	5	0.287061	3	0.223714	5	0.243232	3.31368	2.93894	3.68841	1.25501	0.327703	0.968178	0.0140447	1
c28327_g1_i1	706	4	0.223055	0	0	19	0.941998	4	0.127185	0	0	2	0.0538832	5.2039	8.78632	1.62147	0.184545	-2.43795	0.525587	0.279355	1
c28328_g1_i1	855	4	0.184184	20	0.836179	5	0.204694	4	0.105021	6	0.204613	20	0.44493	9.4012	10.6902	8.11219	0.758842	-0.398129	0.893764	0.0487774	1
c28374_g1_i2	1034	17	0.647271	11	0.380283	8	0.270814	5	0.10855	4	0.112795	9	0.165558	9.32812	13.6424	5.01386	0.36752	-1.4441	0.569136	0.244784	1
c28375_g1_i1	718	2	0.109664	4	0.199146	0	0	32	1.00048	10	0.406092	24	0.635791	10.3271	2.2251	18.4291	8.2824	3.05005	0.207084	0.683853	0.824962
c28448_g1_i1	610	3	0.193619	2	0.117202	3	0.172144	6	0.220802	3	0.143397	32	0.99781	6.79185	3.03295	10.5508	3.47871	1.79855	0.5206	0.283496	1
c28463_g1_i1	270	28	4.08274	16	2.11832	2	0.259279	0	0	0	0	0	0	8.72625	17.4525	0	0	-Inf	0.0352095	1.45334	0.40606
c28475_g1_i1	521	6	0.453389	14	0.960562	20	1.34367	19	0.818649	31	1.73489	375	13.6906	61.3207	15.0068	107.635	7.17241	2.84246	0.213957	0.669673	0.833145
c28498_g1_i1	347	0	0	0	0	0	0	15	0.970384	0	0	2	0.10963	2.3702	0	4.74039	Inf	Inf	0.482105	0.316858	1
c28532_g1_i1	588	14	0.937364	13	0.790317	9	0.535755	2	0.0763544	10	0.495874	50	1.61741	14.9176	13.5771	16.2581	1.19747	0.259985	0.847861	0.0716756	1
c28566_g1_i1	719	4	0.219022	2	0.0994343	6	0.292094	14	0.4371	2	0.0811055	14	0.370363	6.32308	4.56378	8.08238	1.77098	0.82455	0.773855	0.11134	1
c28570_g1_i1	357	5	0.55139	3	0.300392	5	0.490233	5	0.314401	0	0	0	0	3.17605	4.93442	1.41769	0.287307	-1.79934	0.742412	0.129355	1
c28615_g1_i1	261	10	1.5084	1	0.13696	2	0.26822	2	0.172017	2	0.223428	0	0	3.14333	5.01797	1.26869	0.252829	-1.98376	0.702898	0.153108	1
c28623_g1_i1	1066	14	0.517045	10	0.335334	0	0	36	0.758101	12	0.328226	8	0.142745	12.7176	9.06881	16.3663	1.80468	0.851747	0.682258	0.166051	1
c28661_g2_i1	873	14	0.631352	34	1.39219	37	1.4835	0	0	0	0	18	0.392181	18.1031	31.8203	4.38587	0.137832	-2.85901	0.126576	0.897649	0.709463
c28708_g1_i1	560	10	0.703023	6	0.383	0	0	16	0.641377	1	0.0520668	24	0.815175	8.39992	6.06458	10.7352	1.77015	0.823875	0.71914	0.143186	1
c28899_g1_i1	366	4	0.430265	4	0.390674	40	3.82543	14	0.858675	2	0.15933	10	0.519693	12.6645	18.2212	7.10775	0.390081	-1.35815	0.528783	0.276722	1
c28909_g1_i1	846	5	0.232679	17	0.718313	13	0.537866	8	0.212276	0	0	15	0.337248	9.48095	13.0387	5.9232	0.454278	-1.13835	0.675804	0.170179	1
c28913_g1_i1	1117	11	0.387701	23	0.736054	23	0.720735	0	0	4	0.104413	8	0.136227	12.3509	21.3493	3.3525	0.157031	-2.67088	0.215761	0.666027	0.835362
c28993_g1_i1	959	4	0.16421	4	0.1491	4	0.145996	14	0.327711	6	0.182424	43	0.85286	10.5388	4.52592	16.5517	3.6571	1.8707	0.388496	0.410613	0.979074
c29004_g1_i1	1111	8	0.283487	14	0.450453	14	0.441077	16	0.323287	27	0.708596	63	1.07859	21.4311	13.5033	29.359	2.1742	1.12048	0.448059	0.348665	1
c29005_g1_i2	942	16	0.668693	8	0.303581	50	1.85789	0	0	0	0	0	0	14.0731	28.1462	0	0	-Inf	0.00428443	2.36811	0.132336
c29048_g1_i1	497	2	0.158428	0	0	2	0.140856	20	0.903348	8	0.469335	6	0.229627	5.73958	1.53998	9.93918	6.45411	2.69022	0.437078	0.359441	1
c29059_g1_i1	238	0	0	1	0.150196	0	0	4	0.377281	0	0	0	0	0.747823	0.361492	1.13415	3.13742	1.64958	0.950134	0.0222151	1
c29059_g2_i1	398	3	0.296753	5	0.449078	0	0	0	0	12	0.879118	0	0	3.59292	2.97615	4.20968	1.41447	0.500264	0.980068	0.0087436	1
c29121_g1_i1	850	2	0.0926336	4	0.168219	0	0	0	0	1	0.0343028	34	0.76083	5.43016	2.2251	8.63523	3.88084	1.95637	0.549218	0.260255	1
c29146_g1_i1	963	10	0.408819	16	0.593921	9	0.327128	2	0.0466214	8	0.242221	18	0.355528	10.4314	13.1033	7.75941	0.592171	-0.755915	0.756392	0.121253	1
c29172_g1_i1	1487	11	0.291232	0	0	43	1.01218	0	0	2	0.0392164	0	0	10.6725	20.6434	0.701614	0.0339872	-4.87886	0.0731038	1.13606	0.574919
c29189_g1_i1	683	8	0.461134	8	0.418701	6	0.30749	2	0.0657341	10	0.426902	16	0.445582	8.13234	8.29099	7.9737	0.961731	-0.0562951	1	0	1
c29218_g1_i1	467	13	1.09593	7	0.535817	4	0.299809	14	0.672966	9	0.56192	28	1.14043	11.5329	9.11646	13.9493	1.53012	0.613643	0.753167	0.123109	1
c29228_g1_i1	1305	909	27.4227	825	22.5984	1416	37.9799	1545	26.5766	1202	26.8561	1813	26.425	1246.26	1191.03	1301.49	1.09275	0.127962	0.779511	0.108178	1
c29241_g1_i1	904	0	0	4	0.158171	192	7.43419	0	0	2	0.0645075	0	0	37.5945	74.4875	0.701614	0.00941922	-6.73018	0.119373	0.923096	0.691862
c29267_g1_i1	602	2680	175.265	1845	109.556	848	49.3061	6030	224.855	3203	155.135	2393	75.6091	2725.01	2033.58	3416.45	1.68001	0.748474	0.251907	0.598761	0.87301
c29268_g1_i1	1384	14	0.398244	18	0.464913	2	0.0505819	42	0.681232	23	0.484552	76	1.04449	25.6084	12.7216	38.4953	3.02598	1.5974	0.24134	0.617372	0.864225
c29293_g1_i1	399	6	0.592019	0	0	2	0.175452	2	0.112522	2	0.146152	0	0	2.18346	3.09823	1.26869	0.409489	-1.2881	0.863442	0.0637668	1
c29331_g1_i1	1063	0	0	0	0	0	0	38	0.802476	0	0	54	0.966248	11.966	0	23.9321	Inf	Inf	0.0116345	1.93425	0.231595
c29393_g1_i1	459	2	0.171544	8	0.623035	2	0.152517	0	0	2	0.127048	7	0.290077	3.41957	4.43191	2.40723	0.543159	-0.880555	0.881124	0.0549631	1
c29402_g1_i1	1196	20	0.658349	11	0.328773	4	0.117066	6	0.112616	10	0.243791	2	0.0318073	9.493	13.2894	5.69662	0.42866	-1.2221	0.581594	0.23538	1
c29420_g1_i1	864	2	0.0911326	14	0.579228	14	0.567173	6	0.15589	12	0.404964	23	0.50634	11.3405	11.166	11.5151	1.03127	0.0444176	0.995538	0.00194201	1
c29471_g1_i1	524	3	0.225397	0	0	7	0.467593	0	0	0	0	6	0.217795	2.64681	3.83166	1.46196	0.381547	-1.39007	0.862918	0.0640302	1
c29500_g1_i1	1138	8	0.276761	8	0.251294	94	2.89126	0	0	0	0	0	0	20.8842	41.7683	0	0	-Inf	0.0286163	1.54339	0.365977
c29523_g1_i1	532	0	0	0	0	0	0	221	9.32529	0	0	0	0	31.331	0	62.6619	Inf	Inf	0.0872626	1.05917	0.613164
c29528_g1_i1	759	14	0.726179	10	0.47097	23	1.06069	17	0.502793	8	0.307324	59	1.47856	19.9105	17.8186	22.0025	1.23481	0.304287	0.793136	0.100652	1
c29535_g1_i1	774	0	0	0	0	140	6.33123	0	0	0	0	2	0.0491493	26.8734	53.2594	0.487319	0.00914991	-6.77203	0.157366	0.803088	0.758675
c29547_g1_i2	663	7	0.415664	4	0.215666	3	0.158383	3	0.101576	11	0.483758	4	0.114756	5.49916	5.31418	5.68413	1.06961	0.0970911	1	0	1
c29572_g1_i2	608	2	0.129504	5	0.293969	2	0.11514	0	0	0	0	11	0.344126	3.01385	3.34744	2.68026	0.800689	-0.320686	1	0	1
c29579_g1_i1	447	8	0.704596	0	0	0	0	12	0.602636	2	0.130458	2	0.0851041	3.85395	3.11651	4.59139	1.47325	0.559002	0.901821	0.0448796	1
c29585_g1_i1	407	4	0.386922	16	1.40527	11	0.946017	0	0	0	0	12	0.560809	7.22536	11.5268	2.92392	0.253662	-1.97902	0.537274	0.269804	1
c29590_g1_i1	1022	10	0.385218	0	0	33	1.13022	0	0	2	0.0570595	0	0	8.57563	16.4496	0.701614	0.0426522	-4.55124	0.11086	0.955225	0.672405
c29596_g1_i1	307	12	1.53886	1	0.116439	5	0.570076	6	0.438727	3	0.284926	12	0.743483	6.30797	6.93837	5.67757	0.818285	-0.289325	0.975079	0.0109601	1
c29618_g1_i1	552	5	0.356606	0	0	2	0.126821	10	0.40667	4	0.211286	32	1.10265	7.37219	2.70867	12.0357	4.44341	2.15167	0.425754	0.370842	1
c29631_g1_i1	1832	18	0.386816	0	0	60	1.14637	0	0	0	0	0	0	14.9188	29.8376	0	0	-Inf	0.0150215	1.82329	0.267074
c29640_g1_i2	588	21	1.40605	0	0	2	0.119057	3	0.114532	1	0.0495874	6	0.194089	5.80253	8.94168	2.66338	0.297861	-1.74729	0.636407	0.196265	1
c29680_g1_i1	652	0	0	2	0.109652	0	0	4	0.137719	37	1.65464	2	0.0583459	7.66216	0.722984	14.6013	20.1959	4.33599	0.214583	0.668405	0.833988
c29698_g1_i1	560	1	0.0703023	8	0.510666	0	0	3	0.120258	0	0	5	0.169828	2.67521	3.2815	2.06891	0.630478	-0.665483	0.941981	0.0259576	1
c29761_g1_i1	1584	46	1.1433	41	0.92526	0	0	0	0	0	0	0	0	16.3705	32.7411	0	0	-Inf	0.00173295	2.76122	0.0774676
c29761_g1_i2	1678	78	1.83004	82	1.74686	0	0	0	0	0	0	0	0	30.0141	60.0283	0	0	-Inf	0.000273967	3.5623	0.0232019
c29879_g1_i1	202	22	4.28774	42	7.43247	21	3.63889	6	0.666778	3	0.433031	16	1.50659	19.1971	31.742	6.6522	0.209571	-2.25449	0.18843	0.724851	0.807088
c29931_g1_i1	581	3	0.203284	3	0.184578	9	0.54221	5	0.193186	10	0.501849	1	0.032738	5.4232	5.67699	5.16942	0.910592	-0.135123	0.957972	0.018647	1
c29997_g1_i1	1106	11	0.391557	0	0	4	0.126592	25	0.507419	2	0.0527259	2	0.0343956	7.04214	5.80689	8.27739	1.42544	0.511409	0.855339	0.0678617	1
c30026_g1_i1	985	5	0.199844	21	0.762111	2	0.0710714	6	0.13674	13	0.384819	8	0.154483	9.2555	10.3	8.211	0.797184	-0.327015	0.868646	0.0611574	1
c30063_g1_i1	791	2	0.0995431	2	0.0903834	0	0	13	0.368934	0	0	42	1.00995	7.71091	1.50211	13.9197	9.26676	3.21207	0.254534	0.594254	0.874636
c30066_g1_i1	583	0	0	0	0	42	2.52163	6	0.231028	4	0.200051	2	0.0652513	9.7848	15.9778	3.59178	0.224797	-2.1533	0.47004	0.327865	1
c30106_g1_i1	371	1	0.106117	15	1.44528	14	1.32085	0	0	6	0.471548	0	0	6.62137	11.1379	2.10484	0.18898	-2.40369	0.390215	0.408696	0.979074
c30116_g1_i1	1063	29	1.07404	33	1.10973	4	0.131713	2	0.0422356	6	0.164576	4	0.0715739	14.1974	24.7483	3.64656	0.147346	-2.76272	0.152768	0.815968	0.751152
c30118_g1_i2	271	0	0	0	0	29	3.74567	3	0.248504	0	0	2	0.140375	6.18512	11.0323	1.33793	0.121274	-3.04366	0.410366	0.386828	0.993182
c30122_g1_i1	1015	25	0.969687	55	1.93701	7	0.241398	95	2.10106	87	2.49921	633	11.8622	121.988	32.2841	211.693	6.55718	2.71308	0.105249	0.977783	0.659217
c30125_g1_i1	1794	38	0.833909	0	0	82	1.5999	0	0	0	0	0	0	22.9991	45.9982	0	0	-Inf	0.00276479	2.55834	0.102345
c30126_g1_i1	1459	64	1.72696	22	0.539017	2	0.0479817	62	0.953933	110	2.1983	1754	22.8666	258.596	33.6457	483.547	14.3717	3.84516	0.164955	0.782635	0.77158
c30144_g1_i1	928	884	37.5026	1089	41.9484	1278	48.2041	1960	47.4122	1508	47.3808	2916	59.7678	1509.74	1224.22	1795.26	1.46645	0.552331	0.237909	0.623588	0.862183
c30188_g1_i1	809	27	1.31393	14	0.618607	2	0.0865331	14	0.388473	19	0.684785	58	1.36366	20.5535	16.3399	24.7671	1.51574	0.600023	0.66512	0.1771	1
c30198_g1_i1	1749	16	0.360153	0	0	74	1.48096	0	0	0	0	0	0	17.1922	34.3844	0	0	-Inf	0.0244323	1.61204	0.342481
c30256_g1_i1	961	22	0.901274	8	0.297579	6	0.218539	10	0.233592	15	0.45511	13	0.257305	12.505	13.7449	11.2651	0.819583	-0.287039	0.892338	0.0494705	1
c30257_g1_i1	558	3749	264.508	3094	198.208	4410	276.634	9809	394.614	4827	252.227	6148	209.569	5114.6	4256.6	5972.59	1.40314	0.488655	0.292579	0.533757	0.908882
c30275_g1_i1	596	12	0.79267	0	0	0	0	8	0.301318	0	0	7	0.223398	4.32434	4.67476	3.97392	0.850081	-0.234328	1	0	1
c30303_g1_i1	1241	0	0	0	0	2	0.0564104	40	0.723552	18	0.422912	52	0.797002	15.5436	0.760849	30.3264	39.8586	5.31682	0.0163454	1.7866	0.280887
c30307_g1_i1	427	0	0	2	0.167432	32	2.62315	6	0.315431	2	0.136569	0	0	7.64971	12.8966	2.40284	0.186316	-2.42417	0.393793	0.404732	0.982337
c30334_g1_i1	267	12	1.76941	15	2.00824	0	0	0	0	0	0	10	0.712388	6.26687	10.0971	2.4366	0.241315	-2.05101	0.562516	0.249865	1
c30364_g1_i1	518	12	0.91203	2	0.138018	3	0.202718	2	0.0866726	0	0	0	0	3.55305	6.53902	0.567076	0.086722	-3.52746	0.499202	0.301724	1
c30379_g1_i1	265	2	0.297127	14	1.8885	3	0.396256	0	0	3	0.330084	0	0	4.01686	6.98129	1.05242	0.150749	-2.72978	0.503157	0.298297	1
c30465_g1_i1	1416	22	0.61167	24	0.605875	20	0.494388	9	0.142679	4	0.0823656	34	0.456713	18.5471	24.8547	12.2395	0.492442	-1.02197	0.584743	0.233035	1
c30483_g1_i1	920	50	2.13963	19	0.738246	4	0.152185	59	1.43961	28	0.887399	0	0	27.2098	27.8682	26.5513	0.952747	-0.0698351	0.934653	0.0293495	1
c30494_g2_i1	418	5	0.470924	9	0.769664	0	0	0	0	0	0	0	0	2.60062	5.20125	0	0	-Inf	0.419685	0.377076	0.998582
c30499_g1_i1	1171	55	1.84911	6	0.18316	2	0.0597825	2	0.0383402	0	0	0	0	12.4614	24.3558	0.567076	0.023283	-5.42458	0.120025	0.920729	0.692936
c30502_g1_i1	312	5	0.630918	5	0.572863	5	0.56094	4	0.287798	25	2.33633	5	0.30482	8.39001	5.6574	11.1226	1.96603	0.975286	0.757767	0.120464	1
c30541_g1_i2	491	9	0.721636	4	0.291215	0	0	10	0.457194	2	0.118767	6	0.232433	4.9755	4.95204	4.99895	1.00947	0.013604	1	0	1
c30552_g1_i1	455	7	0.605681	8	0.628512	0	0	60	2.9602	0	0	37	1.54674	15.8233	5.61888	26.0277	4.63219	2.21169	0.214408	0.668758	0.833988
c30578_g1_i2	1375	12	0.343586	2	0.0519951	8	0.203652	0	0	17	0.360492	17	0.235166	9.27354	8.44114	10.1059	1.19722	0.259693	0.932057	0.0305574	1
c30581_g1_i1	1017	49	1.89685	18	0.632684	4	0.13767	0	0	2	0.05734	0	0	13.9094	27.1172	0.701614	0.0258734	-5.27238	0.0204132	1.69009	0.311089
c30590_g1_i1	211	4	0.746337	0	0	7	1.16123	0	0	0	0	0	0	2.11061	4.22122	0	0	-Inf	0.515783	0.287533	1
c30629_g1_i1	298	1	0.132112	3	0.359865	4	0.469834	8	0.602636	10	0.978437	20	1.27656	6.82265	2.99574	10.6496	3.55491	1.82981	0.537962	0.269248	1
c30732_g1_i1	1060	564	20.9474	509	17.1651	385	12.7132	1161	24.5871	538	14.7988	1023	18.3568	658.681	550.177	767.186	1.39444	0.479681	0.333662	0.476693	0.939274
c30736_g1_i1	784	13	0.652807	19	0.866309	2	0.0892925	10	0.286329	9	0.334715	1	0.0242612	9.46491	12.6935	6.2363	0.491298	-1.02533	0.636881	0.195941	1
c30749_g1_i1	1313	525	15.7417	470	12.7958	798	21.2735	741	12.6688	565	12.5468	852	12.3425	646.953	678.001	615.906	0.908415	-0.138577	0.804515	0.0944656	1
c30764_g1_i1	1378	2336	66.7392	1959	50.8183	1625	41.2767	3734	60.8285	3401	71.9625	6060	83.6472	2982.39	2236.37	3728.4	1.66717	0.737397	0.10949	0.960626	0.669348
c30769_g1_i1	1168	16	0.539305	2	0.06121	43	1.28862	0	0	0	0	0	0	11.6571	23.3143	0	0	-Inf	0.011091	1.95503	0.226947
c30773_g1_i1	1352	18	0.524147	10	0.264398	0	0	47	0.780374	13	0.28036	1230	17.3044	164.108	10.6271	317.588	29.8849	4.90134	0.155313	0.808792	0.755763
c30778_g1_i1	518	5	0.380012	4	0.276036	2	0.135145	4	0.173345	1	0.0562884	12	0.440635	4.28175	4.15463	4.40888	1.06119	0.0856894	0.974173	0.0113641	1
c30781_g1_i1	1096	1452	52.1571	933	30.4303	886	28.2959	1643	33.6518	1106	29.4234	1602	27.8022	1242.08	1239.97	1244.19	1.0034	0.0048951	0.974084	0.0114034	1
c30791_g1_i1	902	1467	64.0296	1247	49.4191	1278	49.5936	2974	74.0144	1833	59.2523	2717	57.2942	1828.37	1508.45	2148.29	1.42417	0.510123	0.280994	0.551302	0.896482
c30792_g1_i1	257	236	36.1523	169	23.5065	422	57.4752	205	17.9062	233	26.4345	167	12.3598	247.061	313.568	180.555	0.575806	-0.796345	0.168233	0.774089	0.777558
c30793_g1_i1	310	0	0	2	0.230623	16	1.80659	2	0.144827	0	0	0	0	3.68843	6.80978	0.567076	0.0832739	-3.58599	0.476535	0.321905	1
c30803_g1_i1	418	3	0.282555	1	0.0855183	10	0.837384	7	0.375927	0	0	3	0.136513	4.02509	5.33443	2.71575	0.509098	-0.973985	0.850833	0.0701557	1
c30809_g1_i1	674	11	0.642525	10	0.530365	2	0.103865	8	0.266448	2	0.0865205	0	0	5.81544	8.66097	2.96992	0.342909	-1.5441	0.636135	0.196451	1
c30826_g1_i1	666	3	0.177339	7	0.375715	9	0.473009	4	0.134824	0	0	4	0.114239	4.61587	7.12296	2.10879	0.296056	-1.75606	0.677795	0.168902	1
c30833_g1_i1	1201	20	0.655608	4	0.119056	30	0.874338	0	0	0	0	0	0	10.325	20.65	0	0	-Inf	0.0187877	1.72613	0.300155
c30853_g1_i1	1037	40	1.51858	9	0.310241	18	0.607568	14	0.303062	0	0	65	1.19224	22.7455	25.6836	19.8074	0.771209	-0.374807	0.912173	0.0399227	1
c30867_g1_i1	1127	14	0.489059	0	0	50	1.55291	0	0	0	0	0	0	12.2376	24.4751	0	0	-Inf	0.0209577	1.67866	0.314889
c30915_g1_i1	858	46	2.11071	22	0.91658	81	3.30445	32	0.837229	132	4.48576	453	10.0424	111.222	56.6871	165.758	2.92408	1.54798	0.201799	0.695081	0.821085
c30925_g1_i1	2494	8150	128.653	7056	101.134	10281	144.291	8736	78.6317	7636	89.2727	6194	47.2392	8150.88	9636.77	6664.98	0.691619	-0.53195	0.222675	0.652329	0.841939
c30945_g1_i1	1237	1863	59.2926	1927	55.6861	2381	67.3737	3677	66.7276	2383	56.1699	2796	42.9928	2443.98	2328.14	2559.82	1.09951	0.13686	0.788718	0.103078	1
c30947_g1_i1	891	17	0.751153	0	0	0	0	10	0.251944	10	0.327244	25	0.533691	9.52876	6.62257	12.4349	1.87766	0.908936	0.677019	0.169399	1
c30968_g1_i1	2967	2476	32.8542	1700	20.4817	4851	57.2288	5492	41.5523	2058	20.2245	4598	29.4767	3412.02	3424.53	3399.5	0.99269	-0.0105855	0.959996	0.0177307	1
c30972_g1_i1	1107	12	0.426767	20	0.645829	4	0.126477	0	0	6	0.158035	7	0.120276	8.61838	13.4263	3.81046	0.283806	-1.81703	0.471273	0.326727	1
c30999_g1_i1	416	10	0.946377	3	0.257788	1	0.084141	0	0	4	0.28036	4	0.182892	3.8692	5.36053	2.37787	0.443588	-1.17271	0.799761	0.09704	1
c31046_g1_i1	258	1	0.152594	1	0.138553	0	0	0	0	0	0	3	0.221172	0.741017	0.751055	0.730979	0.973269	-0.0390895	1	0	1
c31138_g2_i1	780	2	0.100947	0	0	0	0	2	0.0575595	2	0.0747626	33	0.804725	5.04429	0.779126	9.30946	11.9486	3.57877	0.346841	0.459869	0.952554
c31151_g1_i1	336	1	0.11717	3	0.319166	0	0	0	0	2	0.173556	0	0	1.08783	1.47404	0.701614	0.47598	-1.07103	0.945216	0.0244691	1
c31184_g1_i1	511	12	0.924523	8	0.559634	7	0.479488	13	0.571089	14	0.798833	13	0.483894	10.9973	10.2297	11.7649	1.15007	0.201726	0.947149	0.0235817	1
c31271_g1_i1	1651	26	0.619989	16	0.346424	14	0.296812	10	0.135967	6	0.105963	8	0.092166	14.064	21.2385	6.8895	0.324388	-1.62421	0.401547	0.396264	0.9874
c31284_g1_i1	664	25	1.48228	52	2.79943	4	0.210859	2	0.0676151	0	0	0	0	15.3127	30.0584	0.567076	0.0188658	-5.72808	0.0121954	1.9138	0.238665
c31301_g1_i1	418	9	0.847664	24	2.05244	35	2.93084	14	0.751854	12	0.837055	14	0.637059	18.5436	25.4967	11.5905	0.454586	-1.13738	0.480474	0.31833	1
c31308_g1_i1	911	0	0	0	0	0	0	0	0	0	0	34	0.709886	4.14221	0	8.28443	Inf	Inf	0.234918	0.629084	0.858367
c31312_g1_i1	313	8	1.00624	2	0.228413	0	0	6	0.430317	2	0.186309	4	0.243077	3.60849	3.83949	3.37748	0.879669	-0.184967	1	0	1
c31341_g1_i1	698	1	0.056403	0	0	147	7.37162	2	0.0643215	6	0.250637	0	0	29.4919	56.312	2.67192	0.0474485	-4.39749	0.240974	0.618029	0.864225
c31376_g1_i1	617	0	0	2	0.115872	0	0	0	0	14	0.661594	2	0.0616556	3.0608	0.722984	5.39862	7.46713	2.90055	0.638623	0.194756	1
c31386_g1_i1	903	15	0.653975	8	0.316692	4	0.15505	32	0.795507	3	0.0968685	0	0	10.1914	10.2571	10.1256	0.987186	-0.0186069	1	0	1
c31408_g1_i1	583	33	2.22845	3	0.183945	8	0.480311	13	0.50056	5	0.250064	0	0	11.2117	16.9835	5.44003	0.320314	-1.64244	0.447495	0.349212	1
c31471_g1_i1	572	29	1.99599	61	3.81214	15	0.917902	40	1.5698	69	3.51724	108	3.59133	50.4586	39.0547	61.8624	1.58399	0.663567	0.522823	0.281645	1
c31481_g1_i1	939	6	0.251561	2	0.0761377	13	0.484595	0	0	0	0	12	0.243077	5.4649	8.00588	2.92392	0.365221	-1.45316	0.730582	0.136331	1
c31492_g1_i1	2294	70	1.20133	71	1.10637	86	1.31222	191	1.86905	163	2.07178	209	1.73293	123.957	85.6519	162.262	1.89444	0.92177	0.209158	0.679526	0.82722
c31501_g1_i1	578	2	0.136226	7	0.432918	2	0.121116	0	0	5	0.252227	27	0.888513	6.20163	4.07042	8.33284	2.04717	1.03363	0.725803	0.139181	1
c31522_g1_i1	433	2	0.181844	4	0.330223	7	0.565863	0	0	2	0.134676	2	0.0878557	3.0385	4.88807	1.18893	0.243232	-2.0396	0.70776	0.150114	1
c31528_g1_i1	329	1	0.119663	0	0	1	0.106391	0	0	3	0.265873	6	0.346883	1.64218	0.769988	2.51438	3.26548	1.70729	0.854844	0.0681132	1
c31558_g1_i1	515	2	0.15289	2	0.138822	4	0.271865	8	0.34871	2	0.113233	35	1.29267	7.26091	3.02381	11.498	3.80249	1.92694	0.474964	0.323339	1
c31572_g1_i1	602	0	0	2	0.11876	0	0	2	0.0745788	0	0	21	0.663515	3.20346	0.722984	5.68393	7.86176	2.97485	0.569772	0.244299	1
c31612_g1_i2	519	4	0.303424	2	0.137752	4	0.26977	4	0.173011	4	0.22472	12	0.439786	4.63212	3.80294	5.4613	1.43607	0.52213	0.887518	0.0518227	1
c31619_g1_i1	688	0	0	20	1.03915	4	0.203504	4	0.130513	11	0.46618	2	0.0552929	7.11594	8.75154	5.48035	0.626215	-0.67527	0.768409	0.114408	1
c31697_g1_i1	542	1	0.072637	16	1.05525	4	0.258322	4	0.165669	4	0.215184	50	1.75468	11.2077	7.69514	14.7204	1.91294	0.935794	0.634751	0.197397	1
c31785_g1_i1	560	0	0	2	0.127667	0	0	2	0.0801722	2	0.104134	20	0.679313	3.43243	0.722984	6.14188	8.49518	3.08664	0.541163	0.266672	1
c31806_g1_i1	369	2	0.213384	6	0.581246	0	0	2	0.121671	2	0.158035	0	0	2.10838	2.94808	1.26869	0.430345	-1.21644	0.865528	0.0627189	1
c31821_g1_i1	518	6	0.456015	6	0.414054	8	0.540581	4	0.173345	3	0.168865	4	0.146878	5.35547	7.54973	3.16121	0.418719	-1.25595	0.727148	0.138377	1
c31915_g1_i1	552	0	0	0	0	0	0	0	0	2	0.105643	24	0.82699	3.27472	0	6.54944	Inf	Inf	0.33345	0.476969	0.9389
c31976_g1_i1	887	6	0.266309	12	0.483607	2	0.0789237	10	0.25308	10	0.328719	16	0.343103	8.83907	7.43613	10.242	1.37733	0.461874	0.866301	0.0623311	1
c32032_g1_i1	244	2	0.322699	16	2.34404	5	0.717267	2	0.184002	26	3.10694	27	2.10476	12.366	8.46512	16.2669	1.92163	0.942333	0.674492	0.171023	1
c32047_g1_i1	207	2	0.38038	0	0	2	0.33819	0	0	2	0.281714	3	0.275663	1.48628	1.53998	1.43259	0.93027	-0.104279	1	0	1
c32065_g1_i1	264	0	0	8	1.08323	8	1.06069	15	1.27547	18	1.98801	31	2.2335	12.0282	5.93533	18.121	3.05308	1.61027	0.44577	0.350889	1
c32116_g1_i1	663	0	0	0	0	0	0	10	0.338585	84	3.69415	1084	31.0988	148.215	0	296.43	Inf	Inf	0.0116963	1.93195	0.231899
c32133_g2_i1	625	2	0.125982	0	0	0	0	22	0.790177	17	0.793082	5	0.152166	7.09949	0.779126	13.4199	17.2242	4.10637	0.212779	0.672071	0.831039
c32137_g1_i2	606	19	1.23435	17	1.00279	10	0.577601	2	0.0740865	2	0.0962291	0	0	9.31	17.3513	1.26869	0.0731178	-3.77363	0.146618	0.833814	0.739199
c32213_g1_i1	1895	2290	47.5755	2495	47.0648	2429	44.8662	2183	25.8599	2131	32.7886	2455	24.6417	2341.4	2718.07	1964.72	0.722835	-0.468262	0.307502	0.512152	0.918656
c32223_g1_i1	710	0	0	0	0	0	0	22	0.695578	0	0	13	0.348267	4.70271	0	9.40542	Inf	Inf	0.195013	0.709936	0.813604
c32227_g1_i1	414	5	0.475474	6	0.518067	4	0.33819	2	0.108445	4	0.281714	0	0	3.80439	5.63847	1.9703	0.34944	-1.51688	0.714617	0.145927	1
c32228_g1_i2	544	87	6.29619	361	23.7216	116	7.4638	662	27.3175	458	24.548	994	34.7548	399.545	208.52	590.57	2.8322	1.50192	0.00768384	2.11442	0.181165
c32234_g1_i1	267	47	6.93017	14	1.87436	2	0.262192	0	0	2	0.218408	0	0	12.4164	24.1312	0.701614	0.029075	-5.10408	0.0429942	1.36659	0.446349
c32255_g1_i1	545	35	2.5283	27	1.77093	27	1.73408	2	0.0823787	21	1.1235	73	2.54774	29.6938	33.6665	25.7212	0.764	-0.388356	0.823314	0.0844343	1
c32256_g1_i1	296	301	40.0343	539	65.0927	183	21.6401	1659	125.816	2552	251.384	7267	466.973	1759.02	381.72	3136.32	8.21628	3.03849	0.00371352	2.43021	0.121722
c32260_g1_i1	746	10	0.527738	12	0.575013	4	0.187682	10	0.300914	16	0.62536	2	0.050994	9.34542	9.75524	8.93561	0.915981	-0.12661	0.928017	0.0324441	1
c32272_g1_i1	627	3	0.18837	4	0.228049	16	0.893209	0	0	0	0	0	0	4.35073	8.70145	0	0	-Inf	0.207799	0.682356	0.825652
c32282_g1_i1	239	1	0.164725	0	0	1	0.146455	0	0	2	0.243995	4	0.318339	1.22312	0.769988	1.67625	2.17699	1.12233	0.933929	0.0296863	1
c32291_g1_i1	1842	638	13.636	747	14.4966	479	9.10221	1334	16.2573	706	11.1754	1145	11.8234	802.85	700.799	904.9	1.29124	0.368757	0.460666	0.336614	1
c32307_g1_i1	1307	1339	40.3332	1715	46.9055	1409	37.7343	3855	66.211	2302	51.3545	2845	41.4033	2135.71	1677.6	2593.81	1.54614	0.628671	0.196307	0.707063	0.815102
c32315_g1_i1	2145	304	5.57961	191	3.18303	356	5.8093	1075	11.2503	276	3.75172	798	7.07626	459.485	322.903	596.067	1.84596	0.884371	0.130556	0.884203	0.715392
c32321_g1_i1	1774	659	14.6248	754	15.1933	809	15.9623	1245	15.7542	760	12.4913	1049	11.2473	856.134	837.051	875.217	1.0456	0.0643263	0.901766	0.044906	1
c32344_g1_i1	1824	7634	164.773	8875	173.932	5909	113.394	7777	95.7126	8653	138.322	6579	68.6061	7636.87	8430.1	6843.65	0.811811	-0.300784	0.44721	0.349489	1
c32347_g1_i1	779	614	31.0305	840	38.5458	454	20.3995	1002	28.8743	1119	41.8834	953	23.2693	812.212	715.558	908.866	1.27015	0.344999	0.556213	0.254759	1
c32349_g1_i1	1105	6	0.21377	0	0	3	0.0950298	8	0.162521	4	0.105547	28	0.481974	6.98633	3.47865	10.494	3.01669	1.59296	0.555386	0.255405	1
c32350_g1_i1	2445	2589	41.688	3392	49.5921	4187	59.9411	3949	36.2568	3611	43.0623	4957	38.5627	3710.94	3827.6	3594.28	0.939042	-0.0907377	0.837587	0.0769701	1
c32354_g1_i2	1153	30	1.02435	4	0.124013	2	0.0607158	0	0	3	0.0758649	0	0	7.47307	13.8937	1.05242	0.075748	-3.72265	0.202883	0.692754	0.823313
c32356_g1_i1	1254	3046	95.629	2809	80.0736	3530	98.5322	3263	58.4119	2303	53.5483	2605	39.5128	2956.38	3544.94	2367.83	0.667946	-0.582197	0.209536	0.678741	0.827745
c32361_g1_i1	593	14	0.92946	0	0	4	0.236106	2	0.0757106	2	0.0983387	8	0.256604	5.09678	6.97558	3.21797	0.461319	-1.11616	0.796904	0.0985938	1
c32369_g1_i1	657	28	1.67784	9	0.48968	0	0	28	0.956697	5	0.221898	16	0.463215	13.8764	14.1612	13.5917	0.959782	-0.0592218	1	0	1
c32373_g1_i1	434	1667	151.218	2048	168.685	1772	142.914	4532	234.413	1546	103.865	5202	227.986	2579.36	2063.85	3094.86	1.49956	0.584536	0.182732	0.738185	0.801746
c32384_g1_i1	900	231	10.1048	271	10.7637	204	7.93393	204	5.08826	81	2.62417	145	3.06446	193.574	265.56	121.588	0.457854	-1.12704	0.0854725	1.06817	0.610826
c32394_g1_i1	2632	3072	45.9508	3862	52.4519	3035	40.3621	7120	60.7262	5797	64.2194	6433	46.4896	4683.65	3747.41	5619.88	1.49967	0.584646	0.227407	0.643197	0.847196
c32411_g1_i1	403	5	0.488453	49	4.34636	8	0.694842	51	2.84084	77	5.57102	55	2.59589	38.7891	22.7043	54.8739	2.41689	1.27315	0.303485	0.517863	0.916874
c32425_g1_i2	381	4	0.413326	8	0.750585	4	0.367482	4	0.235677	5	0.382643	5	0.249616	5.03919	5.97189	4.10649	0.687636	-0.540283	0.88857	0.0513084	1
c32465_g1_i1	308	17	2.17298	9	1.04454	0	0	0	0	0	0	0	0	4.938	9.876	0	0	-Inf	0.163941	0.785312	0.770272
c32514_g1_i1	730	7	0.377514	6	0.293808	8	0.383591	8	0.246008	10	0.399417	8	0.208447	7.83247	7.93929	7.72565	0.973091	-0.0393536	0.997889	0.000917841	1
c32557_g1_i2	525	3	0.224967	4	0.272355	4	0.266687	8	0.342068	0	0	6	0.21738	3.93331	4.13636	3.73026	0.901824	-0.149083	1	0	1
c32603_g1_i1	1764	26	0.580273	23	0.466084	13	0.257956	18	0.229063	36	0.595049	121	1.30471	35.302	23.3885	47.2156	2.01875	1.01346	0.361662	0.441698	0.961395
c32609_g1_i1	962	100	4.09244	132	4.90494	74	2.69251	243	5.67039	95	2.87937	480	9.49061	167.004	114.825	219.183	1.90885	0.932703	0.134615	0.870907	0.720966
c32626_g1_i2	496	12	0.952483	5	0.360349	2	0.14114	17	0.769394	0	0	0	0	6.03161	7.24307	4.82015	0.665485	-0.587523	0.878069	0.0564715	1
c32647_g1_i2	781	0	0	0	0	81	3.63024	0	0	2	0.0746669	0	0	15.758	30.8144	0.701614	0.022769	-5.45678	0.197633	0.70414	0.816403
c32650_g1_i1	238	0	0	2	0.300392	0	0	0	0	0	0	0	0	0.361492	0.722984	0	0	-Inf	0.959753	0.0178406	1
c32650_g1_i2	352	0	0	0	0	1	0.0994393	10	0.637733	0	0	2	0.108073	1.85156	0.380425	3.3227	8.73419	3.12667	0.722135	0.141382	1
c32655_g1_i1	658	7	0.418822	10	0.543262	4	0.212782	12	0.40939	6	0.265873	30	0.867208	10.3403	7.86356	12.8171	1.62993	0.704814	0.735575	0.133373	1
c32657_g1_i1	304	6	0.777025	21	2.46934	0	0	0	0	0	0	0	0	4.96436	9.92871	0	0	-Inf	0.158468	0.800059	0.760967
c32679_g1_i1	439	2	0.179359	5	0.407137	9	0.717594	8	0.409079	8	0.531342	3	0.129982	5.90807	6.01041	5.80574	0.965948	-0.0499829	0.990203	0.00427584	1
c32680_g2_i1	810	2	0.0972081	0	0	88	3.80276	1	0.0277138	0	0	6	0.140895	18.001	34.2565	1.7455	0.0509537	-4.29467	0.275311	0.560176	0.891173
c32683_g1_i1	1047	1	0.037602	5	0.17071	4	0.133725	12	0.257286	4	0.111394	16	0.290671	6.21148	3.71872	8.70424	2.34065	1.22691	0.690073	0.161105	1
c32698_g1_i1	390	0	0	0	0	2	0.179501	65	3.74137	0	0	0	0	9.59542	0.760849	18.43	24.2229	4.5983	0.269517	0.569413	0.885365
c32717_g1_i1	540	1	0.0729061	0	0	0	0	738	30.6792	0	0	0	0	104.82	0.389563	209.251	537.143	9.06916	0.0715725	1.14525	0.568442
c32725_g1_i1	261	2	0.30168	2	0.273921	3	0.402329	0	0	3	0.335143	1	0.0728765	1.96973	2.64338	1.29608	0.490311	-1.02823	0.898383	0.0465386	1
c32725_g1_i2	261	3	0.45252	0	0	0	0	2	0.172017	0	0	0	0	0.867883	1.16869	0.567076	0.485224	-1.04328	0.985218	0.00646778	1
c32753_g1_i1	268	137	20.1253	200	26.6766	204	26.6438	332	27.809	526	57.2269	220	15.6141	267.77	203.275	332.264	1.63455	0.708897	0.349127	0.457016	0.954628
c32759_g1_i2	516	5	0.381485	13	0.900593	4	0.271338	2	0.0870086	0	0	0	0	4.36799	8.16891	0.567076	0.0694188	-3.84853	0.387294	0.411959	0.979039
c32771_g1_i1	636	8	0.495211	8	0.449643	5	0.275178	6	0.211776	0	0	13	0.388789	6.38968	7.91057	4.8688	0.615481	-0.700213	0.869998	0.0604818	1
c32773_g1_i1	480	0	0	0	0	0	0	0	0	9	0.546701	36	1.42656	5.9645	0	11.929	Inf	Inf	0.118633	0.925794	0.690013
c32827_g1_i1	390	0	0	8	0.733264	3	0.269251	0	0	3	0.224288	0	0	2.54282	4.03321	1.05242	0.260939	-1.93822	0.729697	0.136857	1
c32848_g1_i1	415	0	0	4	0.344546	0	0	0	0	4	0.281035	25	1.14583	4.47034	1.44597	7.49472	5.18318	2.37384	0.551811	0.25821	1
c32863_g1_i1	254	11	1.70497	16	2.25176	0	0	0	0	0	0	0	0	5.03453	10.0691	0	0	-Inf	0.155525	0.8082	0.756062
c32872_g1_i1	680	0	0	3	0.157706	2	0.102949	0	0	0	0	62	1.73425	8.47611	1.84533	15.1069	8.18658	3.03326	0.365849	0.436699	0.963937
c32885_g1_i1	847	65	3.02126	22	0.928484	7	0.289278	7	0.185522	0	0	2	0.0449132	19.2047	35.9374	2.47209	0.0687887	-3.86168	0.0504769	1.29691	0.486034
c32893_g1_i2	397	1	0.0991669	0	0	0	0	7	0.395812	0	0	2	0.0958225	1.43083	0.389563	2.47209	6.34579	2.6658	0.806965	0.0931453	1
c32931_g1_i1	1068	42	1.54823	13	0.435118	4	0.131096	6	0.126114	4	0.109204	11	0.195907	14.1837	22.5828	5.78471	0.256156	-1.9649	0.328468	0.483507	0.934741
c32933_g1_i1	1318	0	0	0	0	89	2.36361	2	0.034064	0	0	0	0	17.2124	33.8578	0.567076	0.0167488	-5.8998	0.191809	0.717131	0.81007
c32935_g1_i1	634	5	0.310483	19	1.07127	4	0.220837	3	0.106222	0	0	13	0.390016	7.17803	10.3379	4.01819	0.388687	-1.36332	0.673627	0.171581	1
c32961_g1_i1	450	1	0.0874873	10	0.79437	2	0.155567	2	0.0997698	0	0	6	0.25361	3.39718	4.76533	2.02903	0.425791	-1.23178	0.830898	0.0804523	1
c32966_g1_i1	1072	0	0	0	0	6	0.19591	0	0	18	0.489583	136	2.41308	20.8674	2.28255	39.4522	17.2843	4.11139	0.130949	0.882897	0.715873
c32979_g1_i1	215	0	0	3	0.49879	0	0	0	0	0	0	11	0.973155	1.88237	1.08448	2.68026	2.47147	1.30537	0.864623	0.0631731	1
c33001_g1_i2	335	2	0.23504	0	0	1	0.104486	9	0.603086	9	0.783333	7	0.397449	4.28714	1.15955	7.41472	6.39448	2.67683	0.532281	0.273859	1
c33011_g1_i1	217	0	0	0	0	0	0	5	0.51724	0	0	0	0	0.708846	0	1.41769	Inf	Inf	0.864089	0.0634416	1
c33041_g1_i2	813	4	0.193699	10	0.439688	11	0.473591	4	0.110446	10	0.35864	18	0.421124	9.19297	9.35784	9.0281	0.964762	-0.0517545	1	0	1
c33066_g1_i1	1380	4	0.114114	4	0.103613	0	0	10	0.162668	9	0.190157	38	0.52376	9.12797	3.00422	15.2517	5.07676	2.34391	0.339854	0.468707	0.946037
c33077_g1_i2	605	0	0	0	0	4	0.231422	0	0	2	0.0963881	9	0.282953	2.20812	1.5217	2.89455	1.90218	0.927657	0.88969	0.0507611	1
c33090_g1_i1	439	3	0.269038	3	0.244282	7	0.558129	2	0.10227	17	1.1291	22	0.953204	8.40372	4.91614	11.8913	2.41883	1.27431	0.627011	0.202725	1
c33100_g1_i1	578	0	0	2	0.123691	0	0	4	0.155351	20	1.00891	21	0.691066	6.99506	0.722984	13.2671	18.3505	4.19775	0.214526	0.66852	0.833988
c33111_g1_i1	813	8	0.387398	7	0.307782	5	0.215268	79	2.18131	16	0.573824	28	0.655082	21.192	7.54907	34.8349	4.61446	2.20616	0.157096	0.803835	0.758624
c33114_g1_i1	426	240	22.1799	168	14.0973	1	0.0821658	0	0	0	0	0	0	77.3031	154.606	0	0	-Inf	0.000118026	3.92802	0.0130658
c33120_g1_i1	958	7	0.287667	4	0.149255	78	2.8499	6	0.140594	0	0	18	0.357384	19.9666	33.846	6.0871	0.179847	-2.47516	0.350224	0.455655	0.955911
c33143_g1_i1	1466	0	0	2	0.0487676	35	0.83567	0	0	2	0.0397782	0	0	7.36973	14.0378	0.701614	0.0499802	-4.3225	0.226307	0.645303	0.845461
c33148_g1_i1	433	3	0.272766	1	0.0825557	3	0.242513	7	0.362904	1	0.0673381	7	0.307495	3.35632	2.67146	4.04119	1.51273	0.597155	0.898708	0.0463813	1
c33149_g1_i3	506	0	0	18	1.27162	1	0.0691752	0	0	7	0.403363	9	0.338314	5.76793	6.88728	4.64859	0.674952	-0.567143	0.857897	0.0665647	1
c33153_g1_i1	944	2	0.0834095	10	0.378672	14	0.519107	8	0.190239	14	0.432419	16	0.322386	10.3991	9.71999	11.0782	1.13973	0.188691	0.958245	0.0185233	1
c33169_g1_i1	365	38	4.09872	14	1.3711	0	0	0	0	0	0	0	0	9.93215	19.8643	0	0	-Inf	0.0219297	1.65897	0.323285
c33176_g1_i2	1142	5	0.17237	5	0.156509	47	1.44056	5	0.0982846	0	0	3	0.049967	11.8919	21.6352	2.14867	0.0993135	-3.33187	0.191777	0.717205	0.81007
c33180_g1_i1	2055	2	0.0383156	10	0.17395	6	0.102198	0	0	14	0.198639	30	0.277675	9.44884	6.6766	12.2211	1.83044	0.872188	0.716115	0.145017	1
c33212_g1_i1	501	0	0	0	0	0	0	0	0	6	0.349191	20	0.759312	3.48902	0	6.97803	Inf	Inf	0.312075	0.505741	0.92347
c33236_g1_i1	500	7	0.55117	12	0.857919	2	0.140011	11	0.493861	7	0.408204	16	0.608664	8.64941	7.8257	9.47312	1.21051	0.275621	0.919462	0.0364664	1
c33301_g1_i1	260	63	9.53948	44	6.04943	32	4.30802	13	1.12241	78	8.74722	36	2.63364	46.2212	52.6217	39.8207	0.756735	-0.40214	0.630903	0.200037	1
c33327_g1_i2	302	2	0.260724	2	0.236733	5	0.579514	0	0	2	0.193095	4	0.251931	2.54024	3.40423	1.67625	0.492402	-1.02209	0.892081	0.0495956	1
c33351_g1_i1	311	4	0.506357	1	0.114941	3	0.337646	4	0.288723	3	0.281261	4	0.24464	3.11112	3.06102	3.16121	1.03273	0.0464661	1	0	1
c33384_g1_i1	362	10	1.08755	11	1.08622	2	0.193385	3	0.186035	4	0.322181	4	0.210174	5.93069	8.63289	3.22848	0.373974	-1.41899	0.660979	0.179812	1
c33394_g1_i1	1469	40979	1098.24	36380	885.271	46604	1110.46	76467	1168.51	42685	847.232	52145	675.179	48102.7	46844.3	49361.1	1.05373	0.0755023	0.87471	0.0581359	1
c33400_g1_i1	1727	731	16.6641	1300	26.9083	540	10.9447	2172	28.2325	1838	31.0315	3162	34.8255	1495.61	960.14	2031.08	2.1154	1.08093	0.0272125	1.56523	0.357182
c33405_g1_i1	1507	530	13.8459	577	13.6867	907	21.0666	862	12.8403	976	18.8836	600	7.57296	746.544	760.095	732.993	0.964345	-0.0523788	0.829487	0.0811904	1
c33415_g1_i1	692	154	8.76137	359	18.5449	276	13.9606	284	9.21285	442	18.6237	161	4.42535	284.788	294.766	274.811	0.932303	-0.10113	0.731434	0.135825	1
c33426_g1_i1	1741	1605	36.2939	1224	25.1315	1394	28.0262	1622	20.9138	1225	20.5157	1576	17.2181	1435.84	1598.03	1273.65	0.797011	-0.327329	0.500684	0.300437	1
c33590_g1_i1	565	8	0.557441	5	0.316342	4	0.247806	0	0	10	0.51606	17	0.572306	7.04797	6.44566	7.65028	1.18689	0.247184	0.938052	0.0277731	1
c33660_g1_i1	776	6	0.304402	18	0.829174	4	0.180426	2	0.0578562	4	0.150296	15	0.367669	7.99557	10.3659	5.6252	0.542662	-0.881874	0.765021	0.116326	1
c33682_g1_i1	1255	3571	112.022	3041	86.6179	2286	63.7578	6508	116.409	4086	94.93	4851	73.5217	3910.37	3360.08	4460.66	1.32755	0.408761	0.390857	0.407982	0.979291
c33705_g1_i2	369	0	0	0	0	0	0	0	0	9	0.711156	23	1.18558	4.38072	0	8.76143	Inf	Inf	0.222452	0.652763	0.841939
c33726_g1_i1	914	12	0.516883	6	0.234661	16	0.612738	19	0.466648	10	0.319009	18	0.374588	13.1058	12.9305	13.2812	1.02712	0.0386036	0.984091	0.00696469	1
c33730_g1_i1	641	0	0	0	0	0	0	14	0.490288	0	0	16	0.474777	3.93404	0	7.86809	Inf	Inf	0.260844	0.58362	0.877501
c33761_g1_i1	586	7	0.470281	2	0.122002	4	0.238926	9	0.344768	8	0.398053	27	0.876383	8.45437	4.97162	11.9371	2.40105	1.26366	0.60213	0.220309	1
c33779_g1_i2	595	2	0.132334	5	0.300392	0	0	12	0.452737	4	0.196016	10	0.319677	4.91443	2.58659	7.24228	2.79994	1.48539	0.691546	0.160179	1
c33785_g1_i1	722	0	0	2	0.0990211	21	1.01808	0	0	4	0.161537	3	0.0790336	5.42305	8.7119	2.13421	0.244976	-2.02929	0.553825	0.256627	1
c33803_g1_i1	762	12	0.619989	0	0	0	0	8	0.235677	2	0.0765286	9	0.224655	4.91881	4.67476	5.16286	1.10441	0.143278	0.958025	0.0186231	1
c33954_g1_i1	557	4	0.282724	0	0	0	0	4	0.161208	12	0.628167	5	0.170743	4.06019	1.55825	6.56213	4.21121	2.07424	0.644032	0.191092	1
c33975_g1_i2	778	2	0.101206	21	0.964883	18	0.80983	0	0	0	0	2	0.0488966	7.85271	15.2181	0.487319	0.0320223	-4.96478	0.132461	0.877913	0.71783
c33978_g1_i1	604	21	1.3688	11	0.651015	11	0.637465	4	0.148664	28	1.35167	19	0.598335	15.9641	16.3419	15.5863	0.953761	-0.0683001	0.953301	0.0207697	1
c34001_g1_i1	488	49	3.95306	56	4.10207	83	5.95332	84	3.86404	179	10.695	142	5.53473	96.0594	70.9074	121.211	1.70943	0.773516	0.361528	0.441858	0.961395
c34019_g1_i1	1521	2	0.0517676	1	0.0235021	49	1.12763	0	0	0	0	0	0	9.89071	19.7814	0	0	-Inf	0.100114	0.999503	0.647447
c34024_g1_i1	562	8	0.560417	5	0.318031	7	0.435976	2	0.0798869	4	0.207526	8	0.270758	5.75326	7.58694	3.91958	0.516622	-0.952818	0.794236	0.10005	1
c34026_g1_i1	219	4	0.719074	6	0.97936	0	0	4	0.410013	4	0.532555	15	1.30279	4.95974	3.72721	6.19227	1.66137	0.732375	0.837041	0.0772533	1
c34027_g1_i1	1022	20	0.770436	12	0.419726	8	0.273993	0	0	76	2.16826	0	0	20.9169	15.1726	26.6613	1.75721	0.813283	0.790386	0.102161	1
c34043_g1_i2	1004	41	1.60771	19	0.67648	0	0	0	0	0	0	0	0	11.4202	22.8404	0	0	-Inf	0.0120982	1.91728	0.237204
c34063_g1_i1	313	0	0	7	0.799445	1	0.11183	0	0	1	0.0931547	19	1.15461	3.9456	2.91087	4.98034	1.71095	0.774794	0.845	0.0731435	1
c34072_g1_i1	366	0	0	50	4.88342	2	0.191271	0	0	33	2.62895	0	0	15.206	18.8355	11.5766	0.614619	-0.702236	0.669466	0.174271	1
c34090_g1_i1	263	10	1.49693	2	0.271838	1	0.13309	1	0.0853544	4	0.443459	0	0	3.3429	4.99904	1.68677	0.337418	-1.56739	0.7364	0.132886	1
c34108_g1_i1	1256	15	0.470175	21	0.597675	2	0.0557367	23	0.411074	25	0.580362	39	0.590613	19.495	14.1956	24.7943	1.74661	0.80456	0.618261	0.208828	1
c34116_g1_i1	792	1050	52.1941	946	42.6974	622	27.4895	1499	42.4872	1024	37.6985	1107	26.5858	1020.81	987.637	1053.98	1.06717	0.0937965	0.875101	0.0579418	1
c34131_g1_i1	995	2420	95.7524	2433	87.4086	2664	93.7156	5228	117.949	2750	80.5858	4023	76.905	3131.5	2835.7	3427.3	1.20862	0.273365	0.554365	0.256204	1
c34153_g1_i1	561	9	0.631593	4	0.254878	7	0.436753	8	0.320117	0	0	4	0.13562	5.42898	7.61501	3.24294	0.425862	-1.23154	0.751014	0.124352	1
c34179_g1_i1	596	23	1.51928	56	3.35874	2	0.117459	58	2.18456	41	2.0058	174	5.55304	51.5947	29.9644	73.2251	2.44374	1.28909	0.186387	0.729585	0.805373
c34181_g1_i2	391	4	0.402755	4	0.365694	5	0.447604	2	0.114825	0	0	0	0	2.73671	4.90634	0.567076	0.11558	-3.11303	0.620539	0.207231	1
c34191_g1_i1	2086	34	0.641685	23	0.394138	54	0.906109	20	0.215227	8	0.111821	43	0.392087	30.5285	42.1024	18.9546	0.450202	-1.15136	0.411467	0.385665	0.993701
c34192_g1_i1	268	0	0	0	0	6	0.783641	2	0.167524	1	0.108796	0	0	1.60022	2.28255	0.917883	0.402131	-1.31426	0.902804	0.0444066	1
c34197_g1_i1	1920	3	0.0615145	9	0.167562	10	0.182305	5	0.0584589	6	0.0911169	54	0.534959	12.4533	8.22636	16.6802	2.02765	1.01981	0.578225	0.237903	1
c34198_g1_i1	1413	3659	101.948	4041	102.231	4576	113.356	6652	105.68	5016	103.506	7497	100.919	5049.74	4627.02	5472.46	1.18272	0.242105	0.597597	0.223591	1
c34230_g1_i1	1887	880	18.3598	850	16.1021	1640	30.421	1988	23.6497	1127	17.4141	2449	24.6857	1414.87	1273.98	1555.76	1.22118	0.288273	0.507719	0.294377	1
c34231_g1_i1	1122	0	0	0	0	4	0.124787	0	0	6	0.155922	72	1.22058	10.585	1.5217	19.6483	12.9121	3.69065	0.21198	0.673705	0.82916
c34240_g1_i1	357	4	0.441112	6	0.600784	0	0	17	1.06896	4	0.326694	14	0.745912	6.68091	3.72721	9.63461	2.58494	1.37013	0.643227	0.191636	1
c34251_g1_i1	610	7	0.451779	23	1.34782	6	0.344288	0	0	20	0.955981	0	0	10.17	13.3238	7.01614	0.526587	-0.925257	0.600778	0.221286	1
c34261_g1_i1	302	2	0.260724	5	0.591832	2	0.231806	0	0	3	0.289643	3	0.188948	2.56542	3.34744	1.7834	0.532766	-0.908427	0.891819	0.0497232	1
c34262_g1_i1	282	0	0	4	0.507044	0	0	1	0.0796036	3	0.310185	16	1.07919	3.34024	1.44597	5.23451	3.62007	1.85602	0.706547	0.150859	1
c34279_g1_i1	1040	5	0.189275	16	0.549948	3	0.100969	3	0.0647544	46	1.28965	0	0	12.9303	8.87296	16.9877	1.91455	0.937005	0.754715	0.122217	1
c34286_g1_i1	453	25	2.1727	12	0.946931	6	0.463611	2	0.0991091	13	0.836747	6	0.251931	11.4745	16.3595	6.58952	0.402794	-1.31189	0.513125	0.289777	1
c34291_g1_i1	911	6	0.259293	5	0.196194	6	0.230533	14	0.344978	3	0.0960178	0	0	5.72467	6.42739	5.02196	0.781337	-0.355983	0.9257	0.0335299	1
c34303_g1_i1	371	163	17.297	222	21.3902	290	27.3606	427	25.8366	262	20.5909	379	19.4309	279.701	254.073	305.329	1.20174	0.265122	0.654019	0.184409	1
c34314_g1_i1	709	0	0	3	0.151255	28	1.38233	1	0.0316618	0	0	9	0.241448	7.10642	11.7364	2.47647	0.211009	-2.24463	0.48833	0.311286	1
c34329_g1_i1	684	6	0.345345	14	0.731656	0	0	20	0.65638	4	0.170511	8	0.222465	8.21077	7.39827	9.02327	1.21965	0.286462	0.927734	0.0325767	1
c34372_g1_i1	257	18	2.75738	37	5.1464	2	0.272394	67	5.85226	34	3.8574	79	5.84685	35.6609	21.1482	50.1736	2.37248	1.24639	0.2909	0.536257	0.907191
c34381_g1_i1	619	231	14.6919	419	24.1968	190	10.7439	639	23.1735	785	36.9767	921	28.3007	497.355	313.735	680.975	2.17054	1.11806	0.0440146	1.3564	0.451525
c34386_g1_i2	1357	11	0.319132	25	0.65856	0	0	26	0.430106	4	0.0859467	10	0.140168	12.2672	13.3225	11.2118	0.84157	-0.248845	0.915782	0.038208	1
c34400_g1_i1	832	0	0	2	0.0859294	6	0.252423	26	0.701506	43	1.50693	16	0.365784	14.6804	3.00553	26.3552	8.76891	3.1324	0.125552	0.901178	0.70831
c34402_g1_i1	362	37	4.02393	50	4.93738	36	3.48093	80	4.96093	115	9.26271	147	7.7239	72.5138	46.1837	98.8438	2.14023	1.09777	0.218788	0.659977	0.837609
c34418_g1_i1	625	3	0.188973	8	0.457557	37	2.07216	6	0.215503	0	0	8	0.243466	10.8934	18.1363	3.65051	0.201281	-2.31271	0.33522	0.47467	0.940725
c34434_g1_i1	201	0	0	2	0.355688	0	0	9	1.00514	6	0.87037	1	0.0946307	2.81166	0.722984	4.90035	6.77794	2.76085	0.661992	0.179147	1
c34456_g1_i1	338	2	0.232954	25	2.64398	2	0.207116	2	0.13283	33	2.84673	0	0	11.3605	10.5773	12.1437	1.14809	0.19924	0.984429	0.00681559	1
c34478_g1_i3	504	1	0.0781136	0	0	0	0	0	0	0	0	20	0.754792	2.63138	0.389563	4.87319	12.5094	3.64494	0.564126	0.248624	1
c34489_g2_i1	804	4	0.195867	5	0.222305	10	0.435356	14	0.390889	2	0.0725309	2	0.0473153	6.16421	7.16996	5.15847	0.719456	-0.475022	0.897435	0.0469971	1
c34492_g1_i1	608	0	0	4	0.235175	0	0	14	0.5169	2	0.0959125	2	0.0625683	3.30222	1.44597	5.15847	3.56748	1.83491	0.728691	0.137457	1
c34520_g1_i2	1658	85	2.01833	38	0.819283	0	0	6	0.081236	0	0	9	0.103249	25.3719	46.8496	3.89417	0.0831206	-3.58865	0.0882947	1.05407	0.615076
c34524_g1_i1	520	9	0.681391	11	0.756179	16	1.077	4	0.172679	2	0.112144	0	0	7.70252	13.5693	1.83577	0.135288	-2.88589	0.302652	0.519056	0.916509
c34626_g1_i1	598	4	0.26334	6	0.358662	0	0	8	0.30031	2	0.0975164	5	0.159036	3.95771	3.72721	4.18822	1.12369	0.168242	0.983425	0.00725861	1
c34655_g1_i1	540	3	0.218718	6	0.397185	0	0	19	0.789844	7	0.377966	0	0	5.59026	3.33764	7.84287	2.34982	1.23255	0.739298	0.131181	1
c34692_g1_i2	279	2	0.282217	2	0.256248	0	0	0	0	0	0	0	0	0.751055	1.50211	0	0	-Inf	0.852306	0.0694047	1
c34716_g1_i1	227	0	0	0	0	0	0	0	0	0	0	2	0.167584	0.24366	0	0.487319	Inf	Inf	0.973246	0.0117772	1
c34773_g1_i1	212	64	11.8851	59	9.94835	44	7.2647	25	2.64719	41	5.63893	9	0.807485	43.3316	62.9988	23.6645	0.375634	-1.4126	0.160567	0.794343	0.764992
c34808_g1_i1	568	0	0	1	0.0629342	3	0.184873	0	0	0	0	18	0.602771	2.94432	1.50277	4.38587	2.91853	1.54524	0.756209	0.121358	1
c34954_g1_i2	416	10	0.946377	0	0	6	0.504846	0	0	5	0.35045	0	0	3.96611	6.17818	1.75403	0.283908	-1.8165	0.650113	0.187011	1
c35053_g1_i1	571	21	1.44791	10	0.626036	4	0.245202	4	0.157255	2	0.102128	15	0.49967	9.40405	13.3174	5.49066	0.412291	-1.27827	0.640678	0.19336	1
c35080_g1_i1	395	3	0.299007	1	0.0904978	26	2.30397	0	0	0	0	2	0.0963077	5.95427	11.4212	0.487319	0.0426679	-4.55071	0.243809	0.61295	0.866662
c35099_g1_i1	691	1	0.0569744	8	0.413854	0	0	7	0.227406	14	0.590743	13	0.357844	6.67257	3.2815	10.0636	3.06678	1.61672	0.614241	0.211661	1
c35130_g1_i1	227	1	0.173433	9	1.41727	5	0.770983	0	0	0	0	0	0	2.77256	5.54512	0	0	-Inf	0.39074	0.408112	0.979207
c35149_g1_i1	669	44	2.58931	26	1.38926	0	0	0	0	0	0	0	0	13.2698	26.5396	0	0	-Inf	0.00581825	2.23521	0.156055
c35151_g1_i1	446	14	1.23581	8	0.641195	4	0.313925	4	0.201329	2	0.130751	22	0.938244	8.5319	9.86752	7.19628	0.729289	-0.455437	0.919619	0.0363919	1
c35154_g1_i1	531	6	0.444851	8	0.538556	0	0	2	0.0845507	4	0.219642	5	0.179103	4.20896	5.22932	3.1886	0.609755	-0.713698	0.873757	0.0586096	1
c35163_g1_i1	721	2	0.109207	4	0.198317	2	0.0970947	2	0.0622696	0	0	27	0.712289	5.06592	2.98594	7.14589	2.39317	1.25893	0.697802	0.156268	1
c35167_g1_i1	360	2	0.218718	0	0	0	0	0	0	2	0.161986	28	1.47939	4.1516	0.779126	7.52408	9.65708	3.27159	0.444274	0.352349	1
c35188_g1_i1	680	6	0.347376	8	0.420549	2	0.102949	6	0.198072	5	0.214393	2	0.0559434	4.96637	5.99017	3.94258	0.658176	-0.603455	0.867311	0.0618253	1
c35188_g1_i3	349	2	0.225612	4	0.409704	4	0.401176	0	0	2	0.167091	0	0	2.2242	3.74679	0.701614	0.187257	-2.41691	0.71716	0.144384	1
c35234_g1_i1	855	2	0.0920919	2	0.0836179	0	0	8	0.210042	6	0.204613	56	1.2458	9.7601	1.50211	18.0181	11.9952	3.58438	0.153534	0.813795	0.752725
c35276_g1_i1	526	6	0.449079	14	0.951431	16	1.06472	0	0	0	0	0	0	6.74253	13.4851	0	0	-Inf	0.0775586	1.11037	0.584803
c35312_g1_i1	768	8	0.410097	7	0.325816	3	0.136729	14	0.409212	2	0.0759308	5	0.123833	6.33884	6.78822	5.88945	0.867598	-0.204902	0.975547	0.0107519	1
c35325_g1_i1	244	2	0.322699	6	0.879016	32	4.59051	12	1.10401	7	0.836483	4	0.311816	10.9772	15.1217	6.83275	0.451851	-1.14608	0.59299	0.226953	1
c35328_g1_i1	966	0	0	0	0	0	0	20	0.464766	8	0.241469	29	0.571017	7.77167	0	15.5433	Inf	Inf	0.0598139	1.2232	0.523389
c35335_g1_i1	216	0	0	2	0.330987	1	0.162049	0	0	0	0	15	1.32089	2.37915	1.10341	3.65489	3.31237	1.72786	0.778814	0.108566	1
c35363_g1_i1	855	8	0.368368	4	0.167236	8	0.32751	12	0.315063	2	0.0682045	25	0.556163	8.90072	7.60587	10.1956	1.34049	0.422756	0.832693	0.0795153	1
c35373_g1_i1	1041	1	0.0378187	2	0.0686775	2	0.0672481	8	0.172513	9	0.252081	62	1.13284	11.2029	1.8734	20.5325	10.96	3.45418	0.133356	0.874986	0.71783
c35408_g1_i1	327	5	0.601977	4	0.437268	4	0.428167	2	0.137298	2	0.178333	3	0.174502	3.45758	4.91548	1.99967	0.40681	-1.29757	0.801702	0.0959868	1
c35447_g2_i1	333	20	2.36452	23	2.46899	0	0	0	0	3	0.262679	3	0.171358	8.94449	16.1056	1.7834	0.110732	-3.17486	0.223709	0.650316	0.842252
c35556_g1_i2	226	0	0	0	0	1	0.154879	0	0	2	0.25803	0	0	0.541019	0.380425	0.701614	1.84429	0.883067	1	0	1
c35593_g1_i1	522	1	0.0754201	7	0.479361	3	0.201165	2	0.0860085	0	0	9	0.327944	3.41065	4.06128	2.76001	0.679592	-0.55726	0.952098	0.0213182	1
c35615_g1_i1	279	8	1.12887	0	0	2	0.250915	0	0	1	0.104507	0	0	2.11408	3.87735	0.350807	0.0904758	-3.46632	0.653423	0.184806	1
c35731_g1_i1	233	13	2.19657	1	0.153419	0	0	0	0	0	0	0	0	2.71291	5.42581	0	0	-Inf	0.407897	0.389449	0.991922
c35822_g1_i1	625	2	0.125982	4	0.228778	3	0.168013	18	0.646508	0	0	0	0	4.23503	3.36637	5.10369	1.51608	0.600347	0.894734	0.0483059	1
c35831_g1_i1	563	15	1.04892	2	0.126986	0	0	4	0.15949	4	0.207157	4	0.135139	5.03923	6.56643	3.51202	0.534844	-0.902809	0.820193	0.0860838	1
c35888_g1_i1	301	3	0.392385	9	1.06884	17	1.97689	19	1.417	25	2.42171	9	0.568727	13.6198	10.8893	16.3503	1.5015	0.586404	0.806203	0.0935554	1
c35915_g1_i1	354	0	0	0	0	12	1.18653	5	0.317065	2	0.164731	0	0	3.3422	4.56509	2.1193	0.464241	-1.10705	0.828619	0.081645	1
c35934_g1_i1	383	11	1.13071	4	0.373333	2	0.182781	2	0.117223	4	0.304516	0	0	4.23116	6.49201	1.9703	0.303497	-1.72025	0.660243	0.180296	1
c35936_g1_i1	573	11	0.75578	33	2.05871	29	1.77151	1	0.0391766	0	0	0	0	13.7651	27.2467	0.283538	0.0104063	-6.5864	0.0116313	1.93437	0.231595
c35950_g1_i1	256	3	0.461359	8	1.11708	5	0.683645	0	0	6	0.683377	1	0.0742998	4.15563	5.96275	2.3485	0.393862	-1.34424	0.717678	0.144071	1
c35958_g1_i1	531	2	0.148284	6	0.403917	0	0	0	0	4	0.219642	9	0.322386	3.27212	2.94808	3.59616	1.21983	0.286684	0.969345	0.0135214	1
c36012_g1_i1	819	6	0.28842	2	0.0872934	2	0.0854765	0	0	2	0.0712025	17	0.394814	4.33252	3.82121	4.84383	1.26762	0.342117	0.911573	0.0402088	1
c36029_g1_i1	437	1	0.0900899	4	0.3272	2	0.160195	0	0	6	0.400331	2	0.0870515	2.59427	2.59638	2.59216	0.998375	-0.00234682	1	0	1
c36029_g1_i2	393	9	0.901587	11	1.00054	3	0.267196	0	0	0	0	0	0	4.31188	8.62376	0	0	-Inf	0.209944	0.677896	0.828376
c36033_g1_i1	648	7	0.425285	0	0	32	1.72853	0	0	0	0	0	0	7.45026	14.9005	0	0	-Inf	0.0593559	1.22654	0.521732
c36062_g1_i1	261	1	0.15084	0	0	0	0	1	0.0860085	3	0.335143	11	0.801641	2.20289	0.389563	4.01621	10.3095	3.36591	0.651307	0.186214	1
c36108_g1_i1	607	34	2.2052	15	0.88336	0	0	0	0	0	0	0	0	9.33377	18.6675	0	0	-Inf	0.0277416	1.55687	0.360873
c36108_g2_i1	718	6	0.328991	5	0.248932	7	0.341251	0	0	15	0.609138	0	0	6.03496	6.80781	5.2621	0.772951	-0.371551	0.861988	0.0644988	1
c36225_g1_i1	267	1	0.14745	0	0	0	0	2	0.168151	0	0	2	0.142478	0.721979	0.389563	1.0544	2.70661	1.43649	0.95218	0.0212811	1
c36241_g1_i1	284	0	0	0	0	0	0	9	0.711387	0	0	0	0	1.27592	0	2.55184	Inf	Inf	0.71799	0.143881	1
c36296_g1_i1	233	4	0.675867	3	0.460257	6	0.901356	5	0.481721	0	0	2	0.163268	3.41514	4.92528	1.90501	0.386782	-1.37041	0.802553	0.0955262	1
c36343_g1_i1	1295	14	0.425614	8	0.220829	2	0.0540581	10	0.173345	29	0.652946	12	0.176254	12.5197	9.10667	15.9327	1.74956	0.806995	0.729766	0.136817	1
c36378_g1_i1	412	6	0.573339	2	0.173527	4	0.339832	0	0	4	0.283082	1	0.0461669	3.11447	4.58206	1.64689	0.359421	-1.47625	0.767408	0.114974	1
c36461_g1_i1	946	23	0.957181	25	0.944678	92	3.40406	58	1.37632	0	0	0	0	34.7208	52.9963	16.4452	0.310309	-1.68822	0.239297	0.621062	0.863646
c36494_g1_i1	585	2	0.134596	2	0.122211	6	0.359002	2	0.076746	31	1.54509	40	1.30056	12.4866	3.78466	21.1885	5.59852	2.48505	0.24092	0.618127	0.864225
c36514_g1_i2	737	43	2.29699	82	3.97724	29	1.37731	79	2.40625	134	5.30135	174	4.49065	84.6152	57.4259	111.804	1.94693	0.961204	0.259769	0.585412	0.877274
c36523_g1_i1	327	0	0	2	0.218634	0	0	2	0.137298	2	0.178333	4	0.23267	1.48316	0.722984	2.24333	3.10287	1.6336	0.882715	0.0541797	1
c36523_g2_i1	709	8	0.444223	8	0.403347	10	0.49369	6	0.189971	6	0.246748	6	0.160966	7.54036	9.81269	5.26803	0.536859	-0.897385	0.747623	0.126317	1
c36583_g1_i1	832	0	0	0	0	22	0.925551	97	2.61716	0	0	0	0	17.9363	8.36934	27.5032	3.28619	1.71641	0.540585	0.267136	1
c36593_g1_i1	372	25	2.64578	26	2.49842	6	0.564559	5	0.301723	8	0.627041	3	0.153393	13.1878	21.4204	4.95513	0.231327	-2.11199	0.273343	0.563291	0.889198
c36615_g1_i2	591	4	0.266459	8	0.48388	0	0	19	0.721685	0	0	12	0.386208	6.38067	4.45019	8.31114	1.86759	0.90118	0.761516	0.118321	1
c36619_g1_i1	988	24	0.956339	6	0.217085	32	1.13369	0	0	2	0.0590231	0	0	12.1968	23.6921	0.701614	0.0296139	-5.07758	0.0352663	1.45264	0.406199
c36642_g1_i1	419	2	0.18792	2	0.170628	4	0.334154	10	0.535757	0	0	4	0.181582	3.41691	3.02381	3.81002	1.26001	0.333432	0.948331	0.0230403	1
c36653_g1_i2	1295	21	0.638421	6	0.165621	19	0.513552	4	0.0693381	8	0.180123	16	0.235006	12.7085	17.5778	7.83916	0.445968	-1.16499	0.58547	0.232496	1
c36684_g1_i1	744	2	0.105831	0	0	60	2.82279	0	0	0	0	3	0.0766966	12.1678	23.6046	0.730979	0.0309676	-5.01309	0.227437	0.64314	0.847196
c36691_g1_i1	526	165	12.3497	245	16.65	108	7.18686	144	6.14552	247	13.6918	137	4.95408	177.395	193.929	160.86	0.829478	-0.269724	0.585821	0.232235	1
c36726_g1_i1	339	28	3.25174	12	1.26537	21	2.16831	3	0.198657	7	0.60207	8	0.448868	14.2451	23.2346	5.25554	0.226195	-2.14436	0.267262	0.573063	0.882586
c36728_g1_i1	1011	8	0.311527	12	0.424292	0	0	0	0	3	0.0865205	20	0.376276	6.69001	7.45441	5.92561	0.794914	-0.33113	0.961061	0.0172492	1
c36781_g1_i1	343	2	0.229558	0	0	5	0.510243	2	0.130893	7	0.595049	69	3.82633	11.2582	2.68125	19.8352	7.39776	2.88709	0.224343	0.649088	0.843286
c36813_g1_i1	361	0	0	0	0	0	0	2	0.124367	2	0.161537	50	2.63445	6.72584	0	13.4517	Inf	Inf	0.104693	0.980083	0.658203
c36903_g1_i1	1237	26	0.827487	27	0.780242	5	0.141482	14	0.254062	4	0.0942843	0	0	13.5819	21.7911	5.37276	0.246558	-2.02	0.294829	0.53043	0.910519
c36923_g1_i1	1010	16	0.623672	9	0.318534	33	1.14365	2	0.0444519	2	0.0577374	2	0.0376649	11.8982	22.0404	1.75601	0.0796721	-3.64978	0.110914	0.955012	0.672405
c36939_g1_i1	503	332	25.9853	222	15.7768	209	14.5438	386	17.2267	148	8.57912	207	7.82763	250.449	289.095	211.803	0.732641	-0.448822	0.469885	0.328009	1
c36942_g1_i1	1571	0	0	0	0	35	0.779817	25	0.357228	31	0.575353	55	0.665908	22.3398	13.3149	31.3647	2.35562	1.23611	0.395071	0.403325	0.982433
c36956_g1_i1	928	5956	252.676	4239	163.287	2852	107.573	7458	180.408	4488	141.011	9658	197.955	5489.94	4937.57	6042.31	1.22374	0.291299	0.482478	0.316523	1
c36991_g1_i2	426	10	0.924161	6	0.503474	3	0.246498	0	0	0	0	7	0.312548	4.45574	7.20586	1.70562	0.236699	-2.07888	0.650744	0.18659	1
c36993_g1_i2	950	4	0.165765	18	0.677305	0	0	58	1.37052	0	0	29	0.580634	15.7882	8.06511	23.5113	2.91519	1.54359	0.382944	0.416864	0.976545
c37031_g1_i1	305	0	0	0	0	0	0	0	0	0	0	50	3.11816	6.09149	0	12.183	Inf	Inf	0.181853	0.740281	0.800131
c37059_g1_i1	755	1110	57.8807	799	37.8299	942	43.6722	1242	36.928	652	25.1796	962	24.2357	947.444	1079.61	815.281	0.755165	-0.405137	0.432273	0.364242	1
c37073_g1_i1	406	7	0.678781	7	0.616321	3	0.25864	1	0.0552912	4	0.287265	0	0	4.04271	6.39866	1.68677	0.263612	-1.92351	0.628286	0.201843	1
c37082_g1_i1	725	6	0.325815	20	0.986114	14	0.675913	2	0.0619261	12	0.482605	2	0.0524711	10.0786	14.8932	5.26408	0.353456	-1.5004	0.467238	0.330462	1
c37089_g1_i1	1036	2	0.0760025	6	0.207027	13	0.439222	11	0.23835	4	0.112577	55	1.00979	12.9085	7.8936	17.9234	2.27063	1.18309	0.513278	0.289647	1
c37139_g1_i1	206	0	0	0	0	0	0	1	0.108972	0	0	7	0.646337	0.994578	0	1.98916	Inf	Inf	0.78068	0.107527	1
c37176_g1_i1	242	1	0.162683	7	1.03399	5	0.723195	2	0.185522	1	0.120485	1	0.0785982	2.99184	4.82213	1.16154	0.240878	-2.05363	0.709955	0.148769	1
c37177_g1_i1	319	8	0.987317	19	2.12911	6	0.658357	0	0	8	0.73122	15	0.894393	9.36438	12.2674	6.46135	0.526709	-0.924922	0.708823	0.149462	1
c37193_g1_i1	490	3	0.241036	8	0.583618	1	0.071434	0	0	3	0.178515	3	0.116454	3.11223	4.44105	1.7834	0.401571	-1.31627	0.802348	0.0956372	1
c37214_g1_i1	747	11	0.579735	2	0.0957072	16	0.749722	31	0.931586	2	0.0780654	1	0.0254629	10.415	11.095	9.73496	0.877421	-0.188659	0.959466	0.0179706	1
c37266_g1_i1	591	3	0.199844	0	0	8	0.473809	8	0.303867	4	0.197343	2	0.0643681	4.18547	4.21209	4.15885	0.987362	-0.0183492	1	0	1
c37277_g1_i1	732	13	0.699181	0	0	0	0	60	1.84002	50	1.99163	0	0	19.8085	5.06432	34.5526	6.82276	2.77036	0.102583	0.988924	0.653423
c37278_g1_i1	717	0	0	0	0	0	0	26	0.814021	27	1.09798	2	0.0530565	8.66555	0	17.3311	Inf	Inf	0.0469241	1.3286	0.468721
c37282_g1_i1	328	3	0.360085	7	0.762885	18	1.92088	7	0.479078	5	0.444473	14	0.811862	8.84841	10.5468	7.15004	0.677936	-0.560779	0.850486	0.070333	1
c37303_g1_i1	653	44	2.65275	23	1.25907	1	0.0536028	0	0	2	0.0893029	0	0	13.2686	25.8355	0.701614	0.0271569	-5.20254	0.0248139	1.6053	0.344183
c37333_g1_i1	408	14	1.35091	20	1.75229	11	0.943699	7	0.385141	16	1.14343	31	1.4452	16.0098	16.8684	15.1511	0.898196	-0.154898	0.951144	0.0217536	1
c37464_g1_i1	277	1	0.142127	0	0	0	0	3	0.243121	0	0	20	1.37334	3.05669	0.389563	5.72381	14.6929	3.87705	0.498002	0.302769	1
c37517_g1_i1	437	3	0.27027	8	0.654401	8	0.640781	6	0.308213	2	0.133444	0	0	4.75343	7.10402	2.40284	0.338237	-1.56389	0.674252	0.171177	1
c37554_g1_i1	580	0	0	6	0.369793	0	0	6	0.232223	0	0	4	0.131178	2.42241	2.16895	2.67587	1.23371	0.303008	0.976795	0.0101964	1
c37616_g1_i1	446	1	0.0882719	6	0.480896	9	0.706331	6	0.301994	0	0	0	0	3.84178	5.98234	1.70123	0.284375	-1.81413	0.692948	0.159299	1
c37669_g1_i1	482	1	0.081679	1	0.0741631	0	0	1	0.046573	2	0.120985	10	0.394622	2.0864	0.751055	3.42175	4.55592	2.18774	0.764812	0.116445	1
c37737_g2_i1	766	6	0.308376	9	0.42	0	0	2	0.0586115	2	0.076129	2	0.0496626	3.67341	5.59081	1.75601	0.314089	-1.67076	0.718787	0.143399	1
c37746_g1_i1	344	4	0.457782	6	0.623488	1	0.101752	0	0	0	0	0	0	2.05382	4.10763	0	0	-Inf	0.523016	0.281485	1
c37794_g1_i2	665	6	0.355212	21	1.12884	0	0	0	0	0	0	0	0	4.96436	9.92871	0	0	-Inf	0.158468	0.800059	0.760967
c37817_g1_i1	270	0	0	0	0	0	0	2	0.166283	19	2.05182	0	0	3.6162	0	7.23241	Inf	Inf	0.320389	0.494322	0.931313
c37818_g1_i1	203	0	0	3	0.528275	8	1.37941	1	0.110582	3	0.430898	3	0.281095	3.09741	4.12787	2.06694	0.500727	-0.997903	0.858385	0.066318	1
c37829_g1_i1	1196	416	13.6937	669	19.9954	445	13.0236	502	9.42224	699	17.041	818	13.0092	580.025	573.185	586.864	1.02386	0.0340237	0.992441	0.0032952	1
c37832_g1_i2	445	0	0	0	0	4	0.314631	2	0.100891	2	0.131045	9	0.38469	2.49166	1.5217	3.46163	2.27484	1.18577	0.844419	0.0734421	1
c37860_g1_i1	508	4	0.309994	12	0.844409	1	0.0689028	12	0.530273	1	0.0573965	0	0	5.01492	6.27658	3.75327	0.597979	-0.741833	0.842887	0.0742306	1
c37860_g1_i2	212	2	0.371408	2	0.337232	0	0	2	0.211776	0	0	0	0	1.03459	1.50211	0.567076	0.37752	-1.40538	0.946512	0.0238741	1
c37913_g1_i1	577	126	8.5971	191	11.8329	99	6.00565	149	5.79685	213	10.7635	251	8.2742	166.96	155.792	178.128	1.14337	0.19329	0.806378	0.0934611	1
c37925_g1_i1	579	0	0	6	0.370431	0	0	4	0.155083	0	0	14	0.459915	3.35717	2.16895	4.54539	2.09566	1.0674	0.82039	0.0859795	1
c37970_g1_i1	966	8	0.32604	27	0.999129	10	0.362346	0	0	15	0.452755	15	0.295353	12.799	16.681	8.917	0.534559	-0.903579	0.629792	0.200803	1
c37974_g1_i1	256	13	1.99922	12	1.67562	31	4.2386	72	6.31356	47	5.35312	50	3.71499	35.1405	21.1954	49.0857	2.31587	1.21155	0.314309	0.502643	0.925361
c37983_g1_i1	505	0	0	0	0	1	0.0693122	24	1.06685	0	0	0	0	3.59267	0.380425	6.80492	17.8877	4.1609	0.437402	0.359119	1
c37984_g1_i1	869	6	0.271825	4	0.164541	0	0	0	0	4	0.134211	40	0.875524	7.46648	3.78335	11.1496	2.94702	1.55926	0.543767	0.264587	1
c38035_g1_i1	514	5	0.38297	6	0.417276	0	0	0	0	2	0.113453	19	0.703102	4.72396	4.11677	5.33115	1.29498	0.372933	0.904084	0.0437912	1
c38044_g1_i1	495	5	0.397669	15	1.08323	6	0.424275	4	0.1814	4	0.235615	12	0.461109	7.55702	9.65275	5.4613	0.565776	-0.821696	0.785625	0.104785	1
c38057_g1_i1	429	0	0	0	0	0	0	0	0	27	1.83508	2	0.0886749	4.97955	0	9.95911	Inf	Inf	0.193734	0.712795	0.812251
c38061_g1_i1	467	0	0	0	0	0	0	0	0	0	0	67	2.72889	8.1626	0	16.3252	Inf	Inf	0.158537	0.799869	0.761036
c38089_g1_i1	574	2	0.137175	2	0.124553	4	0.243921	8	0.312867	4	0.203188	6	0.198823	4.07865	3.02381	5.13349	1.69769	0.763573	0.864134	0.0634188	1
c38134_g1_i1	603	1	0.065289	9	0.533532	4	0.23219	6	0.223365	0	0	15	0.473153	5.26041	5.16469	5.35612	1.03707	0.0525073	0.978692	0.00935393	1
c38199_g1_i1	276	0	0	0	0	1	0.126821	2	0.162668	0	0	3	0.206747	0.83924	0.380425	1.29806	3.41212	1.77067	0.926275	0.03326	1
c38276_g1_i1	314	4	0.501519	1	0.113843	2	0.222947	7	0.500438	0	0	4	0.242303	2.82	2.68059	2.95941	1.10401	0.142755	0.982694	0.00758182	1
c38281_g1_i1	798	10	0.493349	11	0.492748	7	0.307041	1	0.0281306	5	0.182691	3	0.0715066	6.65178	10.535	2.76855	0.262795	-1.92799	0.510433	0.292061	1
c38291_g1_i2	380	1	0.103603	3	0.28221	2	0.184224	0	0	0	0	0	0	1.11744	2.23489	0	0	-Inf	0.74813	0.126023	1
c38299_g1_i1	411	11	1.05368	6	0.521849	4	0.340658	0	0	4	0.28377	1	0.0462792	4.81137	7.97585	1.64689	0.206484	-2.2759	0.530686	0.275162	1
c38315_g1_i1	424	1	0.0928521	0	0	0	0	7	0.370607	2	0.137535	6	0.269162	2.26895	0.389563	4.14834	10.6487	3.4126	0.642958	0.191818	1
c38448_g1_i1	490	2	0.160691	2	0.145905	14	1.00008	16	0.733003	19	1.13059	27	1.04808	12.3044	6.82805	17.7808	2.60407	1.38077	0.500862	0.300282	1
c38453_g1_i1	519	5	0.37928	8	0.551008	4	0.26977	17	0.735298	1	0.05618	0	0	5.7662	6.36145	5.17096	0.812858	-0.298925	0.944061	0.0249999	1
c38475_g1_i2	2748	200	2.8653	121	1.574	327	4.16516	588	4.80333	509	5.4007	957	6.62404	412.258	246.052	578.463	2.35098	1.23326	0.0232179	1.63418	0.33409
c38479_g1_i2	835	7	0.330042	15	0.642155	7	0.293435	6	0.161304	0	0	6	0.136676	6.98774	10.8123	3.16319	0.292555	-1.77322	0.570007	0.244119	1
c38496_g1_i1	1395	36	1.01598	20	0.512497	5	0.125458	1	0.0160919	2	0.0418027	0	0	12.0707	23.1562	0.985152	0.0425437	-4.55491	0.0522703	1.28174	0.495249
c38502_g1_i2	602	4	0.26159	0	0	11	0.639583	12	0.447473	9	0.435908	0	0	6.15132	5.74292	6.55972	1.14223	0.191849	0.989083	0.00476742	1
c38521_g1_i1	342	2	0.23023	1	0.104522	0	0	8	0.525104	0	0	0	0	1.70446	1.14062	2.26831	1.98866	0.991799	0.919279	0.0365526	1
c38534_g1_i1	883	0	0	0	0	0	0	17	0.432185	0	0	69	1.48633	10.8163	0	21.6327	Inf	Inf	0.0262024	1.58166	0.352868
c38543_g1_i2	892	12	0.529632	7	0.280523	15	0.58861	6	0.150997	10	0.326877	30	0.639712	12.7153	12.9116	12.5191	0.969602	-0.0445352	1	0	1
c38575_g1_i1	536	8	0.587601	0	0	4	0.261214	2	0.083762	0	0	20	0.70973	5.03924	4.6382	5.44027	1.17293	0.230112	0.912202	0.0399089	1
c38656_g1_i1	894	0	0	6	0.23991	0	0	12	0.301318	16	0.521833	54	1.14891	12.171	2.16895	22.173	10.2229	3.35373	0.132887	0.876516	0.71783
c38784_g1_i1	410	8	0.768181	18	1.56936	0	0	0	0	4	0.284463	6	0.278353	6.24427	9.62336	2.86519	0.297732	-1.74791	0.577936	0.23812	1
c38858_g1_i1	834	12	0.566464	6	0.25717	2	0.0839392	12	0.322996	10	0.349609	12	0.27368	8.7195	7.60456	9.83444	1.29323	0.370979	0.892283	0.0494975	1
c38859_g1_i1	1314	1375	41.1969	1322	35.9643	1474	39.2648	2819	48.1594	2148	47.6637	2284	33.062	1841.82	1574.29	2109.35	1.33987	0.422097	0.398031	0.400083	0.98517
c38882_g1_i1	692	1357	77.2025	1074	55.4796	911	46.0801	2419	78.4714	1453	61.2221	1742	47.8817	1441.75	1263.45	1620.06	1.28225	0.358679	0.465637	0.331952	1
c38883_g1_i1	217	0	0	0	0	3	0.483908	2	0.206896	2	0.268732	8	0.701226	2.17962	1.14127	3.21797	2.81963	1.4955	0.828444	0.0817366	1
c38914_g1_i1	1193	4670	154.111	4473	134.027	6085	178.534	10492	197.424	5835	142.61	11190	178.409	6749.75	5751.1	7748.39	1.34729	0.43006	0.328141	0.48394	0.934633
c38923_g1_i2	556	3	0.212424	3	0.192878	4	0.251818	2	0.0807489	8	0.419531	24	0.82104	6.49811	3.77486	9.22136	2.44283	1.28856	0.659791	0.180594	1
c38931_g1_i1	1891	16	0.333109	0	0	88	1.62889	0	0	0	0	0	0	19.8552	39.7104	0	0	-Inf	0.0281716	1.55019	0.363106
c38945_g1_i1	304	0	0	0	0	8	0.921122	0	0	0	0	2	0.125137	1.76536	3.0434	0.487319	0.160123	-2.64274	0.795387	0.0994215	1
c38958_g1_i1	1013	914	35.5217	549	19.3731	438	15.1344	1494	33.1072	1283	36.9289	2204	41.3838	1065.93	721.146	1410.72	1.95622	0.968066	0.0468224	1.32955	0.468721
c38960_g1_i1	1520	0	0	1	0.0235175	5040	116.061	0	0	2	0.038365	4	0.0500546	959.689	1917.7	1.67625	0.000874095	-10.1599	0.0438101	1.35843	0.451109
c38960_g2_i1	2513	940	14.7263	757	10.7681	152	2.11715	237	2.11708	1265	14.6773	15086	114.185	2442.24	697.663	4186.82	6.0012	2.58525	0.267146	0.573252	0.882586
c38962_g1_i1	972	527	21.3453	408	15.0048	533	19.1938	840	19.3997	344	10.3191	651	12.7392	536.513	555.555	517.472	0.931451	-0.102448	0.886351	0.052394	1
c38970_g1_i1	234	2	0.33649	0	0	1	0.149584	2	0.191865	2	0.249209	3	0.243856	1.57961	1.15955	1.99967	1.72452	0.786195	0.943701	0.0251657	1
c38996_g1_i1	1389	14	0.396811	0	0	54	1.36079	0	0	0	0	0	0	12.9984	25.9968	0	0	-Inf	0.0228716	1.6407	0.330934
c39000_g1_i1	483	43	3.50493	17	1.25816	7	0.507285	33	1.53373	0	0	0	0	17.4582	25.5596	9.35676	0.366077	-1.44978	0.406422	0.391023	0.99076
c39027_g1_i1	1160	11	0.373329	8	0.246528	8	0.241398	12	0.232223	14	0.3519	34	0.557505	13.4094	10.2205	16.5982	1.624	0.699555	0.704589	0.152064	1
c39050_g1_i1	1894	1212	25.193	2370	44.7305	1623	29.9943	3069	36.3746	1617	24.8931	1353	13.5877	1856.71	1946.32	1767.11	0.907923	-0.139358	0.708679	0.14955	1
c39052_g1_i1	628	2	0.12538	4	0.227686	3	0.16721	6	0.214473	2	0.092858	2	0.0605757	3.12827	3.36637	2.89016	0.85854	-0.220043	0.990141	0.00430289	1
c39052_g2_i1	502	5	0.392124	0	0	9	0.627537	0	0	3	0.174247	10	0.3789	4.43033	5.37164	3.48902	0.649526	-0.622541	0.917321	0.0374788	1
c39055_g1_i1	1011	395	15.3817	1101	38.9288	1692	58.5801	2176	48.3158	614	17.7079	1771	33.3193	1229.73	1195.56	1263.9	1.05716	0.0801927	0.865598	0.0626838	1
c39077_g1_i1	610	670	43.2417	519	30.4139	707	40.5686	1180	43.4244	502	23.9951	842	26.2549	716.712	717.582	715.842	0.997575	-0.00350317	0.977076	0.0100715	1
c39080_g1_i1	220	0	0	3	0.487454	2	0.318206	0	0	0	0	0	0	0.922663	1.84533	0	0	-Inf	0.801332	0.0961877	1
c39081_g1_i1	332	41	4.86187	21	2.26108	0	0	0	0	0	0	0	0	11.7817	23.5634	0	0	-Inf	0.0104648	1.98027	0.219874
c39097_g1_i1	885	30	1.33455	6	0.24235	8	0.316408	2	0.0507304	6	0.197677	24	0.515817	12.7095	16.8992	8.51975	0.50415	-0.988076	0.674284	0.171157	1
c39099_g1_i2	2891	2828	38.5114	3619	44.7482	3648	44.168	4080	31.6806	4333	43.7008	3890	25.5935	3711.22	3797.71	3624.72	0.954448	-0.0672622	0.82196	0.0851494	1
c39110_g1_i1	814	626	30.2766	463	20.3325	739	31.7776	777	21.4278	382	13.6832	1247	29.1387	675.266	692.371	658.161	0.95059	-0.0731051	0.988132	0.00518522	1
c39181_g1_i1	677	4	0.23261	3	0.158405	6	0.310215	0	0	4	0.172274	17	0.477626	5.23536	4.92528	5.54544	1.12591	0.171098	0.950529	0.0220346	1
c39203_g1_i1	230	3	0.513512	1	0.15542	0	0	0	0	0	0	0	0	0.765091	1.53018	0	0	-Inf	0.850178	0.0704901	1
c39220_g1_i1	1147	7	0.240266	38	1.18428	2	0.0610334	2	0.0391425	17	0.43215	8	0.132664	12.8523	17.2245	8.48007	0.492326	-1.02231	0.555935	0.254976	1
c39247_g1_i1	330	23	2.74392	70	7.58262	36	3.81847	79	5.37396	85	7.51024	61	3.51596	57.5205	47.9597	67.0813	1.3987	0.484089	0.668214	0.175084	1
c39268_g1_i1	444	0	0	0	0	2	0.15767	19	0.960621	2	0.13134	2	0.0856791	3.6685	0.760849	6.57616	8.64319	3.11156	0.525549	0.279387	1
c39298_g1_i1	353	0	0	3	0.303796	0	0	4	0.254371	1	0.0825989	2	0.107766	1.52838	1.08448	1.97228	1.81865	0.862865	0.946323	0.0239607	1
c39321_g1_i1	1250	261	8.22031	144	4.11801	85	2.38018	674	12.1041	157	3.66217	1236	18.8077	366.706	186.067	547.345	2.94165	1.55663	0.0750011	1.12493	0.578161
c39328_g1_i1	215	12	2.19736	3	0.49879	5	0.814015	2	0.208821	2	0.271232	12	1.06162	5.92698	7.66136	4.19261	0.547241	-0.869753	0.835348	0.0781325	1
c39330_g1_i1	1937	1447	29.4101	1442	26.6116	725	13.1011	1339	15.5179	1391	20.9385	2003	19.6689	1358.23	1360.78	1355.68	0.996254	-0.00541406	0.988726	0.00492417	1
c39354_g1_i1	1581	26	0.647439	23	0.520033	0	0	18	0.255577	12	0.221309	36	0.43311	18.264	18.443	18.0851	0.980597	-0.0282674	0.999411	0.000256047	1
c39356_g1_i1	357	1	0.110278	11	1.10144	2	0.196093	0	0	3	0.24502	0	0	3.08962	5.12683	1.05242	0.205277	-2.28435	0.637538	0.195494	1
c39369_g1_i1	906	242	10.5159	429	16.9264	264	10.1994	450	11.1498	605	19.4705	579	12.1557	415.348	349.787	480.909	1.37487	0.45929	0.451541	0.345302	1
c39426_g1_i1	404	14	1.36428	7	0.619372	5	0.433201	10	0.555649	1	0.0721718	0	0	6.53632	9.88645	3.18619	0.322278	-1.63362	0.598849	0.222683	1
c39431_g1_i1	305	5	0.645398	4	0.468808	6	0.688577	5	0.368003	4	0.382392	2	0.124726	4.49228	5.67633	3.30824	0.582813	-0.778896	0.847587	0.0718156	1
c39476_g1_i1	542	8	0.581096	0	0	11	0.710386	0	0	0	0	0	0	3.65059	7.30118	0	0	-Inf	0.278743	0.554796	0.893936
c39497_g1_i1	267	24	3.53881	16	2.14212	0	0	0	0	0	0	0	0	7.5667	15.1334	0	0	-Inf	0.0560388	1.25151	0.510153
c39568_g1_i1	1404	66	1.85069	96	2.44421	3	0.074792	0	0	0	0	0	0	30.7778	61.5557	0	0	-Inf	0.000188574	3.72452	0.0179904
c39573_g1_i1	1323	9	0.267818	2	0.0540387	0	0	3	0.050903	14	0.308544	86	1.23642	15.4728	4.22905	26.7166	6.3174	2.65933	0.184321	0.734424	0.803405
c39589_g1_i1	1770	2	0.0444851	2	0.0403917	71	1.40406	10	0.126826	2	0.0329462	4	0.0429848	16.5119	28.5123	4.51163	0.158235	-2.65986	0.372232	0.429187	0.971022
c39597_g1_i1	730	5	0.269653	13	0.636584	1	0.0479488	0	0	12	0.4793	4	0.104223	6.10598	7.02764	5.18432	0.737705	-0.438885	0.858691	0.0661629	1
c39611_g1_i1	620	4	0.253995	0	0	0	0	0	0	2	0.0940562	32	0.981717	5.02849	1.55825	8.49872	5.45401	2.44732	0.482977	0.316073	1
c39623_g1_i1	1409	6	0.167648	4	0.101481	8300	206.19	54	0.860329	6	0.124162	25	0.337487	1592.41	3161.31	23.5074	0.00743597	-7.07126	0.115252	0.938353	0.682245
c39627_g1_i1	1435	16	0.438961	16	0.398569	0	0	6	0.0938601	10	0.203188	22	0.291607	11.2933	12.0169	10.5698	0.87958	-0.185114	0.958849	0.0182496	1
c39631_g1_i1	341	4	0.46181	0	0	0	0	0	0	1	0.0855056	7	0.390456	1.80734	1.55825	2.05642	1.3197	0.400209	0.958297	0.0184998	1
c39642_g1_i1	937	4	0.168065	15	0.572251	2	0.0747122	0	0	32	0.995771	0	0	9.48365	7.74148	11.2258	1.45009	0.536139	0.92903	0.03197	1
c39661_g1_i1	728	444	24.0109	370	18.1679	491	23.6076	491	15.1402	213	8.53095	308	8.04725	391.246	493.507	288.986	0.585577	-0.772068	0.171651	0.765354	0.783141
c39725_g1_i1	659	0	0	0	0	0	0	8	0.272512	7	0.309715	4	0.115452	2.8493	0	5.69859	Inf	Inf	0.409515	0.387731	0.992451
c39728_g1_i1	340	0	0	7	0.73596	0	0	0	0	0	0	0	0	1.26522	2.53045	0	0	-Inf	0.704315	0.152233	1
c39728_g1_i2	398	1	0.0989178	4	0.359263	0	0	0	0	1	0.0732598	0	0	1.09317	1.83553	0.350807	0.19112	-2.38745	0.866214	0.0623749	1
c39740_g1_i1	1511	0	0	0	0	0	0	201	2.98616	0	0	2	0.0251764	28.7393	0	57.4785	Inf	Inf	0.0861329	1.06483	0.61182
c39760_g1_i1	634	14	0.869353	8	0.451062	4	0.220837	0	0	0	0	0	0	4.93376	9.86752	0	0	-Inf	0.164125	0.784825	0.770371
c39778_g1_i2	616	0	0	0	0	3	0.170467	0	0	0	0	17	0.524924	2.64174	1.14127	4.14221	3.62947	1.85976	0.73628	0.132957	1
c39795_g1_i1	803	0	0	15	0.667745	4	0.174359	0	0	14	0.508348	0	0	5.92769	6.94408	4.9113	0.707264	-0.49968	0.81593	0.0883472	1
c39797_g1_i1	875	5	0.224967	4	0.163413	24	0.960073	4	0.10262	18	0.59981	12	0.260856	11.4483	12.524	10.3726	0.828219	-0.271916	0.88729	0.0519346	1
c39816_g1_i1	1287	1	0.03059	1	0.0277752	0	0	169	2.94774	10	0.226553	0	0	26.0885	0.751055	51.426	68.4717	6.09744	0.119989	0.920857	0.692921
c39826_g1_i1	1148	18	0.617288	6	0.186829	26	0.792743	6	0.117325	9	0.228586	2	0.0331372	12.209	19.0721	5.34581	0.280294	-1.83499	0.3569	0.447453	0.958272
c39861_g1_i1	665	11	0.651221	8	0.430035	14	0.736898	8	0.270054	6	0.263074	2	0.0572053	8.68177	12.5031	4.86047	0.388742	-1.36312	0.577812	0.238214	1
c39872_g1_i1	1474	10	0.267091	13	0.315269	6	0.14248	2	0.0304589	0	0	45	0.580688	11.2047	10.8776	11.5318	1.06014	0.0842554	0.911762	0.0401185	1
c39904_g1_i1	212	15	2.78556	10	1.68616	12	1.98128	0	0	1	0.137535	1	0.0897206	7.30897	14.0235	0.594467	0.0423908	-4.5601	0.161565	0.791654	0.766477
c39913_g1_i2	624	16	1.00947	2	0.114573	2	0.112188	2	0.0719494	2	0.0934532	9	0.274338	5.58924	7.71684	3.46163	0.448581	-1.15656	0.772931	0.111859	1
c39960_g3_i1	822	6	0.287367	11	0.478361	44	1.87362	17	0.464257	2	0.0709426	2	0.0462792	14.5308	23.0525	6.00908	0.26067	-1.9397	0.310098	0.508502	0.922089
c39963_g1_i1	262	9	1.35238	4	0.54575	4	0.534392	2	0.17136	2	0.222576	2	0.145197	4.11487	6.47374	1.75601	0.271251	-1.8823	0.664218	0.177689	1
c39981_g1_i1	906	15	0.651809	2	0.0789109	2	0.0772685	18	0.445991	11	0.354008	7	0.14696	8.99773	7.32728	10.6682	1.45595	0.541964	0.83569	0.0779545	1
c40045_g1_i1	1117	18	0.63442	17	0.54404	2	0.0626726	2	0.0401937	11	0.287137	2	0.0340569	9.41581	13.9184	4.91327	0.353007	-1.50223	0.491441	0.308529	1
c40114_g1_i2	658	11	0.658149	4	0.217305	0	0	0	0	22	0.974868	0	0	6.72446	5.73116	7.71775	1.34663	0.429353	0.96219	0.0167393	1
c40227_g1_i1	789	7	0.349284	2	0.0906125	1	0.0443633	2	0.0569029	4	0.14782	15	0.361611	4.72777	3.83035	5.6252	1.46859	0.554427	0.870821	0.0600712	1
c40231_g1_i1	303	4	0.519726	3	0.353927	4	0.462081	3	0.222259	3	0.288687	6	0.376649	3.76471	4.16443	3.36499	0.808033	-0.307515	0.976496	0.0103294	1
c40235_g1_i1	263	4	0.598772	4	0.543675	1	0.13309	2	0.170709	0	0	0	0	1.97586	3.38465	0.567076	0.167544	-2.57739	0.757232	0.120771	1
c40285_g1_i1	1007	770	30.1036	534	18.956	898	31.2139	588	13.1078	541	15.6645	359	6.78099	639.301	834.622	443.981	0.531955	-0.910625	0.0683816	1.16506	0.557432
c40287_g1_i1	452	0	0	0	0	5	0.387197	2	0.0993284	1	0.0645075	13	0.547057	2.99379	1.90212	4.08546	2.14784	1.10289	0.821822	0.0852225	1
c40314_g1_i1	327	2	0.240791	2	0.218634	3	0.321125	5	0.343245	2	0.178333	7	0.407172	3.23415	2.64338	3.82492	1.44698	0.533044	0.918609	0.0368691	1
c40314_g1_i2	269	2	0.292708	1	0.132887	2	0.260243	4	0.333802	4	0.433567	1	0.0707092	2.34125	1.90147	2.78104	1.46258	0.548511	0.960101	0.0176829	1
c40326_g1_i1	724	33	1.79446	15	0.740607	2	0.0966924	4	0.124023	3	0.120818	0	0	10.6127	19.0388	2.18657	0.114848	-3.1222	0.179414	0.746144	0.795699
c40331_g1_i1	679	2	0.115963	0	0	2	0.103101	0	0	2	0.0858834	121	3.38956	15.8622	1.53998	30.1844	19.6006	4.29283	0.237024	0.625207	0.860797
c40332_g1_i1	328	6	0.72017	6	0.653902	13	1.3873	4	0.273759	4	0.355578	0	0	5.99462	9.45185	2.53738	0.268453	-1.89726	0.539839	0.267736	1
c40338_g1_i1	703	1	0.0560018	4	0.203395	2	0.0995808	80	2.55456	3	0.124427	2	0.0541131	13.4096	2.59638	24.2228	9.32945	3.22179	0.301507	0.520703	0.916138
c40339_g1_i1	1094	7	0.251906	13	0.424777	3	0.0959853	15	0.307791	4	0.106608	1	0.0173864	7.23379	8.56761	5.89996	0.688635	-0.538188	0.847195	0.0720168	1
c40361_g1_i1	590	10	0.667276	6	0.363525	24	1.42384	7	0.266335	4	0.197677	28	0.90268	12.7026	15.1948	10.2105	0.671972	-0.573527	0.834443	0.0786036	1
c40388_g1_i1	653	0	0	6	0.328453	2	0.107206	0	0	2	0.0893029	18	0.524309	4.00864	2.9298	5.08749	1.73646	0.79615	0.841978	0.0746991	1
c40394_g1_i1	251	6	0.941098	2	0.284834	9	1.25507	7	0.626046	4	0.46466	8	0.606239	5.91073	6.48418	5.33727	0.823122	-0.280822	0.963016	0.0163664	1
c40415_g1_i1	913	4	0.172483	9	0.352376	55	2.10859	14	0.344222	7	0.223551	9	0.187499	17.1766	25.735	8.61812	0.334879	-1.57829	0.380085	0.42012	0.975873
c40484_g1_i1	556	1	0.0708081	1	0.0642925	1	0.0629544	4	0.161498	0	0	4	0.13684	1.62014	1.13148	2.10879	1.86375	0.898205	0.924388	0.0341456	1
c40506_g1_i1	663	6	0.356283	2	0.107833	6	0.316766	14	0.474019	2	0.087956	0	0	5.00703	5.34291	4.67115	0.87427	-0.193848	0.980827	0.00840777	1
c40537_g1_i1	774	0	0	0	0	0	0	55	1.59516	4	0.150684	0	0	8.49892	0	16.9978	Inf	Inf	0.105966	0.974834	0.661413
c40563_g1_i1	823	0	0	0	0	4	0.170122	8	0.218209	4	0.141713	51	1.17869	8.80994	1.5217	16.0982	10.5791	3.40314	0.194613	0.710828	0.813604
c40618_g1_i1	1024	14	0.538252	12	0.418906	8	0.273458	30	0.657662	2	0.0569481	36	0.668699	15.4073	12.8352	17.9795	1.4008	0.486249	0.749769	0.125072	1
c40677_g1_i1	339	58	6.73575	43	4.53423	25	2.58132	84	5.56239	31	2.66631	48	2.69321	47.0187	47.6494	46.3879	0.973524	-0.0387111	0.989156	0.004735	1
c40677_g2_i1	576	200	13.6699	218	13.5291	147	8.93297	192	7.48274	173	8.75735	200	6.60443	188.251	212.64	163.861	0.770601	-0.375944	0.542821	0.265343	1
c40707_g1_i1	449	0	0	0	0	2	0.155914	9	0.449964	5	0.324693	0	0	2.53336	0.760849	4.30588	5.65931	2.50063	0.709274	0.149186	1
c40719_g1_i1	382	20	2.06122	47	4.39815	26	2.38238	67	3.93725	98	7.48017	315	15.6847	82.4007	34.6724	130.129	3.75309	1.90808	0.0492793	1.30734	0.479541
c40750_g1_i1	299	2	0.26334	12	1.43465	3	0.351197	0	0	2	0.195033	8	0.508917	4.4546	6.25831	2.65089	0.42358	-1.23929	0.77681	0.109685	1
c40750_g1_i2	784	8	0.401727	8	0.364762	12	0.535755	6	0.171798	2	0.0743812	16	0.388179	8.43747	10.5735	6.3014	0.595959	-0.746714	0.81663	0.0879748	1
c40759_g1_i1	777	0	0	0	0	0	0	20	0.577817	28	1.05072	31	0.758872	11.5234	0	23.0468	Inf	Inf	0.0152403	1.81701	0.269131
c40778_g1_i1	878	12	0.538077	0	0	18	0.717594	0	0	0	0	0	0	5.7612	11.5224	0	0	-Inf	0.118255	0.92718	0.689565
c40790_g1_i1	443	1	0.0888697	6	0.484153	3	0.237038	1	0.0506732	2	0.131636	4	0.171745	2.82979	3.69979	1.95979	0.529703	-0.916744	0.888484	0.0513502	1
c40795_g1_i2	561	0	0	4	0.254878	1	0.0623933	0	0	2	0.103948	4	0.13562	1.75132	1.82639	1.67625	0.917794	-0.123758	1	0	1
c40829_g1_i1	335	11	1.29272	16	1.7073	3	0.313457	2	0.134019	3	0.261111	12	0.681341	7.87688	11.2103	4.54341	0.405288	-1.30298	0.654348	0.184191	1
c40837_g1_i1	307	2	0.256477	6	0.698631	0	0	6	0.438727	2	0.189951	0	0	2.67546	2.94808	2.40284	0.815054	-0.295033	0.973873	0.0114975	1
c40844_g1_i1	770	2	0.102258	2	0.0928484	18	0.818244	5	0.145768	5	0.189334	25	0.617557	8.80648	8.34975	9.26322	1.1094	0.14978	0.929091	0.0319419	1
c40871_g1_i1	427	1	0.0921997	2	0.167432	3	0.24592	2	0.105144	0	0	1	0.0445451	1.53228	2.25382	0.810736	0.359716	-1.47507	0.904743	0.0434747	1
c40884_g1_i1	1085	20	0.725701	4	0.131785	11	0.354866	6	0.124138	0	0	24	0.420736	10.4855	13.4219	7.54906	0.562443	-0.83022	0.78685	0.104108	1
c40897_g1_i2	982	0	0	0	0	209	7.44965	3	0.068579	0	0	0	0	40.1797	79.5087	0.850615	0.0106984	-6.54646	0.150023	0.823841	0.745456
c40912_g1_i1	248	3	0.476241	8	1.15312	0	0	0	0	0	0	0	0	2.03031	4.06063	0	0	-Inf	0.526055	0.278969	1
c40912_g2_i1	438	3	0.269653	23	1.87711	0	0	0	0	0	0	0	0	4.7415	9.48301	0	0	-Inf	0.172752	0.762576	0.785569
c40912_g1_i2	430	2	0.183113	16	1.33011	0	0	0	0	0	0	0	0	3.2815	6.563	0	0	-Inf	0.315514	0.500982	0.926178
c40944_g1_i1	1036	20	0.760025	19	0.655585	1	0.0337863	14	0.303354	2	0.0562884	2	0.0367196	10.0993	15.04	5.15847	0.342982	-1.54379	0.507721	0.294375	1
c40959_g1_i1	741	0	0	12	0.578893	0	0	1	0.0302945	0	0	2	0.0513381	2.55438	4.33791	0.770857	0.177703	-2.49246	0.708057	0.149932	1
c40959_g1_i2	755	1	0.0521447	12	0.568158	4	0.185444	1	0.0297327	3	0.115857	0	0	3.79256	6.24917	1.33596	0.213782	-2.22579	0.596031	0.224731	1
c40965_g1_i1	722	0	0	0	0	0	0	100	3.10917	0	0	23	0.605925	16.979	0	33.958	Inf	Inf	0.0334843	1.47516	0.398096
c40994_g1_i1	1550	6	0.152397	6	0.138374	4	0.0903294	10	0.144827	10	0.188112	86	1.05535	16.6631	6.02803	27.2982	4.52854	2.17905	0.200238	0.698453	0.819314
c41087_g1_i1	265	1	0.148563	8	1.07914	0	0	0	0	0	0	0	0	1.64075	3.2815	0	0	-Inf	0.610987	0.213968	1
c41091_g1_i1	901	11	0.480646	24	0.952186	9	0.349638	13	0.323892	20	0.647223	13	0.274439	15.1273	16.3848	13.8697	0.846497	-0.240423	0.869782	0.0605894	1
c41178_g1_i1	232	0	0	0	0	1	0.150873	0	0	3	0.377035	10	0.81986	1.93472	0.380425	3.48902	9.17138	3.19714	0.702362	0.153439	1
c41280_g1_i1	203	14	2.71512	33	5.81103	8	1.37941	10	1.10582	10	1.43633	39	3.65423	18.1363	20.4265	15.8462	0.775765	-0.366309	0.860441	0.0652789	1
c41342_g1_i1	464	21	1.7818	17	1.30968	3	0.22631	0	0	1	0.0628392	0	0	7.90914	15.4675	0.350807	0.0226803	-5.46242	0.0925042	1.03384	0.629087
c41374_g1_i1	363	2	0.216911	5	0.492378	5	0.48213	0	0	3	0.24097	2	0.104798	3.01422	4.48871	1.53974	0.343025	-1.54361	0.770771	0.113075	1
c41433_g1_i1	201	1	0.195867	15	2.66766	0	0	12	1.34019	4	0.580247	29	2.74429	8.84188	5.81195	11.8718	2.04266	1.03045	0.67116	0.173174	1
c41453_g1_i1	500	4	0.314954	15	1.0724	0	0	5	0.224482	7	0.408204	3	0.114125	5.79248	6.98064	4.60432	0.659584	-0.600371	0.837812	0.0768534	1
c41464_g1_i1	376	0	0	2	0.190142	5	0.465461	2	0.119405	0	0	1	0.0505871	1.71792	2.62511	0.810736	0.308839	-1.69507	0.869423	0.0607688	1
c41503_g1_i1	514	22	1.68507	3	0.208638	1	0.0680985	1	0.0436736	8	0.453812	11	0.407059	7.90277	10.0353	5.77025	0.574996	-0.798377	0.785452	0.10488	1
c41509_g1_i1	209	36	6.78131	14	2.39451	11	1.84224	2	0.214815	1	0.139509	9	0.819076	13.1903	23.2698	3.11082	0.133685	-2.90309	0.185076	0.73265	0.803469
c41623_g1_i1	214	1	0.183969	2	0.334081	0	0	0	0	0	0	5	0.44441	1.16542	1.11255	1.2183	1.09505	0.131	0.999162	0.000364301	1
c41682_g1_i1	357	6	0.661669	8	0.801045	2	0.196093	0	0	3	0.24502	0	0	3.52129	5.99017	1.05242	0.175691	-2.50888	0.577202	0.238672	1
c41788_g1_i1	455	4	0.346104	2	0.157128	0	0	3	0.14801	3	0.192247	19	0.794274	4.4069	2.28124	6.53257	2.86361	1.51783	0.686363	0.163446	1
c41837_g1_i1	206	0	0	0	0	4	0.679663	0	0	0	0	0	0	0.760849	1.5217	0	0	-Inf	0.85082	0.0701624	1
c42006_g1_i1	378	75	7.81136	103	9.74048	47	4.35218	328	19.4789	112	8.63923	204	10.2652	133.164	84.3309	181.997	2.15814	1.10979	0.118863	0.924954	0.690493
c42029_g1_i1	1178	5000	167.102	4483	136.037	4366	129.73	9758	185.95	5704	141.183	10797	174.335	6313.94	5229.32	7398.56	1.41482	0.500622	0.260166	0.584749	0.877274
c42107_g1_i2	274	6	0.862101	0	0	21	2.68268	0	0	8	0.851311	0	0	6.56637	10.3263	2.80646	0.271778	-1.8795	0.495466	0.304986	1
c42118_g1_i2	982	377	15.1143	454	16.5264	552	19.6756	775	17.7163	297	8.81848	461	8.9293	478.618	520.977	436.259	0.837386	-0.256036	0.644579	0.190724	1
c42182_g1_i2	432	119	10.8448	202	16.7149	986	79.8903	410	21.305	480	32.3971	1002	44.1176	511.631	494.478	528.785	1.06938	0.0967747	0.892942	0.0491768	1
c42197_g1_i1	984	25584	1023.6	17139	622.623	19418	690.733	27392	624.9	16807	498.017	17148	331.472	20695.1	23549.3	17841	0.757601	-0.400489	0.372088	0.429355	0.971022
c42203_g1_i1	445	4	0.353881	2	0.160659	0	0	0	0	25	1.63806	34	1.45327	9.66792	2.28124	17.0546	7.47603	2.90227	0.245778	0.609457	0.866662
c42206_g1_i1	340	9	1.04213	1	0.105137	1	0.102949	10	0.660241	4	0.343028	14	0.783208	5.94892	4.24799	7.64984	1.80082	0.848652	0.775704	0.110304	1
c42218_g1_i1	529	14	1.04191	14	0.946036	9	0.595508	2	0.0848703	0	0	0	0	7.25284	13.9386	0.567076	0.0406839	-4.6194	0.163104	0.787534	0.769002
c42227_g1_i1	501	4	0.314326	0	0	0	0	4	0.179227	2	0.116397	29	1.101	5.23007	1.55825	8.9019	5.71274	2.51418	0.464049	0.333436	1
c42242_g1_i1	889	0	0	4	0.16084	8	0.314984	16	0.404017	14	0.459172	37	0.79164	11.4763	4.48936	18.4633	4.11268	2.04008	0.342002	0.465972	0.947758
c42252_g1_i1	1478	36	0.958927	29	0.701389	0	0	0	0	0	0	2	0.0257385	12.4974	24.5075	0.487319	0.0198845	-5.65222	0.0308878	1.51021	0.38294
c42258_g1_i1	216	0	0	3	0.496481	1	0.162049	1	0.103927	4	0.539952	7	0.616414	2.42864	1.4649	3.39238	2.31578	1.2115	0.861858	0.0645643	1
c42264_g1_i1	866	2	0.0909221	16	0.660446	6	0.242513	18	0.466591	11	0.37036	28	0.61499	12.3153	8.84555	15.785	1.78452	0.835534	0.684458	0.164653	1
c42290_g1_i2	413	0	0	1	0.0865536	5	0.423761	0	0	5	0.352995	7	0.322386	2.86163	2.26361	3.45965	1.52837	0.611998	0.926701	0.0330603	1
c42319_g1_i1	564	2	0.139607	4	0.253522	2	0.124123	135	5.37324	2	0.103395	0	0	20.9826	2.98594	38.9793	13.0543	3.70645	0.297245	0.526885	0.913108
c42349_g1_i1	1212	479	15.5593	456	13.4492	503	14.5267	856	15.8545	478	11.4994	717	11.2524	563.947	542.795	585.098	1.07794	0.108273	0.827294	0.0823401	1
c42368_g1_i1	1131	13	0.45252	9	0.284456	0	0	0	0	4	0.103121	18	0.302718	7.05343	8.31775	5.7891	0.695994	-0.522854	0.902582	0.0445134	1
c42374_g1_i1	435	17	1.53857	11	0.903938	0	0	0	0	0	0	0	0	5.29949	10.599	0	0	-Inf	0.141088	0.850509	0.730949
c42384_g1_i1	389	17	1.72051	15	1.3784	25	2.24953	10	0.577075	17	1.27423	37	1.80917	19.685	21.5556	17.8145	0.826446	-0.275008	0.893014	0.0491418	1
c42396_g1_i2	848	7	0.324982	21	0.885235	7	0.288937	3	0.0794158	5	0.171919	4	0.0897206	8.28027	12.9812	3.57929	0.275728	-1.85868	0.465613	0.331975	1
c42465_g1_i1	2098	1368	25.6707	2022	34.4517	2884	48.1161	3702	39.6107	3113	43.2636	10434	94.5961	3522.53	2361	4684.06	1.98393	0.988361	0.112228	0.9499	0.675693
c42498_g1_i1	386	0	0	0	0	2	0.181361	0	0	2	0.151075	64	3.1537	8.52834	0.760849	16.2958	21.418	4.42075	0.23042	0.637479	0.850535
c42546_g1_i1	893	0	0	32	1.28095	0	0	0	0	26	0.848928	0	0	10.3444	11.5677	9.12098	0.788484	-0.342847	0.796063	0.0990526	1
c42548_g1_i1	1415	12	0.333874	54	1.36418	6	0.148421	0	0	16	0.329695	0	0	16.0454	26.4779	5.61291	0.211985	-2.23797	0.164929	0.782702	0.77158
c42551_g1_i1	810	0	0	41	1.8094	10	0.432131	2	0.0554277	54	1.94383	0	0	19.068	18.6254	19.5107	1.04753	0.0669886	0.91882	0.0367693	1
c42578_g1_i1	331	0	0	0	0	0	0	0	0	0	0	41	2.35605	4.99502	0	9.99004	Inf	Inf	0.199377	0.700325	0.818845
c42583_g1_i1	1582	2126	52.9071	2258	51.0214	1990	44.0299	4293	60.9167	2968	54.7024	3569	42.9109	2764.78	2401.51	3128.05	1.30254	0.381323	0.432928	0.363584	1
c42590_g1_i1	223	2	0.353088	0	0	3	0.470888	0	0	0	0	0	0	0.9602	1.9204	0	0	-Inf	0.795417	0.0994052	1
c42636_g1_i2	391	53	5.3365	28	2.55986	5	0.447604	0	0	0	0	0	0	16.3354	32.6708	0	0	-Inf	0.00179316	2.74638	0.0791046
c42648_g1_i1	878	4	0.179359	0	0	16	0.637861	10	0.255674	8	0.265671	8	0.17331	7.61808	7.64505	7.59111	0.992946	-0.0102133	1	0	1
c42654_g1_i1	441	0	0	0	0	0	0	0	0	6	0.396699	6	0.258786	1.7834	0	3.5668	Inf	Inf	0.604334	0.218723	1
c42654_g1_i2	1440	10	0.273398	8	0.198592	4	0.0972296	4	0.0623561	12	0.242978	59	0.779323	14.0145	8.30927	19.7198	2.37322	1.24685	0.480411	0.318387	1
c42657_g1_i1	1064	9	0.333011	8	0.268772	97	3.19103	0	0	0	0	0	0	21.6496	43.2992	0	0	-Inf	0.026597	1.57517	0.355724
c42662_g1_i2	898	46	2.01669	29	1.1544	15	0.584677	10	0.24998	2	0.0649386	2	0.0423625	19.0669	34.1095	4.02432	0.117982	-3.08336	0.0738085	1.13189	0.576635
c42697_g1_i1	1187	68	2.25536	6	0.180691	4	0.117953	0	0	3	0.0736919	3	0.0480727	15.9822	30.1809	1.7834	0.0590902	-4.08094	0.174849	0.757337	0.787928
c42711_g1_i1	203	0	0	9	1.58483	0	0	9	0.995241	8	1.14906	15	1.40547	6.13331	3.25343	9.01319	2.77037	1.47008	0.65639	0.182838	1
c42713_g1_i1	391	35	3.5241	15	1.37135	16	1.43233	50	2.87061	34	2.53543	134	6.51862	41.9493	25.1439	58.7547	2.33674	1.2245	0.234878	0.629157	0.858355
c42771_g1_i2	279	0	0	0	0	0	0	21	1.68965	4	0.418027	6	0.409049	4.40974	0	8.81949	Inf	Inf	0.222984	0.651726	0.841939
c42777_g1_i1	549	24	1.72106	23	1.49758	34	2.16774	0	0	44	2.33684	25	0.866155	26.0626	30.5983	21.527	0.703536	-0.507303	0.659548	0.180754	1
c42779_g1_i1	336	4	0.468682	5	0.531944	2	0.208349	16	1.06896	18	1.562	13	0.735922	9.07264	4.12656	14.0187	3.39719	1.76434	0.4926	0.307505	1
c42836_g1_i1	372	19	2.0108	10	0.960931	15	1.4114	8	0.482757	3	0.23514	10	0.511311	11.2402	16.723	5.75732	0.344276	-1.53836	0.503329	0.298148	1
c42888_g1_i1	483	2	0.16302	2	0.148019	6	0.434815	2	0.0929532	0	0	0	0	2.17587	3.78466	0.567076	0.149836	-2.73855	0.720688	0.142253	1
c42918_g1_i1	400	4	0.393693	4	0.357466	0	0	2	0.112241	0	0	26	1.23635	4.95322	3.00422	6.90223	2.29751	1.20007	0.712501	0.147215	1
c42929_g1_i1	337	0	0	0	0	0	0	62	4.12994	0	0	41	2.3141	13.7847	0	27.5694	Inf	Inf	0.00604905	2.21831	0.160051
c42934_g1_i1	297	0	0	0	0	0	0	68	5.13966	0	0	0	0	9.6403	0	19.2806	Inf	Inf	0.154243	0.811794	0.753865
c42943_g1_i1	1051	2	0.0749178	0	0	0	0	0	0	4	0.11097	60	1.08587	8.40097	0.779126	16.0228	20.5651	4.36213	0.193132	0.714146	0.811652
c42950_g1_i1	721	21	1.14668	36	1.78485	0	0	0	0	4	0.161761	0	0	11.2989	21.1945	1.40323	0.066207	-3.91687	0.0841445	1.07497	0.607066
c42957_g1_i1	729	4	0.216018	25	1.22588	2	0.0960292	4	0.123173	11	0.439961	8	0.208733	9.14936	11.3564	6.94231	0.611312	-0.710019	0.744062	0.128391	1
c42960_g1_i1	324	0	0	0	0	7	0.75623	0	0	2	0.179984	4	0.234824	2.16961	2.66297	1.67625	0.629467	-0.667798	0.955144	0.0199312	1
c42963_g1_i1	840	2	0.0937364	6	0.255333	0	0	8	0.213792	2	0.0694224	29	0.656669	6.49206	2.94808	10.036	3.40427	1.76734	0.54817	0.261084	1
c42967_g1_i1	1128	1094	38.1826	1031	32.6727	755	23.4282	2024	40.2794	1234	31.8974	2087	35.1918	1300.7	1086.1	1515.29	1.39517	0.48044	0.312974	0.504492	0.924173
c43035_g1_i1	595	18	1.191	4	0.240313	0	0	56	2.11277	36	1.76415	12	0.383612	19.9446	8.45811	31.4311	3.71609	1.89379	0.244899	0.611013	0.866662
c43058_g1_i1	1044	2	0.0754201	10	0.342401	33	1.10641	2	0.0430042	0	0	2	0.0364382	9.00123	16.9481	1.0544	0.0622134	-4.00663	0.156727	0.804857	0.75777
c43090_g1_i1	678	4	0.232267	2	0.105447	13	0.671142	8	0.264876	5	0.215025	35	0.981898	9.88859	7.22676	12.5504	1.73666	0.796316	0.69648	0.157091	1
c43098_g1_i1	908	8	0.346866	4	0.157474	8	0.308393	12	0.296672	10	0.321117	18	0.377064	9.45114	7.60587	11.2964	1.48522	0.570678	0.80811	0.0925293	1
c43107_g1_i1	1419	25	0.69361	8	0.201531	86	2.12137	0	0	2	0.0410957	0	0	23.0246	45.3475	0.701614	0.0154719	-6.0142	0.0115658	1.93682	0.231595
c43108_g1_i1	649	1	0.0606614	8	0.440636	16	0.862931	2	0.0691778	1	0.0449267	2	0.0586156	5.38675	9.36829	1.4052	0.149996	-2.73701	0.453318	0.343597	1
c43113_g1_i1	474	17	1.41198	4	0.301659	9	0.664607	4	0.189436	0	0	0	0	6.31326	11.4924	1.13415	0.0986875	-3.34099	0.324141	0.489266	0.932293
c43135_g1_i1	1125	11	0.384944	8	0.254198	8	0.248908	2	0.0399079	6	0.155506	14	0.236703	8.15184	10.2205	6.08315	0.59519	-0.748579	0.801863	0.0959001	1
c43144_g2_i1	1128	12	0.418822	10	0.316903	6	0.186184	2	0.0398018	4	0.103395	2	0.0337248	6.51493	10.5722	2.45762	0.23246	-2.10494	0.483608	0.315507	1
c43154_g1_i1	1582	4	0.0995431	13	0.293746	51	1.1284	0	0	10	0.184307	8	0.0961859	15.5583	25.6593	5.45735	0.212685	-2.23321	0.213779	0.670034	0.833042
c43154_g2_i1	1752	16	0.359537	16	0.326453	32	0.639318	8	0.102503	4	0.0665694	8	0.0868528	14.9056	24.1905	5.62081	0.232356	-2.10559	0.271259	0.566616	0.886651
c43175_g1_i1	704	2	0.111845	2	0.101553	2	0.0994393	28	0.892826	12	0.497001	5	0.135091	7.81501	2.26296	13.3671	5.90689	2.5624	0.369279	0.432645	0.967039
c43188_g1_i1	837	41	1.92848	10	0.42708	68	2.8437	45	1.20689	16	0.55737	53	1.20442	38.371	45.4559	31.2861	0.688274	-0.538946	0.68932	0.161579	1
c43249_g1_i1	390	0	0	0	0	0	0	0	0	0	0	59	2.8775	7.18796	0	14.3759	Inf	Inf	0.168311	0.773889	0.777558
c43271_g1_i1	1130	853	29.7186	666	21.0684	549	17.0057	1193	23.6997	591	15.2496	1177	19.8119	807.14	781.904	832.375	1.06455	0.0902423	0.816137	0.0882369	1
c43276_g1_i1	638	2	0.123415	0	0	16	0.877809	0	0	4	0.182805	0	0	4.13457	6.86592	1.40323	0.204376	-2.2907	0.562863	0.249597	1
c43322_g1_i1	553	3	0.213577	21	1.35747	7	0.443071	3	0.121781	8	0.421807	4	0.137582	8.02735	11.423	4.63171	0.405472	-1.30232	0.594052	0.226176	1
c43327_g1_i1	243	0	0	0	0	1	0.144044	2	0.184759	3	0.359968	14	1.09585	2.70558	0.380425	5.03073	13.224	3.72509	0.561218	0.250868	1
c43361_g1_i1	670	316	18.5682	510	27.2101	283	14.7847	747	25.0281	567	24.675	2696	76.5373	741.37	415.123	1067.62	2.57181	1.36278	0.127306	0.895152	0.710014
c43376_g1_i2	678	6	0.348401	20	1.05447	0	0	1	0.0331095	6	0.25803	4	0.112217	6.46512	9.56722	3.36302	0.351515	-1.50834	0.600269	0.221654	1
c43380_g1_i1	1153	6	0.20487	13	0.403041	2	0.0607158	4	0.0778776	8	0.202306	19	0.313438	8.18388	7.79763	8.57014	1.09907	0.136284	0.966028	0.0150104	1
c43421_g1_i1	354	4	0.444851	2	0.201958	0	0	15	0.951195	0	0	0	0	3.26716	2.28124	4.25307	1.86437	0.898689	0.862732	0.064124	1
c43472_g1_i1	575	12	0.82162	0	0	31	1.8871	0	0	0	0	0	0	8.23396	16.4679	0	0	-Inf	0.0433957	1.36255	0.448856
c43526_g1_i3	1514	0	0	4	0.0944429	110	2.54312	0	0	0	0	1	0.0125633	21.7682	43.2927	0.24366	0.0056282	-7.47311	0.116746	0.932758	0.685493
c43536_g1_i1	781	1216	61.2971	975	44.6261	1718	76.9969	2281	65.5626	1566	58.4642	2950	71.8454	1697.32	1479.73	1914.91	1.29409	0.37194	0.407792	0.389561	0.991922
c43547_g1_i1	450	0	0	1	0.079437	2	0.155567	4	0.19954	0	0	14	0.591757	2.83386	1.12234	4.54539	4.04992	2.01789	0.709906	0.148799	1
c43552_g1_i1	725	0	0	0	0	20	0.96559	15	0.464446	6	0.241303	4	0.104942	7.47052	7.60849	7.33255	0.963733	-0.0532946	1	0	1
c43557_g1_i1	2485	3401	53.8813	5590	80.4119	4439	62.5259	10553	95.3304	8123	95.3101	22202	169.939	8142.93	5034.35	11251.5	2.23495	1.16024	0.010749	1.96863	0.223533
c43561_g1_i1	3714	3539	37.5142	4985	47.9798	3394	31.9868	3404	20.5745	4272	33.5381	5852	29.9702	4180.79	4471.86	3889.71	0.869818	-0.201214	0.647645	0.188663	1
c43585_g1_i1	2954	10064	134.127	5035	60.929	2708	32.0877	13950	106.01	14231	140.467	10335	66.5469	9118.39	6770.87	11465.9	1.69342	0.759939	0.183342	0.736739	0.802919
c43615_g1_i1	977	126	5.07731	966	35.3442	93	3.33188	0	0	0	0	0	0	216.833	433.666	0	0	-Inf	0.0014952	2.8253	0.0697781
c43623_g1_i1	1193	22	0.726005	12	0.359564	6	0.17604	11	0.206983	4	0.0977616	12	0.191324	11.3185	15.1908	7.44606	0.490168	-1.02865	0.659122	0.181034	1
c43627_g1_i1	975	3	0.121136	10	0.366632	4	0.143601	12	0.276286	9	0.269145	50	0.975424	12.524	6.30531	18.7427	2.97253	1.57169	0.423164	0.373492	1
c43631_g1_i1	1082	4	0.145543	0	0	4	0.1294	28	0.580915	9	0.242529	121	2.12709	21.8295	3.07995	40.5791	13.1753	3.71976	0.0546418	1.26247	0.505066
c43712_g1_i2	926	18	0.765278	13	0.501843	6	0.226799	12	0.290905	12	0.37785	14	0.287571	12.5087	13.9941	11.0234	0.787717	-0.344251	0.87361	0.0586824	1
c43812_g1_i1	1472	5270	140.948	4211	102.262	2993	71.1705	3826	58.347	3208	63.5441	2950	38.1191	3821.43	4713.85	2929	0.621361	-0.686497	0.129801	0.886723	0.714438
c43821_g1_i1	535	2	0.147175	2	0.133632	28	1.83191	17	0.713308	11	0.599498	27	0.959926	13.7059	12.154	15.2578	1.25538	0.328119	0.851137	0.0700003	1
c43832_g1_i1	937	6	0.252098	11	0.419651	2	0.0747122	2	0.0479151	8	0.248943	27	0.54809	8.51349	7.07464	9.95234	1.40676	0.492379	0.837311	0.0771134	1
c43837_g1_i1	235	0	0	0	0	13	1.93632	0	0	7	0.868519	0	0	3.70058	4.94552	2.45565	0.49654	-1.01002	0.796929	0.0985803	1
c43870_g1_i1	1346	82	2.39843	234	6.2145	83	2.15841	318	5.30351	531	11.5027	1904	26.906	444.24	148.109	740.372	4.99884	2.32159	0.0517985	1.28568	0.492968
c43922_g1_i2	537	9	0.65982	2	0.133135	13	0.847364	8	0.334424	10	0.542969	2	0.0708408	7.71913	9.17457	6.26369	0.682723	-0.550627	0.826823	0.0825876	1
c43930_g1_i2	587	2	0.134137	17	1.03525	8	0.477038	4	0.152969	8	0.397375	6	0.19442	7.68523	9.96789	5.40257	0.541997	-0.883643	0.728111	0.137802	1
c43957_g1_i1	1056	4	0.149126	4	0.135404	4	0.132586	29	0.616475	14	0.386557	2	0.0360242	9.07357	4.52592	13.6212	3.0096	1.58957	0.539234	0.268223	1
c43965_g1_i1	2176	3709	67.1051	7161	117.639	5361	86.2358	18335	189.149	18382	246.31	48394	423.02	14755.9	6072.99	23438.9	3.85953	1.94842	0.00186012	2.73046	0.0809928
c43984_g1_i1	460	0	0	2	0.15542	15	1.14139	0	0	0	0	14	0.578893	4.92029	6.42935	3.41123	0.530572	-0.914379	0.863695	0.0636398	1
c44038_g1_i1	233	3	0.506901	2	0.306838	20	3.00452	0	0	7	0.875974	2	0.163268	6.22157	9.50016	2.94297	0.309781	-1.69068	0.564905	0.248025	1
c44070_g1_i1	1387	13228	375.47	8854	228.191	10747	271.214	3810	61.6638	6951	146.123	1929	26.4535	8215.49	12442.2	3988.76	0.320583	-1.64123	0.00022447	3.64884	0.0201072
c44073_g1_i2	219	0	0	0	0	0	0	5	0.512516	5	0.665694	2	0.173706	1.82952	0	3.65904	Inf	Inf	0.596818	0.224158	1
c44086_g1_i1	1942	2295	46.5255	2347	43.2015	2290	41.275	3648	42.1684	2695	40.463	3529	34.5645	2726.64	2613.64	2839.65	1.08647	0.11965	0.808022	0.0925771	1
c44096_g1_i1	387	19	1.93286	30	2.77106	16	1.44714	0	0	0	0	50	2.45746	18.2581	24.3333	12.183	0.500672	-0.998062	0.629983	0.200671	1
c44138_g1_i1	1262	624	19.4663	417	11.8117	19	0.526981	20467	364.063	21	0.485187	15701	236.644	5018.65	401.058	9636.24	24.0271	4.58659	0.0102182	1.99062	0.218008
c44147_g1_i1	1012	1240	48.239	1391	49.134	904	31.2672	3966	87.9739	1487	42.843	3114	58.5283	1867.36	1329.8	2404.92	1.80848	0.854781	0.0693088	1.15921	0.560919
c44148_g1_i2	1597	0	0	2	0.0447672	0	0	49	0.688768	2	0.0365152	127	1.51261	23.1314	0.722984	45.5398	62.9886	5.97702	0.0106379	1.97314	0.222515
c44164_g1_i1	686	2	0.114779	5	0.260544	11	0.561267	10	0.327233	4	0.170014	6	0.166362	6.23591	6.77126	5.70057	0.841877	-0.248318	0.957905	0.0186776	1
c44170_g1_i1	1123	0	0	0	0	70	2.18182	0	0	0	0	0	0	13.3149	26.6297	0	0	-Inf	0.12175	0.914532	0.698098
c44203_g1_i1	2785	1762	24.908	4735	60.7757	2284	28.7059	2742	22.1016	6717	70.3233	9616	65.6746	4371.91	3266.97	5476.86	1.67644	0.745399	0.247635	0.606188	0.869631
c44220_g1_i1	778	328	16.5978	268	12.3137	229	10.3028	810	23.3715	389	14.5787	457	11.1729	394.628	311.774	477.482	1.5315	0.614947	0.271076	0.566908	0.886181
c44230_g1_i1	268	0	0	0	0	0	0	4	0.335048	2	0.217593	0	0	0.917883	0	1.83577	Inf	Inf	0.814355	0.0891862	1
c44269_g1_i1	778	4	0.202413	6	0.275681	3	0.134972	8	0.23083	1	0.0374774	25	0.611207	6.78954	4.86848	8.7106	1.78918	0.839301	0.749164	0.125423	1
c44275_g1_i1	651	28	1.6933	10	0.549103	124	6.66717	0	0	4	0.179155	2	0.0584355	31.7929	61.6953	1.89055	0.0306433	-5.02829	0.0384569	1.41503	0.425814
c44309_g1_i1	2043	1316	25.3598	1512	26.4557	1790	30.668	2067	22.7119	1692	24.148	2621	24.4021	1779.24	1740.2	1818.27	1.04486	0.0633129	0.88615	0.0524927	1
c44331_g1_i1	1487	2413	63.8857	1726	41.4921	1125	26.4815	3776	57.0037	2929	57.4325	2927	37.4403	2401.64	1991.93	2811.35	1.41137	0.497095	0.311421	0.506652	0.92347
c44336_g1_i2	407	0	0	0	0	3	0.258005	13	0.717019	1	0.0716398	4	0.186936	3.07636	1.14127	5.01144	4.3911	2.13458	0.688399	0.16216	1
c44350_g1_i1	708	40	2.22425	25	1.26224	9	0.444949	4	0.126826	6	0.247097	6	0.161193	16.3723	28.0437	4.70095	0.16763	-2.57665	0.154409	0.811327	0.753865
c44375_g1_i1	811	62	3.00974	35	1.5427	173	7.46666	38	1.05183	66	2.37286	71	1.6652	76.9231	102.619	51.2275	0.499203	-1.0023	0.303561	0.517754	0.916874
c44379_g1_i1	1797	2330	51.0464	2194	43.6439	2300	44.8003	3825	47.7821	3151	51.1269	3638	38.5073	2826.07	2575.77	3076.36	1.19434	0.256219	0.605075	0.218191	1
c44395_g1_i1	2616	2676	40.2722	1910	26.0994	2721	36.4076	2173	18.6468	2078	23.161	1088	7.91078	2189.13	2768.06	1610.21	0.58171	-0.781627	0.0798986	1.09746	0.592341
c44408_g1_i2	901	0	0	0	0	2	0.0776973	2	0.0498295	14	0.453056	76	1.60441	12.3787	0.760849	23.9965	31.5391	4.97907	0.0581774	1.23525	0.517946
c44443_g1_i1	345	1	0.114114	2	0.207227	2	0.202914	4	0.260269	2	0.169028	2	0.110265	2.09824	1.8734	2.32309	1.24004	0.310386	0.987673	0.00538682	1
c44452_g1_i1	446	15	1.32408	8	0.641195	20	1.56963	0	0	2	0.130751	0	0	8.52274	16.3439	0.701614	0.0429282	-4.54193	0.111878	0.951256	0.674243
c44453_g1_i3	370	2	0.212807	0	0	0	0	9	0.546037	0	0	12	0.61689	3.12744	0.779126	5.47576	7.02808	2.81313	0.590303	0.228925	1
c44458_g1_i1	1062	3619	134.16	4725	159.042	6737	222.046	18541	391.914	18538	508.964	53999	967.139	15299.3	5680.8	24917.7	4.3863	2.13301	0.0036079	2.44275	0.119873
c44476_g1_i1	1701	577	13.3545	1006	21.1412	1220	25.1048	2190	28.9016	1380	23.655	3982	44.5271	1563.94	1052.56	2075.31	1.97169	0.979432	0.0359815	1.44392	0.410971
c44483_g1_i1	720	4	0.218718	2	0.0992962	0	0	2	0.0623561	5	0.202482	8	0.211342	3.27581	2.28124	4.27039	1.87196	0.904551	0.862301	0.0643411	1
c44483_g2_i1	403	4	0.390762	0	0	2	0.17371	28	1.55968	6	0.434105	30	1.41594	9.8364	2.3191	17.3537	7.48294	2.90361	0.226848	0.644265	0.846676
c44498_g1_i1	1232	2	0.0639112	0	0	0	0	2	0.0364419	8	0.189334	42	0.648435	7.19318	0.779126	13.6072	17.4647	4.12637	0.190324	0.720506	0.809364
c44498_g1_i2	1079	2	0.0729736	2	0.0662588	2	0.0648798	0	0	4	0.10809	40	0.705126	6.70629	2.26296	11.1496	4.927	2.30071	0.427834	0.368725	1
c44504_g1_i1	551	0	0	8	0.519007	0	0	9	0.366668	19	1.00543	13	0.448766	7.63834	2.89194	12.3848	4.28251	2.09846	0.480289	0.318497	1
c44531_g1_i1	556	31	2.19505	10	0.642925	2	0.125909	30	1.21123	11	0.576855	52	1.77892	20.7438	16.4522	25.0353	1.5217	0.605682	0.649442	0.18746	1
c44542_g1_i3	550	5	0.357903	10	0.649939	2	0.127282	9	0.367334	5	0.265067	7	0.242082	6.16754	6.32359	6.0115	0.950647	-0.073019	0.999336	0.000288371	1
c44563_g1_i1	784	3	0.150648	0	0	0	0	6	0.171798	2	0.0743812	35	0.849141	6.04981	1.16869	10.9309	9.35315	3.22545	0.324126	0.489286	0.932293
c44564_g1_i2	754	10	0.522139	0	0	109	5.06006	0	0	4	0.154681	0	0	23.3826	45.3619	1.40323	0.0309341	-5.01466	0.137808	0.860726	0.726567
c44577_g1_i1	819	0	0	0	0	2	0.0854765	2	0.0548186	2	0.0712025	132	3.06562	17.0963	0.760849	33.4318	43.9401	5.45747	0.166118	0.779584	0.773469
c44618_g1_i1	492	6	0.480113	11	0.799213	8	0.569149	0	0	4	0.237052	6	0.231961	6.11119	9.35719	2.86519	0.306202	-1.70745	0.59653	0.224368	1
c44642_g1_i2	681	3	0.173433	1	0.0524914	0	0	0	0	0	0	58	1.61998	7.83122	1.53018	14.1323	9.23567	3.20722	0.348182	0.458194	0.953609
c44705_g1_i1	478	6	0.494175	0	0	4	0.292909	11	0.516591	10	0.609988	5	0.198962	5.85218	3.85908	7.84529	2.03294	1.02357	0.765993	0.115775	1
c44770_g1_i1	581	9	0.609851	12	0.738313	13	0.783192	0	0	0	0	8	0.261904	7.36939	12.7895	1.94928	0.152412	-2.71395	0.391229	0.407569	0.979468
c44783_g1_i1	780	217	10.9527	271	12.4197	106	4.75677	414	11.9148	485	18.1299	569	13.8754	324.497	222.825	426.169	1.91257	0.935516	0.113472	0.945113	0.678907
c44784_g1_i1	1423	42	1.16199	7	0.175844	2	0.0491956	0	0	14	0.286861	17	0.227233	14.3532	19.6529	9.05351	0.460669	-1.1182	0.560697	0.251272	1
c44788_g1_i1	632	20	1.24586	9	0.50905	18	0.996911	49	1.74045	22	1.01497	93	2.79894	31.0819	17.8923	44.2715	2.47433	1.30704	0.272727	0.564271	0.888521
c44795_g1_i1	516	6	0.457782	4	0.277106	2	0.135669	4	0.174017	2	0.113013	2	0.0737239	3.43364	4.5442	2.32309	0.51122	-0.967983	0.8557	0.0676783	1
c44804_g1_i1	243	6	0.972081	3	0.441316	1	0.144044	0	0	98	11.759	0	0	19.0907	3.80228	34.3791	9.0417	3.17659	0.389677	0.409295	0.979074
c44821_g1_i1	2068	1545	29.4127	1586	27.415	879	14.8778	2708	29.3954	2315	32.6399	2240	20.6028	1817.67	1509.59	2125.74	1.40815	0.493802	0.332136	0.478683	0.937788
c44836_g1_i1	644	73	4.46267	67	3.71898	85	4.61991	41	1.42916	38	1.72047	79	2.33329	64.5995	84.9942	44.2048	0.520093	-0.94316	0.322629	0.491297	0.931749
c44848_g1_i3	1164	14	0.473514	22	0.675624	7	0.210497	8	0.154283	8	0.200395	2	0.0326817	10.8159	16.0697	5.56208	0.346123	-1.53065	0.463534	0.333919	1
c44925_g2_i1	558	1	0.0705543	0	0	4	0.250915	12	0.482757	1	0.0522534	8	0.272699	3.8069	1.91126	5.70254	2.98365	1.57708	0.714817	0.145805	1
c44929_g1_i3	422	2	0.186584	0	0	0	0	1	0.0531948	2	0.138187	24	1.08175	3.80605	0.779126	6.83298	8.77006	3.13259	0.489428	0.310311	1
c44933_g1_i1	381	16	1.6533	7	0.656762	4	0.367482	7	0.412434	1	0.0765286	6	0.29954	7.04134	10.2852	3.79753	0.369225	-1.43743	0.648324	0.188208	1
c44979_g1_i1	1325	32	0.950805	4	0.107914	94	2.48321	0	0	2	0.0440112	0	0	25.1868	49.6719	0.701614	0.014125	-6.14561	0.0124717	1.90407	0.241301
c44982_g1_i1	1959	10	0.200966	4	0.0729895	0	0	0	0	0	0	120	1.16513	17.2904	5.3416	29.2392	5.47386	2.45256	0.402135	0.395628	0.987712
c44983_g1_i1	225	0	0	1	0.158874	9	1.40011	0	0	0	0	0	0	1.89266	3.78531	0	0	-Inf	0.55939	0.252285	1
c45006_g1_i1	743	12	0.635843	5	0.240556	6	0.282659	31	0.936601	12	0.470914	25	0.639999	13.9278	8.76477	19.0909	2.17814	1.12309	0.544092	0.264328	1
c45054_g1_i1	979	0	0	1	0.0365134	691	24.7056	1	0.0229297	0	0	0	0	131.759	263.235	0.283538	0.00107713	-9.85859	0.0592669	1.22719	0.521505
c45069_g1_i1	1652	138	3.28872	115	2.48842	0	0	0	0	0	0	0	0	47.6657	95.3313	0	0	-Inf	0.00016686	3.77765	0.0165934
c45075_g1_i1	411	0	0	0	0	0	0	4	0.218474	0	0	26	1.20326	3.73465	0	7.4693	Inf	Inf	0.27765	0.556502	0.89336
c45092_g1_i1	1849	4	0.0851688	8	0.154664	28	0.530056	22	0.267096	26	0.410001	54	0.555501	21.8093	15.1021	28.5164	1.88825	0.917047	0.528386	0.277048	1
c45093_g1_i1	729	4	0.216018	6	0.294211	33	1.58448	0	0	2	0.0799929	4	0.104366	8.97873	16.2812	1.67625	0.102956	-3.2799	0.222939	0.651814	0.841939
c45117_g1_i1	638	0	0	2	0.112058	7	0.384042	28	0.985188	16	0.73122	0	0	8.46897	3.38596	13.552	4.00241	2.00087	0.464472	0.333041	1
c45135_g1_i1	898	0	0	0	0	2	0.0779569	10	0.24998	20	0.649386	42	0.889612	10.423	0.760849	20.0852	26.3984	4.72238	0.0766244	1.11563	0.581409
c45143_g1_i1	1163	0	0	0	0	91	2.73881	0	0	0	0	0	0	17.3093	34.6186	0	0	-Inf	0.107526	0.968488	0.66391
c45178_g1_i2	966	6	0.24453	10	0.370048	12	0.434815	24	0.557719	9	0.271653	14	0.275663	11.9454	10.5174	13.3734	1.27155	0.34659	0.875503	0.0577421	1
c45178_g1_i3	707	2	0.11137	3	0.151683	4	0.198035	14	0.444519	6	0.247446	24	0.645684	7.65375	3.3853	11.9222	3.52176	1.8163	0.49938	0.301569	1
c45252_g1_i1	670	17	0.998922	7	0.373472	23	1.20158	22	0.737105	8	0.348148	60	1.70335	20.7833	17.9028	23.6639	1.3218	0.402502	0.73734	0.132332	1
c45255_g1_i1	715	22	1.21136	26	1.29988	8	0.391638	52	1.6326	0	0	3	0.0798074	18.2438	21.0126	15.475	0.736462	-0.441317	0.803789	0.0948579	1
c45276_g1_i1	277	8	1.13702	13	1.67764	8	1.01091	44	3.56578	22	2.31575	46	3.15868	21.1305	10.8593	31.4018	2.89169	1.53192	0.315196	0.50142	0.925931
c45300_g1_i1	1087	9	0.325965	0	0	0	0	0	0	36	0.965655	44	0.76993	13.4281	3.50607	23.3501	6.6599	2.7355	0.178266	0.74893	0.794632
c45301_g1_i1	1191	5	0.165278	13	0.390182	12	0.352672	4	0.0753928	15	0.367222	35	0.558964	13.0683	11.2123	14.9243	1.33107	0.412584	0.829769	0.0810429	1
c45317_g1_i2	296	0	0	0	0	31	3.66582	0	0	0	0	0	0	5.89658	11.7932	0	0	-Inf	0.178042	0.749476	0.794053
c45326_g1_i1	593	22	1.46058	17	1.02478	12	0.708317	8	0.302843	10	0.491693	2	0.064151	12.7723	19.2809	6.26369	0.324866	-1.62208	0.39499	0.403414	0.982433
c45347_g1_i1	268	21	3.08491	11	1.46721	0	0	3	0.251286	3	0.326389	2	0.141946	7.2738	12.1572	2.39035	0.19662	-2.34652	0.414805	0.382156	0.995458
c45350_g1_i1	675	4	0.233299	8	0.423664	9	0.466702	4	0.133026	15	0.647942	45	1.26805	12.6175	7.87401	17.3609	2.20484	1.14067	0.55554	0.255285	1
c45351_g1_i1	905	25	1.08755	14	0.552987	0	0	5	0.124023	32	1.03098	50	1.05087	19.8132	14.8	24.8265	1.67747	0.746286	0.63105	0.199936	1
c45365_g1_i1	975	0	0	10	0.366632	19	0.682103	2	0.0460476	8	0.23924	21	0.409678	9.66669	10.843	8.49038	0.78303	-0.352861	0.910308	0.0408118	1
c45366_g1_i1	656	1	0.0600141	2	0.108984	2	0.106715	26	0.889716	2	0.0888945	25	0.724877	8.01925	1.8734	14.1651	7.56119	2.91861	0.288392	0.540017	0.904675
c45412_g1_i2	381	0	0	0	0	0	0	2	0.117838	0	0	32	1.59754	4.18209	0	8.36418	Inf	Inf	0.231949	0.634607	0.853328
c45425_g1_i1	1377	1357	38.7975	1433	37.2004	2468	62.7353	2964	48.3199	1991	42.1586	2349	32.4472	2048.38	1985.54	2111.22	1.0633	0.0885434	0.866611	0.0621757	1
c45481_g1_i1	251	3	0.470549	1	0.142417	3	0.418358	0	0	0	0	2	0.15156	1.57939	2.67146	0.487319	0.182417	-2.45469	0.83257	0.0795792	1
c45484_g1_i1	1149	19	0.651015	26	0.808888	5	0.152318	3	0.0586115	5	0.126882	4	0.0662167	11.141	18.7026	3.57929	0.191379	-2.3855	0.276225	0.558736	0.89257
c45504_g1_i1	549	4	0.286844	3	0.195337	6	0.382543	5	0.204446	1	0.05311	2	0.0692924	3.59055	4.92528	2.25582	0.458008	-1.12655	0.828303	0.0818106	1
c45507_g1_i2	410	13	1.24829	11	0.959056	4	0.341489	2	0.109503	2	0.142231	1	0.0463921	6.03739	10.5624	1.51235	0.143182	-2.80408	0.394205	0.404278	0.982433
c45526_g1_i1	1851	664	14.1227	594	11.4714	370	6.99675	1896	22.9939	1046	16.4769	3834	39.3979	1226.44	614.153	1838.72	2.99392	1.58203	0.00967118	2.01452	0.211138
c45536_g1_i1	223	2	0.353088	1	0.160299	1	0.156963	3	0.301994	0	0	9	0.767654	2.2823	1.52104	3.04355	2.00096	1.00069	0.871356	0.0598045	1
c45586_g1_i1	663	2	0.118761	2	0.107833	0	0	22	0.744888	2	0.087956	6	0.172134	4.95176	1.50211	8.40141	5.59307	2.48364	0.511378	0.291258	1
c45629_g1_i1	684	1	0.0575574	3	0.156783	6	0.307041	3	0.098457	2	0.0852556	18	0.500546	4.84734	3.75659	5.9381	1.58072	0.660579	0.841591	0.0748991	1
c45629_g1_i2	540	2	0.145812	2	0.132395	0	0	2	0.0831415	2	0.10799	6	0.211342	2.11638	1.50211	2.73065	1.81787	0.862252	0.909894	0.0410093	1
c45645_g1_i1	1249	961	30.2913	1304	37.3207	2189	61.3457	2490	44.7526	1386	32.3556	6584	100.266	2237.49	1678.51	2796.48	1.66606	0.736437	0.269929	0.568751	0.885411
c45672_g1_i1	723	9	0.490074	2	0.0988842	16	0.774609	0	0	2	0.0806567	0	0	5.50873	10.3158	0.701614	0.0680132	-3.87804	0.283915	0.546811	0.899514
c45672_g2_i1	456	0	0	0	0	0	0	15	0.738428	6	0.38365	0	0	3.17896	0	6.35791	Inf	Inf	0.362879	0.440238	0.962135
c45685_g1_i1	646	6	0.365659	31	1.7154	4	0.216735	0	0	16	0.722165	0	0	10.3391	15.0653	5.61291	0.372571	-1.42441	0.45208	0.344784	1
c45719_g2_i1	733	12	0.644518	9	0.438908	8	0.382021	2	0.0612502	3	0.119335	10	0.259492	7.51384	10.9716	4.05609	0.369691	-1.43561	0.63196	0.19931	1
c45728_g1_i1	657	6	0.359537	6	0.326453	0	0	12	0.410013	2	0.0887592	14	0.405313	6.01082	4.50633	7.51531	1.66772	0.737878	0.806911	0.0931744	1
c45743_g1_i1	370	3	0.31921	9	0.869513	6	0.56761	6	0.364025	2	0.157608	13	0.668297	6.13754	6.70467	5.57042	0.830827	-0.26738	0.972464	0.0121266	1
c45759_g1_i1	947	40	1.66291	4	0.150989	0	0	2	0.0474091	6	0.184735	22	0.441876	12.5305	17.0285	8.03243	0.471705	-1.08404	0.652415	0.185476	1
c45764_g1_i1	460	28	2.39639	36	2.79756	8	0.608742	4	0.195202	5	0.316928	3	0.124048	15.292	26.9649	3.61917	0.134218	-2.89735	0.121938	0.913862	0.698338
c45778_g1_i2	995	19	0.751775	6	0.215558	18	0.633214	5	0.112805	4	0.117216	33	0.630839	13.64	16.4183	10.8617	0.66156	-0.596056	0.82746	0.0822529	1
c45780_g1_i1	1186	26	0.86307	23	0.693231	4	0.118053	10	0.189277	20	0.491693	14	0.224528	16.6137	19.9647	13.2628	0.664312	-0.590068	0.711024	0.148115	1
c45809_g1_i1	268	10	1.469	23	3.06781	32	4.17942	8	0.670096	19	2.06713	10	0.70973	17.8769	24.3835	11.3702	0.466308	-1.10065	0.474751	0.323534	1
c45841_g1_i1	788	9	0.449649	14	0.635092	9	0.399776	20	0.569751	16	0.592029	30	0.724141	15.2921	11.9908	18.5935	1.55065	0.63287	0.726222	0.13893	1
c45842_g1_i1	795	691	34.2191	323	14.5235	533	23.4672	529	14.9372	490	17.9712	157	3.7563	474.429	588.716	360.142	0.611741	-0.709008	0.171862	0.764819	0.783801
c45849_g1_i1	313	1	0.12578	5	0.571032	4	0.447318	11	0.788915	1	0.0931547	18	1.09385	5.78716	3.71872	7.8556	2.11245	1.07891	0.727611	0.138101	1
c45863_g2_i1	886	7	0.311044	6	0.242077	11	0.43457	11	0.278702	15	0.493636	12	0.257618	10.1928	9.08057	11.3049	1.24496	0.316099	0.914898	0.0386273	1
c45899_g1_i1	415	2	0.189731	6	0.516819	6	0.506062	23	1.24412	3	0.210776	7	0.320832	7.25502	5.23063	9.27942	1.77405	0.82705	0.773358	0.11162	1
c45912_g1_i1	566	2	0.139114	5	0.315783	2	0.123684	4	0.158645	0	0	13	0.436873	3.82458	3.34744	4.30173	1.28508	0.36186	0.92364	0.0344972	1
c45918_g1_i1	709	7	0.388695	17	0.857112	2	0.0987381	8	0.253294	12	0.493496	40	1.0731	12.9288	9.63316	16.2244	1.68422	0.752082	0.693203	0.15914	1
c45948_g1_i1	1006	26	1.0175	39	1.3858	7	0.243557	0	0	0	0	0	0	13.4449	26.8898	0	0	-Inf	0.0052859	2.27688	0.148214
c45954_g1_i1	864	0	0	0	0	278	11.2624	0	0	0	0	0	0	52.879	105.758	0	0	-Inf	0.0629459	1.20103	0.53817
c45954_g1_i3	988	0	0	0	0	655	23.2052	0	0	0	0	0	0	124.589	249.178	0	0	-Inf	0.0415462	1.38147	0.437241
c45992_g1_i1	2156	3082	56.2783	5729	94.9872	2376	38.5743	10210	106.306	9150	123.743	17506	154.442	7272.91	4175.51	10370.3	2.4836	1.31243	0.0049905	2.30186	0.142186
c45996_g1_i1	573	999	68.6386	616	38.4292	991	60.5369	752	29.4608	524	26.664	353	11.7179	735.954	988.854	483.055	0.4885	-1.03357	0.0389387	1.40962	0.428235
c46000_g1_i1	629	7	0.438132	5	0.284154	15	0.834721	8	0.28551	2	0.0927104	4	0.120959	7.09266	10.2408	3.94456	0.385182	-1.37639	0.647644	0.188664	1
c46006_g1_i1	1375	18	0.51538	7	0.181983	10	0.254565	10	0.16326	20	0.424108	22	0.304332	14.2794	13.3468	15.212	1.13975	0.188716	0.933415	0.0299252	1
c46038_g1_i1	244	38	6.13128	50	7.32513	16	2.29526	129	11.8681	52	6.21387	38	2.96225	51.5211	38.9648	64.0775	1.6445	0.717645	0.497056	0.303595	1
c46044_g1_i1	763	8	0.412784	2	0.0937002	0	0	3	0.0882629	8	0.305713	19	0.473649	6.06305	3.83949	8.2866	2.15826	1.10987	0.715174	0.145588	1
c46045_g1_i1	1153	10	0.341451	0	0	6	0.182147	12	0.233633	10	0.252883	31	0.511399	10.3211	6.17818	14.464	2.34114	1.22721	0.563521	0.24909	1
c46072_g1_i1	248	11	1.74622	4	0.576559	0	0	18	1.62931	8	0.940562	13	0.997056	8.40444	5.73116	11.0777	1.93289	0.950761	0.707024	0.150566	1
c46126_g1_i1	265	2	0.297127	0	0	7	0.924598	1	0.0847102	3	0.330084	2	0.143553	2.63269	3.4421	1.82328	0.5297	-0.916753	0.891124	0.050062	1
c46139_g1_i1	823	8	0.38269	13	0.564649	9	0.382775	8	0.218209	2	0.0708564	24	0.554676	10.0287	11.2397	8.81775	0.784517	-0.350124	0.933898	0.0297005	1
c46154_g1_i1	821	20	0.959057	6	0.261242	0	0	10	0.273425	6	0.213087	0	0	7.45022	9.96022	4.94022	0.495996	-1.0116	0.706488	0.150895	1
c46224_g1_i2	670	0	0	0	0	6	0.313457	92	3.08244	2	0.087037	9	0.255503	15.6313	2.28255	28.9801	12.6964	3.66634	0.223371	0.650973	0.841939
c46291_g1_i1	879	69	3.09042	2	0.0813348	0	0	8	0.204307	12	0.398053	2	0.0432782	17.2841	27.6028	6.96531	0.25234	-1.98656	0.456953	0.340129	1
c46309_g1_i1	1388	40	1.13456	20	0.515081	16	0.403489	4	0.0646922	9	0.189061	12	0.164445	18.0572	28.8992	7.21533	0.249673	-2.00189	0.239236	0.621173	0.863646
c46316_g1_i1	443	2	0.177739	2	0.161384	4	0.316051	3	0.152019	6	0.394908	0	0	2.98963	3.02381	2.95546	0.977395	-0.0329861	1	0	1
c46322_g2_i1	250	12	1.88973	3	0.42896	2	0.280021	0	0	2	0.233259	5	0.380415	4.22	6.52008	1.91991	0.294461	-1.76385	0.695462	0.157726	1
c46328_g1_i1	916	192	8.25208	359	14.0099	504	19.2591	127	3.11236	900	28.6481	3193	66.3027	763.023	396.306	1129.74	2.85068	1.51131	0.240414	0.61904	0.864225
c46335_g1_i1	1038	4	0.151712	28	0.964264	39	1.31513	4	0.0865056	11	0.30899	24	0.439786	18.6787	26.5166	10.8409	0.408833	-1.29042	0.439837	0.356709	1
c46347_g1_i1	278	17	2.40747	22	2.82887	10	1.25909	44	3.55295	5	0.524414	2	0.13684	16.5483	18.3796	14.717	0.800725	-0.320622	0.855741	0.0676575	1
c46358_g1_i1	241	1	0.163358	1	0.148326	1	0.145239	3	0.279438	1	0.120985	3	0.236773	1.53194	1.13148	1.9324	1.70785	0.772183	0.946139	0.0240449	1
c46386_g1_i1	648	5	0.303775	4	0.220658	2	0.108033	0	0	0	0	0	0	2.07732	4.15463	0	0	-Inf	0.520004	0.283994	1
c46386_g1_i2	612	1	0.0643289	7	0.408867	0	0	2	0.0733602	1	0.0476428	3	0.093239	2.28444	2.92001	1.64886	0.564677	-0.824502	0.92346	0.0345821	1
c46397_g1_i2	663	50	2.96903	43	2.31841	0	0	0	0	5	0.21989	17	0.487712	20.4593	35.0223	5.89625	0.168357	-2.57041	0.124766	0.903905	0.706083
c46409_g1_i1	1106	2746	97.7469	2356	76.1474	1822	57.6626	4706	95.5165	2712	71.4963	3845	66.1255	2918.57	2614.55	3222.59	1.23256	0.301658	0.51664	0.286812	1
c46452_g1_i3	530	25	1.85704	53	3.57466	9	0.594385	2	0.0847102	2	0.110028	2	0.0717765	17.039	32.322	1.75601	0.0543286	-4.20214	0.0288438	1.53995	0.368299
c46463_g1_i1	283	28	3.89519	23	2.9052	17	2.10263	0	0	8	0.824238	1	0.0672112	14.3697	25.6893	3.05012	0.118731	-3.07423	0.103148	0.986538	0.654621
c46474_g1_i1	1707	19	0.438205	59	1.23553	4	0.0820214	24	0.315616	19	0.324541	56	0.623997	28.6833	30.2514	27.1152	0.896327	-0.157902	0.925296	0.0337192	1
c46501_g1_i1	958	6	0.246572	1	0.0373138	0	0	0	0	2	0.0608714	115	2.28329	15.7107	2.69887	28.7225	10.6424	3.41175	0.296194	0.528423	0.912399
c46501_g2_i1	817	4	0.19275	2	0.0875071	334	14.3095	8	0.219811	0	0	2	0.0465625	66.0493	129.343	2.75563	0.0213048	-5.55268	0.177476	0.750859	0.792606
c46503_g1_i1	249	4	0.632438	7	1.00493	0	0	0	0	0	0	9	0.687497	3.14082	4.0887	2.19294	0.536341	-0.898777	0.908473	0.0416881	1
c46539_g1_i1	518	169	12.8444	62	4.27855	2	0.135145	7	0.303354	0	0	0	0	45.4972	89.0095	1.98477	0.0222984	-5.48692	0.0282464	1.54904	0.363838
c46552_g1_i1	752	7	0.366469	15	0.713031	21	0.977468	6	0.179108	14	0.542824	51	1.28997	17.5887	16.1382	19.0392	1.17975	0.238487	0.85951	0.0657489	1
c46584_g2_i1	367	1	0.107273	1	0.0974023	1	0.0953751	12	0.734001	6	0.476688	2	0.103655	3.56305	1.13148	5.99462	5.29803	2.40546	0.629392	0.201079	1
c46611_g1_i1	295	4	0.533821	4	0.4847	0	0	6	0.456574	14	1.38374	222	14.3139	31.8546	3.00422	60.705	20.2066	4.33675	0.151552	0.81944	0.748509
c46637_g1_i1	1524	2	0.0516657	2	0.0469116	0	0	0	0	2	0.0382643	219	2.7333	27.7826	1.50211	54.0631	35.9914	5.16958	0.191262	0.718371	0.809364
c46666_g2_i1	1316	0	0	0	0	2	0.0531955	63	1.07465	64	1.41799	2	0.0289069	20.7814	0.760849	40.8019	53.6268	5.74488	0.00435919	2.36059	0.132948
c46679_g1_i1	577	1289	87.9497	711	44.0483	977	59.2679	1421	55.2841	792	40.022	1041	34.3165	1032.62	1130.84	934.397	0.826283	-0.275291	0.593164	0.226825	1
c46705_g1_i1	1095	19	0.68312	13	0.424389	12	0.383591	2	0.0410013	10	0.266278	24	0.416893	13.2946	16.6662	9.92298	0.595396	-0.74808	0.731615	0.135717	1
c46713_g1_i1	741	0	0	0	0	0	0	0	0	4	0.157395	34	0.872747	4.84383	0	9.68765	Inf	Inf	0.180951	0.742438	0.798183
c46713_g1_i2	756	0	0	0	0	0	0	4	0.118774	8	0.308544	22	0.553514	4.65056	0	9.30112	Inf	Inf	0.200324	0.698268	0.819343
c46738_g1_i1	533	8	0.590909	8	0.536535	7	0.459697	0	0	0	0	9	0.321176	5.43218	8.67141	2.19294	0.252893	-1.9834	0.616578	0.210012	1
c46768_g1_i1	1022	106	4.08331	24	0.839451	4	0.136997	180	3.9537	154	4.39358	594	11.0551	150.643	51.4912	249.795	4.85122	2.27835	0.0225221	1.64739	0.328356
c46800_g1_i2	748	941	49.5274	680	32.4969	784	36.6873	1227	36.8235	829	32.3148	1243	31.608	926.118	910.646	941.589	1.03398	0.0482068	0.905271	0.0432213	1
c46831_g1_i1	822	25	1.19736	22	0.956722	0	0	13	0.35502	8	0.28377	4	0.0925584	12.5795	17.6919	7.46709	0.422063	-1.24447	0.525058	0.279793	1
c46834_g1_i1	1658	636	15.1018	575	12.3971	406	8.57122	1355	18.3458	869	15.2821	948	10.8756	765.054	610.073	920.035	1.50807	0.592708	0.256354	0.591161	0.875745
c46834_g1_i2	1361	663	19.1784	595	15.6277	439	11.2903	1412	23.2894	981	21.0165	1015	14.1852	816.093	640.375	991.812	1.5488	0.631151	0.226194	0.64552	0.845309
c46847_g1_i1	742	11	0.583642	6	0.289056	4	0.188694	4	0.121015	6	0.235774	8	0.205076	6.58206	7.97585	5.18827	0.650498	-0.620384	0.852618	0.0692454	1
c46851_g1_i1	248	5	0.793735	8	1.15312	1	0.14114	0	0	2	0.23514	9	0.69027	4.05736	5.22018	2.89455	0.554493	-0.85076	0.873888	0.0585443	1
c46875_g1_i2	621	11	0.697362	7	0.402941	0	0	2	0.072297	4	0.187809	37	1.13328	8.90068	6.81564	10.9857	1.61184	0.688707	0.741779	0.129725	1
c46907_g1_i1	545	0	0	0	0	0	0	0	0	0	0	24	0.837612	2.92392	0	5.84783	Inf	Inf	0.379296	0.421021	0.975423
c46919_g1_i1	790	91	4.53494	23	1.04072	0	0	0	0	0	0	0	0	21.8823	43.7646	0	0	-Inf	0.0181155	1.74195	0.294224
c46931_g1_i1	829	300	14.247	226	9.74516	206	8.69788	898	24.3166	378	13.2949	862	19.7779	437.095	276.934	597.257	2.15668	1.10881	0.0378218	1.42226	0.423636
c46975_g1_i1	234	14	2.35543	26	3.97185	0	0	0	0	0	0	0	0	7.42634	14.8527	0	0	-Inf	0.0581602	1.23537	0.517946
c46995_g1_i1	1328	8	0.237164	4	0.107671	4	0.10543	28	0.473306	4	0.0878235	26	0.372394	10.8808	6.08417	15.6774	2.57676	1.36556	0.514264	0.288814	1
c47030_g1_i1	1226	10	0.32112	5	0.145786	8	0.228402	34	0.622544	12	0.285391	74	1.14807	20.3136	8.74649	31.8808	3.64498	1.86591	0.216172	0.665201	0.835943
c47046_g1_i1	769	34	1.74064	44	2.04532	15	0.682756	28	0.81736	44	1.6683	72	1.78088	37.8876	34.8572	40.9181	1.17388	0.231283	0.84491	0.0731897	1
c47125_g1_i1	731	0	0	2	0.097802	4	0.191533	39	1.19765	14	0.558418	0	0	9.10699	2.24468	15.9693	7.11427	2.83072	0.284546	0.545848	0.899594
c47162_g1_i1	201	1	0.195867	0	0	0	0	1	0.111683	2	0.290123	5	0.473153	1.29651	0.389563	2.20345	5.65621	2.49984	0.835273	0.0781715	1
c47162_g2_i1	233	1	0.168967	1	0.153419	3	0.450678	5	0.481721	11	1.37653	7	0.571439	4.43726	1.89233	6.98218	3.68973	1.88352	0.65429	0.18423	1
c47224_g1_i2	601	9	0.589557	11	0.654264	19	1.10657	6	0.224109	8	0.388119	4	0.126594	10.0964	14.7105	5.48232	0.37268	-1.42399	0.520288	0.283757	1
c47232_g1_i1	546	174	12.5463	396	25.9261	282	18.0783	279	11.4708	81	4.32555	287	9.99809	247.834	318.215	177.453	0.557651	-0.842564	0.187102	0.727921	0.806525
c47252_g1_i2	778	4	0.202413	12	0.551362	0	0	6	0.173122	9	0.337297	104	2.54262	18.0476	5.89616	30.1991	5.12182	2.35666	0.270944	0.567121	0.885995
c47282_g1_i1	1489	4	0.10576	10	0.240071	92	2.16269	18	0.271369	26	0.509129	2	0.0255484	27.4421	40.1722	14.712	0.366223	-1.44921	0.434388	0.362122	1
c47313_g1_i1	369	11	1.17361	32	3.09998	5	0.474291	0	0	0	0	0	0	8.87753	17.7551	0	0	-Inf	0.0320997	1.4935	0.389729
c47318_g1_i1	1139	399	13.7913	353	11.0786	44	1.35217	572	11.2734	176	4.50545	432	7.2142	314.484	299.781	329.187	1.09809	0.134997	0.821421	0.0854343	1
c47327_g1_i2	941	70	2.92864	81	3.07702	133	4.94724	0	0	0	0	0	0	53.5734	107.147	0	0	-Inf	6.8498e-09	8.16432	6.53812e-06
c47328_g1_i1	289	18	2.45207	15	1.85536	0	0	9	0.699079	3	0.302672	32	2.10611	11.9179	12.4345	11.4014	0.916913	-0.125143	1	0	1
c47335_g1_i1	1322	11389	339.165	7762	209.883	7356	194.765	13932	236.572	9028	199.117	7536	108.427	9497.3	10041	8953.56	0.891696	-0.165376	0.684016	0.164934	1
c47339_g1_i1	1345	262	7.66896	106	2.81721	53	1.37929	120	2.00281	221	4.79092	576	8.14569	206.224	160.546	251.901	1.56902	0.649867	0.408027	0.389312	0.991922
c47345_g1_i1	1134	26	0.902647	14	0.441316	2	0.0617331	16	0.31673	15	0.38568	8	0.134185	13.8492	15.9504	11.748	0.736534	-0.441177	0.80676	0.0932554	1
c47347_g1_i1	828	48	2.28228	43	1.85641	0	0	0	0	3	0.105643	2	0.0459439	17.8915	34.2432	1.53974	0.0449648	-4.47506	0.0182096	1.7397	0.295343
c47381_g1_i1	1042	12	0.453389	34	1.1664	23	0.772611	26	0.560128	11	0.307804	20	0.365082	20.9097	25.7153	16.1041	0.626245	-0.6752	0.663248	0.178324	1
c47383_g1_i1	1791	33248	730.849	50018	998.311	49423	965.905	200232	2509.69	199781	3252.43	553348	5876.66	155761	49835	261687	5.25106	2.39261	0.000781737	3.10694	0.0450776
c47387_g1_i1	1929	26	0.530638	14	0.259436	14	0.254037	34	0.395666	66	0.99761	123	1.21283	41.6396	20.5155	62.7637	3.05933	1.61322	0.140731	0.851611	0.730934
c47390_g1_i1	1099	13	0.465697	12	0.390318	23	0.732539	4	0.0817041	8	0.212247	4	0.0692293	11.5336	18.152	4.91525	0.270783	-1.88479	0.364755	0.437998	0.963302
c47404_g1_i1	364	0	0	0	0	0	0	71	4.37863	0	0	64	3.34431	17.8627	0	35.7254	Inf	Inf	0.0013386	2.87335	0.0653696
c47444_g1_i1	606	1	0.0649658	20	1.17976	4	0.231041	0	0	22	1.05852	0	0	8.42943	9.1411	7.71775	0.844291	-0.244188	0.844059	0.0736274	1
c47461_g1_i1	1030	535	20.4491	494	17.1445	411	13.9671	842	18.3509	479	13.5596	651	12.0219	554.373	543.348	565.398	1.04058	0.0573908	0.913807	0.0391453	1
c47463_g1_i1	778	4	0.202413	46	2.11355	0	0	0	0	0	0	123	3.00714	24.0785	18.1869	29.9701	1.6479	0.720627	0.72074	0.142221	1
c47474_g1_i1	869	0	0	5	0.205677	90	3.62513	2	0.0516645	5	0.167764	7	0.153217	20.0362	36.0457	4.02673	0.111712	-3.16215	0.317621	0.498091	0.929213
c47494_g1_i2	767	7	0.359302	6	0.279635	4	0.182543	9	0.263408	4	0.15206	0	0	5.18633	6.41759	3.95507	0.616286	-0.698329	0.842582	0.0743876	1
c47545_g2_i1	697	61	3.44552	67	3.43619	25	1.25548	132	4.25131	50	2.09164	162	4.42089	75.9671	57.4939	94.4403	1.64261	0.715992	0.376363	0.424393	0.974219
c47586_g1_i1	1326	13	0.385973	0	0	92	2.42854	0	0	0	0	0	0	20.0317	40.0634	0	0	-Inf	0.0379273	1.42105	0.423636
c47602_g1_i1	450	1	0.0874873	4	0.317748	2	0.155567	4	0.19954	0	0	0	0	1.86527	2.59638	1.13415	0.436821	-1.19489	0.900472	0.0455297	1
c47610_g1_i1	1133	235	8.16574	447	14.103	538	16.6209	744	14.7409	556	14.3085	649	10.8954	510.969	457.803	564.136	1.23227	0.301317	0.598566	0.222888	1
c47615_g1_i1	751	1191	62.4352	785	37.365	1925	89.7205	1174	35.0921	931	36.1459	924	23.4024	1182.34	1480.06	884.617	0.59769	-0.74253	0.136944	0.863457	0.725495
c47618_g1_i1	487	12	0.970085	14	1.02762	15	1.07811	6	0.276569	10	0.598715	16	0.624912	12.2749	15.442	9.10785	0.58981	-0.761678	0.719976	0.142682	1
c47622_g1_i1	592	2	0.133004	0	0	647	38.2546	4	0.151677	18	0.886543	14	0.449815	128.887	246.914	10.8599	0.0439826	-4.50692	0.241575	0.616949	0.864225
c47636_g1_i2	1028	529	20.2591	14	0.486822	31	1.05553	11	0.240205	130	3.68722	17	0.314546	137.9	222.933	52.866	0.237139	-2.0762	0.383985	0.415685	0.976623
c47643_g1_i1	1199	2460	80.7743	1611	48.0299	1474	43.0308	4702	88.0329	2358	57.3421	2780	44.1015	2469.6	2101.44	2837.77	1.3504	0.433384	0.360333	0.443296	0.960465
c47646_g1_i3	728	1	0.0540787	2	0.098205	10	0.480806	0	0	0	0	36	0.940587	6.84427	4.91679	8.77175	1.78404	0.835147	0.729203	0.137151	1
c47646_g1_i4	4898	2	0.0160757	2	0.0145964	2	0.0142926	126	0.577475	0	0	289	1.12229	54.2032	2.26296	106.143	46.9047	5.55166	0.00971049	2.01276	0.211406
c47653_g1_i1	394	383	38.2701	453	41.0996	458	40.6884	448	25.5249	356	26.3453	499	24.0897	430.346	487.193	373.499	0.766634	-0.383391	0.480836	0.318003	1
c47661_g1_i1	2191	38	0.682808	204	3.3283	4	0.0639026	2	0.0204913	4	0.0532312	5	0.0434066	46.6291	90.0695	3.1886	0.0354016	-4.82004	0.0784381	1.10547	0.586636
c47662_g1_i1	561	36	2.52637	35	2.23018	38	2.37095	180	7.20263	57	2.96252	411	13.935	106.155	41.1326	171.177	4.16159	2.05713	0.0379979	1.42024	0.423636
c47669_g1_i2	936	4	0.168245	2	0.0763817	4	0.149584	14	0.335764	41	1.27719	70	1.42249	19.6059	3.80294	35.4088	9.31091	3.21892	0.058242	1.23476	0.517946
c47676_g1_i1	1065	1485	54.8952	1264	42.426	1144	37.5991	1989	41.9244	1324	36.2483	1720	30.719	1459.08	1470.63	1447.52	0.984284	-0.0228536	0.960546	0.0174819	1
c47685_g1_i1	958	2	0.0821906	3	0.111941	7	0.25576	0	0	0	0	35	0.694913	6.52733	4.52657	8.52809	1.884	0.913802	0.718908	0.143327	1
c47685_g1_i3	633	0	0	12	0.677661	10	0.552964	0	0	0	0	3	0.0901458	4.43657	8.14215	0.730979	0.0897771	-3.47751	0.441557	0.355013	1
c47700_g1_i1	3369	32	0.373944	10	0.106105	155	1.61039	0	0	0	0	0	0	37.5234	75.0467	0	0	-Inf	0.0064632	2.18955	0.165496
c47704_g1_i1	670	0	0	0	0	0	0	14	0.469067	20	0.87037	22	0.624562	8.17309	0	16.3462	Inf	Inf	0.0535734	1.27105	0.502912
c47716_g1_i2	1638	1	0.024035	0	0	138	2.94894	0	0	0	0	0	0	26.4441	52.8881	0	0	-Inf	0.0836744	1.07741	0.606618
c47721_g1_i1	1794	1303	28.5943	1734	34.5511	1535	29.9493	3578	44.7713	1815	29.4987	3846	40.7769	2153.35	1718.38	2588.33	1.50626	0.590972	0.19943	0.70021	0.818845
c47732_g1_i1	324	0	0	2	0.220658	32	3.45705	2	0.138569	1	0.089992	26	1.52636	10.0748	12.8966	7.25303	0.5624	-0.830331	0.78832	0.103298	1
c47734_g1_i1	392	24	2.41036	34	3.10047	23	2.05373	55	3.14962	74	5.50421	49	2.3776	41.9418	30.39	53.4936	1.76024	0.81577	0.494342	0.305972	1
c47746_g1_i1	616	515	32.9143	509	29.5374	202	11.4781	490	17.8565	209	9.89269	59	1.82179	344.049	461.47	226.628	0.4911	-1.02591	0.118385	0.926705	0.689565
c47759_g1_i1	1042	24	0.906778	10	0.343058	12	0.403101	22	0.473954	20	0.559643	202	3.68733	40.0014	17.5295	62.4732	3.56388	1.83345	0.260903	0.583521	0.877501
c47768_g1_i1	617	40	2.5523	21	1.21666	3	0.170191	4	0.145531	1	0.0472567	5	0.154139	13.5092	24.3151	2.70326	0.111176	-3.16908	0.138185	0.85954	0.726748
c47782_g1_i2	211	6027	1124.54	11266	1908.63	4921	816.341	24716	2629.53	20980	2899.16	13557	1222.11	12981.8	8292.54	17671.2	2.13097	1.09151	0.0402103	1.39566	0.431242
c47783_g1_i1	260	149	22.5616	144	19.7981	116	15.6166	257	22.1892	128	14.3544	262	19.1671	167.92	154.229	181.611	1.17754	0.235781	0.69613	0.157309	1
c47788_g2_i1	618	49	3.12151	25	1.44606	5	0.283193	32	1.16237	11	0.518983	18	0.554003	23.673	30.028	17.318	0.576727	-0.794039	0.59682	0.224157	1
c47810_g1_i1	571	4	0.275792	4	0.250414	2	0.122601	2	0.0786277	2	0.102128	24	0.799472	5.4408	3.76507	7.11652	1.89014	0.918495	0.762476	0.117774	1
c47814_g1_i1	688	2	0.114446	4	0.207829	21	1.06839	4	0.130513	0	0	6	0.165879	6.40506	10.214	2.59611	0.254172	-1.97613	0.559261	0.252385	1
c47818_g1_i1	234	0	0	0	0	0	0	3	0.287798	2	0.249209	2	0.162571	1.01977	0	2.03955	Inf	Inf	0.784712	0.10529	1
c47853_g1_i1	1060	763	28.3385	772	26.0343	575	18.9873	1024	21.6858	770	21.1804	1152	20.6716	818.107	795.053	841.16	1.05799	0.0813303	0.867936	0.0615122	1
c47860_g1_i1	1194	5743	189.362	4607	137.927	3837	112.483	9147	171.971	6566	160.341	5790	92.2364	5835.03	5362.34	6307.71	1.1763	0.234253	0.651592	0.186024	1
c47887_g1_i1	720	24	1.31231	34	1.68804	10	0.486148	2	0.0623561	0	0	16	0.422684	14.9551	25.4445	4.46563	0.175505	-2.51042	0.219925	0.657725	0.83911
c47890_g1_i2	1081	41	1.49319	32	1.05818	44	1.42471	3	0.0622984	10	0.269726	4	0.0703821	24.8059	44.2785	5.33332	0.120449	-3.0535	0.036135	1.44207	0.411676
c47918_g1_i1	887	5	0.221924	6	0.241804	12	0.473542	22	0.556776	4	0.131488	11	0.235883	9.50159	8.68186	10.3213	1.18884	0.249552	0.915884	0.0381595	1
c47938_g2_i1	975	1112	44.9012	1222	44.8024	796	28.5765	1340	30.8519	1811	54.158	1392	27.1558	1266.09	1177.76	1354.43	1.15001	0.201642	0.759813	0.119293	1
c47940_g1_i1	2143	2569	47.1954	5821	97.0981	4128	67.4246	10637	111.424	4818	65.5532	13872	123.125	6380.83	4675.43	8086.23	1.72952	0.790369	0.0783294	1.10608	0.586539
c47947_g1_i1	952	5412	223.809	5162	193.828	4104	150.894	15231	359.148	9395	287.746	13723	274.183	8246.87	5535.6	10958.1	1.97958	0.985192	0.0337254	1.47204	0.398536
c47954_g1_i1	774	88	4.47609	16	0.738948	32	1.44714	80	2.32023	62	2.33561	665	16.3421	129.353	52.239	206.467	3.95235	1.98271	0.235835	0.627392	0.859474
[truncated: 21,471 more rows]
