# Supplementary material for: How fall dormancy benefits alfalfa winter-survival? Physiologic and transcriptomic analyses of dormancy process
Source: BMC Plant Biol. 2019 May 20;19:205. doi: 10.1186/s12870-019-1773-3 (PMC6528297; doi:10.1186/s12870-019-1773-3)
Supplement: Supplementary file 5 — The raw data that shows differential expression between fall dormant and non-dormant alfalfa under cold acclimation (XLSX 400 kb) [file 12870_2019_1773_MOESM5_ESM.xlsx]

## Sheet: Sheet1
Fall dormant alfalfa 2-fold up vs. non-dormant alfalfa											#		Non-dormant alfalfa 2-fold up vs. fall dormant alfalfa											#
											#													#
id	baseMean	baseMeanA	baseMeanB	foldChange	log2FoldChange	log2AverageIntensity	pval	padj	'-Log10(pval)	Annotation	#		id	baseMean	baseMeanA	baseMeanB	foldChange	log2FoldChange	log2AverageIntensity	pval	padj	'-Log10(pval)	Annotation	#
c716_g1_i1	28.3011	56.1149	0.487319	0.00868431	-6.84737	2.38663	0.0167885	0.284279	1.77499	Cysteine proteinase	#		c2973_g1_i1	672.851	289.595	1056.11	3.64684	1.86665	9.11122	0.000871674	0.0485922	3.05965	Gibberellin 20-oxidase	#
c1453_g1_i1	130.153	243.467	16.8387	0.0691623	-3.85387	6.00065	0.000184426	0.0177389	3.73418	Cyclin-like F-box\x3b F-box/FBD/LRR-repeat protein	#		c4841_g1_i1	12685.6	5865.91	19505.3	3.3252	1.73344	13.3849	0.0129966	0.247033	1.88617	Photosystem I reaction center subunit IV A\x3b Uncharacterized protein	#
c2839_g1_i1	17.9205	34.0849	1.75601	0.0515187	-4.27876	2.95168	0.0245335	0.342592	1.61024	Tir-nbs-lrr resistance protein	#		c9480_g1_i1	14.8429	1.5217	28.1641	18.5083	4.2101	2.71073	0.0451627	0.458643	1.34522	Putative uncharacterized protein	#
c2944_g1_i1	420.563	829.602	11.5238	0.0138908	-6.16973	6.61141	1.61616e-19	3.79296e-15	18.7915	Cysteine proteinase inhibitor	#		c13783_g1_i1	42.6438	0.361492	84.9261	234.932	7.8761	2.47009	0.0440164	0.451525	1.35639	Kunitz-type trypsin inhibitor-like 2 protein	#
c4826_g1_i1	18.1579	35.7487	0.567076	0.0158628	-5.97821	2.17072	0.015468	0.271243	1.81057	Putative uncharacterized protein	#		c15811_g2_i1	14.0303	0.389563	27.6711	71.0311	6.15038	1.71512	0.0134704	0.253112	1.87062	Putative uncharacterized protein	#
c10580_g1_i1	12.454	23.9228	0.985152	0.0411805	-4.6019	2.27937	0.045504	0.460793	1.34195	CRS2-associated factor	#		c17869_g1_i1	4365.92	2373.25	6358.58	2.67927	1.42184	11.9236	0.00211866	0.0886098	2.67394	50S ribosomal protein\x3b Uncharacterized protein	#
c14265_g1_i1	13.3561	26.4686	0.24366	0.00920561	-6.76327	1.34457	0.0350091	0.405988	1.45582	Putative uncharacterized protein	#		c20084_g1_i1	101.946	34.5917	169.301	4.89427	2.29109	6.2579	0.0277698	0.360873	1.55643	MLP-like protein	#
c15985_g1_i1	20.11	37.1954	3.0247	0.0813192	-3.62026	3.40692	0.0331297	0.395432	1.47978	Putative uncharacterized protein	#		c20446_g1_i1	403.255	136.686	669.824	4.90045	2.29292	8.24118	0.000615768	0.0392703	3.21058	3-ketoacyl-CoA synthase	#
c21651_g1_i1	12.8146	25.142	0.487319	0.0193827	-5.68909	1.80748	0.0385297	0.426013	1.4142	Putative uncharacterized protein	#		c22100_g1_i1	70.254	16.7387	123.769	7.39421	2.8864	5.50831	0.00217766	0.0896346	2.66201	Putative uncharacterized protein	#
c24085_g1_i1	13.217	25.7324	0.701614	0.0272658	-5.19676	2.08713	0.0250501	0.345707	1.60119	Putative uncharacterized protein	#		c24609_g1_i1	10390.8	5979.76	14801.9	2.47534	1.30763	13.1997	0.00391529	0.125072	2.40724	Uncharacterized protein	#
c24741_g1_i1	22.8391	45.1909	0.487319	0.0107836	-6.53502	2.23045	0.0427153	0.444759	1.36942	Pyridoxal biosynthesis protein PDX1.3\x3b Pyridoxine biosynthesis protein	#		c24676_g1_i1	24530.2	7586.68	41473.6	5.46664	2.45065	14.1146	0.000551784	0.0369995	3.25823	Glycine cleavage system H protein	#
c26052_g1_i1	12.9211	25.5986	0.24366	0.00951848	-6.71505	1.32047	0.0158303	0.276236	1.80051	Dihydroflavonol-4-reductase	#		c25482_g1_i1	1802.3	1099.65	2504.95	2.27796	1.18774	10.6967	0.0178518	0.292775	1.74832	L-myo inositol-1 phosphate synthase	#
c26298_g1_i1	13.5277	26.7046	0.350807	0.0131366	-6.25027	1.61388	0.0128781	0.245721	1.89015	Polygalacturonase	#		c25766_g1_i1	1106.16	704.991	1507.32	2.13807	1.09631	10.0096	0.0241885	0.34054	1.61639	Uncharacterized protein	#
c26333_g1_i1	15.4134	30.1251	0.701614	0.02329	-5.42415	2.20082	0.0122735	0.239162	1.91103	Putative uncharacterized protein	#		c27865_g1_i1	1288.7	442.117	2135.29	4.82968	2.27193	9.92425	1.07465e-05	0.00215565	4.96873	Putative uncharacterized protein	#
c27248_g1_i1	136.938	268.263	5.61291	0.0209231	-5.57876	5.27813	0.00123677	0.0624211	2.90771	RING finger family protein	#		c27876_g1_i1	5037.07	2054.48	8019.65	3.90349	1.96476	11.9869	0.0259844	0.352501	1.58529	50S ribosomal protein L22	#
c30581_g1_i1	13.9094	27.1172	0.701614	0.0258734	-5.27238	2.12494	0.0204132	0.311089	1.69009	Syntaxin-124	#		c27904_g1_i1	2676.58	1201.95	4151.22	3.45375	1.78816	11.1252	0.00968523	0.211198	2.01389	Thylakoid lumenal 17.9 kDa protein	#
c31284_g1_i1	15.3127	30.0584	0.567076	0.0188658	-5.72808	2.04566	0.0121954	0.238665	1.9138	Putative uncharacterized protein	#		c27920_g1_i1	12383.6	5357.83	19409.4	3.62261	1.85703	13.316	0.00284413	0.103808	2.54605	50S ribosomal protein L19\x3b Uncharacterized protein	#
c32234_g1_i1	12.4164	24.1312	0.701614	0.029075	-5.10408	2.04079	0.0429942	0.446349	1.36659	Receptor protein kinase-like protein	#		c27969_g1_i1	1536.28	938.273	2134.28	2.27469	1.18567	10.4667	0.0426648	0.44443	1.36993	Uncharacterized protein	#
c35936_g1_i1	13.7651	27.2467	0.283538	0.0104063	-6.5864	1.47481	0.0116313	0.231595	1.93437	Elongation factor G mitochondrial	#		c30303_g1_i1	15.5436	0.760849	30.3264	39.8586	5.31682	2.26409	0.0163454	0.280887	1.7866	Putative uncharacterized protein	#
c36619_g1_i1	12.1968	23.6921	0.701614	0.0296139	-5.07758	2.02754	0.0352663	0.406199	1.45264	Aspartic proteinase nepenthesin-1	#		c32228_g1_i2	399.545	208.52	590.57	2.8322	1.50192	8.455	0.00768384	0.181165	2.11442	ATP phosphoribosyltransferase	#
c37303_g1_i1	13.2686	25.8355	0.701614	0.0271569	-5.20254	2.09002	0.0248139	0.344183	1.6053	Putative uncharacterized protein	#		c32256_g1_i1	1759.02	381.72	3136.32	8.21628	3.03849	10.0956	0.00371352	0.121722	2.43021	2-Cys peroxiredoxin BAS1	#
c38960_g1_i1	959.689	1917.7	1.67625	0.000874095	-10.1599	5.8252	0.0438101	0.451109	1.35843	DNA-binding protein	#		c33400_g1_i1	1495.61	960.14	2031.08	2.1154	1.08093	10.4476	0.0272125	0.357182	1.56523	Heavy metal-associated domain containing protein expressed	#
c42252_g1_i1	12.4974	24.5075	0.487319	0.0198845	-5.65222	1.78905	0.0308878	0.38294	1.51021	Putative uncharacterized protein	#		c34381_g1_i1	497.355	313.735	680.975	2.17054	1.11806	8.85243	0.0440146	0.451525	1.3564	Minor histocompatibility antigen H13	#
c43107_g1_i1	23.0246	45.3475	0.701614	0.0154719	-6.0142	2.49585	0.0115658	0.231595	1.93682	Adenylosuccinate synthetase, chloroplastic	#		c38475_g1_i2	412.258	246.052	578.463	2.35098	1.23326	8.55945	0.0232179	0.33409	1.63418	Putative uncharacterized protein	#
c44070_g1_i1	8215.49	12442.2	3988.76	0.320583	-1.64123	12.7823	0.00022447	0.0201072	3.64884	Harpin inducing protein	#		c40719_g1_i1	82.4007	34.6724	130.129	3.75309	1.90808	6.06976	0.0492793	0.479541	1.30734	Isoflavonoid malonyl transferase	#
c44275_g1_i1	31.7929	61.6953	1.89055	0.0306433	-5.02829	3.43295	0.0384569	0.425814	1.41503	Putative uncharacterized protein	#		c43557_g1_i1	8142.93	5034.35	11251.5	2.23495	1.16024	12.8777	0.010749	0.223533	1.96863	Signal recognition particle 54 kDa protein	#
c44979_g1_i1	25.1868	49.6719	0.701614	0.014125	-6.14561	2.56155	0.0124717	0.241301	1.90407	Sterol 4-alpha-methyl-oxidase	#		c43965_g1_i1	14755.9	6072.99	23438.9	3.85953	1.94842	13.5424	0.00186012	0.0809928	2.73046	Glyoxylate reductase	#
c45996_g1_i1	735.954	988.854	483.055	0.4885	-1.03357	9.43283	0.0389387	0.428235	1.40962	Secretory carrier-associated membrane protein	#		c44138_g1_i1	5018.65	401.058	9636.24	24.0271	4.58659	10.941	0.0102182	0.218008	1.99062	Putative uncharacterized protein	#
c46452_g1_i3	17.039	32.322	1.75601	0.0543286	-4.20214	2.91337	0.0288438	0.368299	1.53995	Putative uncharacterized protein	#		c44148_g1_i2	23.1314	0.722984	45.5398	62.9886	5.97702	2.52055	0.0106379	0.222515	1.97314	BI1-like protein	#
c46539_g1_i1	45.4972	89.0095	1.98477	0.0222984	-5.48692	3.73243	0.0282464	0.363838	1.54904	Putative uncharacterized protein	#		c44458_g1_i1	15299.3	5680.8	24917.7	4.3863	2.13301	13.5384	0.0036079	0.119873	2.44275	Photosystem I reaction center subunit N\x3b Uncharacterized protein	#
c47347_g1_i1	17.8915	34.2432	1.53974	0.0449648	-4.47506	2.86022	0.0182096	0.295343	1.7397	O-methyltransferase	#		c45526_g1_i1	1226.44	614.153	1838.72	2.99392	1.58203	10.0535	0.00967118	0.211138	2.01452	Auxin-induced protein 5NG4	#
c47890_g1_i2	24.8059	44.2785	5.33332	0.120449	-3.0535	3.94178	0.036135	0.411676	1.44207	N-hydroxycinnamoyl/benzoyltransferase	#		c45992_g1_i1	7272.91	4175.51	10370.3	2.4836	1.31243	12.684	0.0049905	0.142186	2.30186	3-ketoacyl-CoA synthase	#
c48792_g1_i2	14.8367	29.3227	0.350807	0.0119637	-6.38519	1.68135	0.014904	0.266602	1.8267	RING-finger protein-like protein	#		c46666_g2_i1	20.7814	0.760849	40.8019	53.6268	5.74488	2.47812	0.00435919	0.132948	2.36059	Putative uncharacterized protein	#
c49093_g1_i1	47.7041	89.5692	5.83905	0.0651905	-3.9392	4.51533	0.00379703	0.123284	2.42056	Cysteine proteinase	#		c46768_g1_i1	150.643	51.4912	249.795	4.85122	2.27835	6.82543	0.0225221	0.328356	1.64739	Germin-like protein\x3b Uncharacterized protein	#
c49158_g1_i1	442.852	681.49	204.213	0.299657	-1.73862	8.54324	0.0149907	0.266933	1.82418	Uncharacterized protein	#		c46931_g1_i1	437.095	276.934	597.257	2.15668	1.10881	8.6678	0.0378218	0.423636	1.42226	Putative uncharacterized protein	#
c49167_g1_i1	13.8277	26.5213	1.13415	0.0427639	-4.54746	2.45535	0.0420322	0.440591	1.37642	Putative uncharacterized protein	#		c47383_g1_i1	155761	49835	261687	5.25106	2.39261	16.8012	0.000781737	0.0450776	3.10694	Glyceraldehyde-3-phosphate dehydrogenase A	#
c49453_g1_i1	22.8657	45.1643	0.567076	0.0125559	-6.31549	2.33936	0.0223644	0.327226	1.65044	TATA-box binding protein	#		c47646_g1_i4	54.2032	2.26296	106.143	46.9047	5.55166	3.95404	0.00971049	0.211406	2.01276	GDSL esterase/lipase	#
c49622_g1_i2	26.3324	51.9632	0.701614	0.0135021	-6.21067	2.59408	0.00221101	0.0906708	2.65541	Nucellin-like protein 27671-25467	#		c47662_g1_i1	106.155	41.1326	171.177	4.16159	2.05713	6.39078	0.0379979	0.423636	1.42024	Auxin-induced protein 5NG4	#
c49729_g1_i1	32.93	65.1583	0.701614	0.0107678	-6.53713	2.75731	0.0350585	0.40606	1.45521	Histone H2A	#		c47782_g1_i2	12981.8	8292.54	17671.2	2.13097	1.09151	13.5634	0.0402103	0.431242	1.39566	Cold and drought-regulated protein CORA	#
c49749_g1_i1	1219.6	2122.64	316.563	0.149136	-2.7453	9.679	4.84453e-06	0.00125856	5.31475	Putative uncharacterized protein	#		c48767_g1_i1	18.7217	2.26296	35.1805	15.5462	3.95849	3.15746	0.0275214	0.360033	1.56033	Putative uncharacterized protein	#
c49907_g1_i1	484.953	941.738	28.1671	0.0299097	-5.06324	7.34756	5.1303e-07	0.000204073	6.28986	Endochitinase	#		c48844_g1_i1	25326.9	12520.3	38133.5	3.04572	1.60679	14.4154	0.000440455	0.0315667	3.3561	Putative uncharacterized protein	#
c49930_g1_i2	218.421	371.394	65.4476	0.176221	-2.50454	7.28454	0.00646639	0.165496	2.18934	Mitotic spindle checkpoint protein MAD2	#		c49175_g1_i1	17.9848	2.2721	33.6975	14.831	3.89054	3.1293	0.0355036	0.407848	1.44973	CRAL-TRIO domain-containing protein	#
c50028_g1_i1	592.248	942.679	241.817	0.256522	-1.96285	8.8992	0.00754686	0.179815	2.12223	Putative uncharacterized protein	#		c49330_g1_i1	3142.78	1863.79	4421.77	2.37246	1.24638	11.4872	0.0092447	0.204428	2.03411	Rubredoxin\x3b Uncharacterized protein	#
c52028_g2_i1	17.862	34.7493	0.974638	0.0280477	-5.15597	2.54093	0.0125909	0.242409	1.89994	Disease resistance-like protein GS4-5	#		c49380_g1_i2	4116.65	1833.5	6399.81	3.49049	1.80343	11.7421	0.00170792	0.0767877	2.76753	Thioredoxin-X\x3b Uncharacterized protein	#
c52730_g1_i2	14789	22223.5	7354.42	0.33093	-1.5954	13.6421	0.0166461	0.282997	1.77869	Pathogenesis-related thaumatin-like protein	#		c49711_g1_i1	15.699	0.760849	30.6371	40.267	5.33152	2.27144	0.014842	0.266015	1.82851	Ecdysteroid UDP-glucosyltransferase	#
c52818_g1_i1	24.0704	45.6851	2.45565	0.0537516	-4.21755	3.40488	0.00646047	0.165496	2.18974	Protein kinase and PP2C-like domain-containing protein	#		c49794_g1_i1	78.1029	36.8788	119.327	3.23566	1.69406	6.05175	0.047894	0.473672	1.31972	Cysteine synthase	#
c52965_g2_i1	39.7578	77.3226	2.19294	0.0283609	-5.13996	3.70284	0.0276648	0.360873	1.55807	DNA-directed RNA polymerase subunit beta	#		c49845_g1_i1	4523.22	2982.41	6064.03	2.03327	1.0238	12.0542	0.0247178	0.343866	1.60699	Peptide chain release factor	#
c52996_g1_i1	90.8518	137.758	43.9452	0.319002	-1.64836	6.28181	0.0483392	0.47515	1.3157	Inducer of CBF expression	#		c50064_g1_i1	13677.4	7812.18	19542.7	2.50157	1.32283	13.5929	0.00374826	0.122388	2.42617	Photosystem II core complex proteins psbY	#
c54164_g1_i1	765.988	1154.84	377.136	0.32657	-1.61453	9.36621	0.000791145	0.0452863	3.10174	Myb-like transcription factor	#		c51205_g1_i1	407.869	153.995	661.743	4.29717	2.10339	8.31843	0.0117878	0.232673	1.92857	Uncharacterized protein	#
c54626_g1_i1	36.6217	72.756	0.487319	0.00669799	-7.22206	2.57397	1.64993e-05	0.003049	4.78253	Putative uncharacterized protein	#		c51241_g1_i1	22417.2	12529.2	32305.1	2.57838	1.36646	14.2962	0.00292052	0.105287	2.53454	Peroxiredoxin Q	#
c54959_g1_i1	52.4588	104.43	0.487319	0.00466645	-7.74346	2.83467	0.00898759	0.200804	2.04636	Eukaryotic translation initiation factor 5A	#		c51242_g1_i1	2432.08	1156.57	3707.59	3.20567	1.68063	11.016	0.000456014	0.0323329	3.34102	Carboxymethylenebutenolidase-like protein	#
c56003_g1_i1	11.659	22.7509	0.567076	0.0249255	-5.32623	1.84473	0.0399231	0.43069	1.39878	S-locus-specific glycoprotein S6	#		c51655_g2_i1	63376.4	30917.6	95835.2	3.0997	1.63213	15.7322	0.000393472	0.0294409	3.40509	Transketolase	#
c56491_g1_i1	1778.66	2472.8	1084.52	0.438577	-1.1891	10.6774	0.0143088	0.261333	1.8444	Lipase\x3b Uncharacterized protein	#		c52513_g1_i1	1932.85	191.276	3674.42	19.2101	4.26379	9.71141	0.0366119	0.414494	1.43638	Acyl carrier protein	#
c56842_g1_i1	19.825	38.6753	0.974638	0.0252005	-5.3104	2.61814	0.0076398	0.180563	2.11692	Putative uncharacterized protein	#		c52755_g1_i1	1042.72	241.688	1843.76	7.62864	2.93143	9.38272	0.00243794	0.0955194	2.61298	ER glycerol-phosphate acyltransferase	#
c57018_g1_i1	19.7345	36.9317	2.53738	0.0687048	-3.86345	3.27506	0.024234	0.340761	1.61558	Putative uncharacterized protein	#		c53089_g1_i1	21186.4	10010.5	32362.4	3.23285	1.6928	14.1356	0.00730938	0.175942	2.13612	Photosystem I reaction center subunit VI\x3b Uncharacterized protein	#
c57135_g1_i1	25.301	47.3082	3.29377	0.0696238	-3.84428	3.64188	0.0102711	0.218347	1.98838	Protein kinase family protein	#		c53103_g1_i1	8697.8	4408.23	12987.4	2.94617	1.55884	12.8854	0.0279719	0.362492	1.55328	40S ribosomal protein S20\x3b Uncharacterized protein	#
c57800_g1_i2	22.3298	40.2316	4.42793	0.110061	-3.18363	3.73844	0.0394557	0.430399	1.40389	F-box/FBD/LRR-repeat protein	#		c53939_g1_i1	53.1906	18.2863	88.095	4.81754	2.2683	5.32684	0.028174	0.363106	1.55015	Putative uncharacterized protein	#
c58743_g1_i1	2605.19	3634.35	1576.02	0.433646	-1.20541	11.2248	0.0256512	0.350845	1.59089	Defensin-like protein\x3b Uncharacterized protein	#		c54382_g1_i1	59.8907	2.28255	117.499	51.4771	5.68586	4.03357	0.00407098	0.127901	2.3903	Putative uncharacterized protein	#
c58812_g1_i1	31.4028	59.3753	3.43029	0.0577729	-4.11346	3.83506	0.011062	0.226737	1.95617	Receptor protein kinase-like protein	#		c54513_g1_i1	961.006	595.831	1326.18	2.22577	1.1543	9.79591	0.0261456	0.352868	1.5826	Serine hydroxymethyltransferase	#
c58947_g1_i3	12.8207	24.9397	0.701614	0.0281324	-5.15162	2.06456	0.029113	0.370272	1.53591	Putative uncharacterized protein	#		c54612_g1_i1	635.225	280.745	989.704	3.52527	1.81774	9.04199	0.000600876	0.0386355	3.22122	14-3-3-like protein GF14	#
c59388_g1_i1	11.4707	22.454	0.487319	0.021703	-5.52596	1.72592	0.042398	0.442633	1.37265	Putative uncharacterized protein	#		c54718_g1_i1	4482.92	2185.15	6780.69	3.10307	1.6337	11.9104	0.0300824	0.377745	1.52169	30S ribosomal protein	#
c59400_g1_i1	132.672	241.268	24.0758	0.0997886	-3.32498	6.252	2.1468e-05	0.00381691	4.66821	Putative uncharacterized protein	#		c54741_g1_i1	1702.65	889.51	2515.78	2.82828	1.49993	10.5468	0.0226988	0.329359	1.644	PsbP domain-containing protein	#
c59759_g1_i1	22.2543	40.5934	3.91519	0.096449	-3.37409	3.65613	0.0325351	0.392039	1.48765	CBS	#		c55389_g1_i1	970.934	589.826	1352.04	2.29227	1.19678	9.80253	0.0147409	0.26571	1.83148	Kinesin light chain	#
c59820_g1_i1	11.9014	23.3155	0.487319	0.0209011	-5.58028	1.75308	0.0381935	0.424616	1.41801	Receptor-like protein kinase like protein	#		c55416_g1_i1	305.881	138.119	473.644	3.42924	1.77789	7.99871	0.00695431	0.172061	2.15775	Putative uncharacterized protein	#
c59856_g1_i1	168.173	261.479	74.8666	0.28632	-1.8043	7.1284	0.00540576	0.149432	2.26714	Chalcone synthase	#		c55479_g1_i2	20.3384	2.33738	38.3395	16.4028	4.03587	3.24283	0.0242478	0.340761	1.61533	Tryptophan synthase beta chain	#
c59856_g1_i2	101.921	149.252	54.5907	0.365762	-1.45102	6.4961	0.04377	0.451109	1.35882	Chalcone synthase	#		c56048_g1_i1	4847.3	1178.43	8516.17	7.22674	2.85334	11.6293	1.16347e-08	1.05021e-05	7.93424	Putative uncharacterized protein	#
c60210_g1_i1	69.3392	136.843	1.83577	0.0134152	-6.21999	3.98638	0.00443076	0.133829	2.35352	Putative uncharacterized protein	#		c56187_g1_i1	536.886	304.368	769.403	2.52787	1.33792	8.91863	0.0114258	0.230471	1.94211	40S ribosomal protein S5-1	#
c60239_g1_i1	40.8358	69.3934	12.2782	0.176937	-2.49869	4.86738	0.0179919	0.293185	1.74492	MtN19 protein	#		c56965_g1_i1	3952.55	2055.72	5849.38	2.84542	1.50864	11.7597	0.00133976	0.0653696	2.87297	Uncharacterized protein	#
c60505_g1_i2	77.2845	126.398	28.1713	0.222878	-2.16567	5.89899	0.0158757	0.2764	1.79927	Chaperone protein dnaJ	#		c57358_g1_i1	2911.34	1802.48	4020.19	2.23037	1.15728	11.3944	0.0388464	0.428072	1.41065	N utilization substance protein B-like protein	#
c60506_g1_i1	46.1661	89.8726	2.4596	0.0273676	-5.19139	3.89412	5.42952e-05	0.0074617	4.26524	HVA22-like protein a	#		c58656_g1_i1	230.736	119.091	342.38	2.87493	1.52353	7.65769	0.0160082	0.277882	1.79566	Phytosulfokine	#
c60554_g1_i2	35.5186	66.8446	4.19261	0.0627217	-3.99489	4.06529	0.013705	0.255881	1.86312	Auxin-induced protein 5NG4	#		c58877_g1_i1	42.828	5.30505	80.351	15.1461	3.92088	4.3678	0.00328725	0.113453	2.48317	Laccase	#
c60907_g1_i1	980.597	1462.29	498.907	0.341182	-1.55138	9.73832	0.00271706	0.101378	2.5659	Syringolide-induced protein 14-1-1	#		c59233_g1_i1	14.4811	0.760849	28.2014	37.0656	5.21201	2.21169	0.0221116	0.325148	1.65538	Lectin-domain containing receptor kinase A4.3	#
c61333_g1_i1	30.7131	60.5756	0.850615	0.0140422	-6.15409	2.84362	0.000206168	0.0189006	3.68578	MLO-like protein	#		c59308_g1_i1	5764.78	3741.72	7787.85	2.08136	1.05752	12.3982	0.0209219	0.314763	1.6794	Uroporphyrinogen decarboxylase	#
c61356_g1_i1	898.643	1239.84	557.449	0.449615	-1.15324	9.69931	0.0232799	0.334572	1.63302	Heat stress transcription factor A-4a	#		c59478_g1_i1	144.49	2.2251	286.754	128.873	7.0098	4.65877	0.0455512	0.460793	1.3415	Kunitz-type trypsin inhibitor-like 1 protein\x3b Uncharacterized protein	#
c61476_g1_i1	126.656	250.308	3.00367	0.0119999	-6.38083	4.77714	0.00464838	0.136879	2.3327	Cc-nbs-lrr resistance protein	#		c59903_g1_i1	22402.1	9683.16	35121	3.62702	1.85878	14.1707	0.000633026	0.0398297	3.19858	Aminomethyltransferase	#
c61714_g1_i2	28.3627	56.0238	0.701614	0.0125235	-6.31922	2.64836	0.00173863	0.0775739	2.75979	Ubiquitin carboxyl-terminal hydrolase	#		c59919_g1_i4	395.718	183.865	607.572	3.30445	1.72441	8.38471	0.00223228	0.0909537	2.65125	Replication protein A1-like protein	#
c61733_g1_i1	87.4727	137.617	37.3287	0.271251	-1.8823	6.16336	0.0493223	0.479541	1.30696	Putative uncharacterized protein	#		c60186_g1_i2	832.015	347.737	1316.29	3.78531	1.92041	9.40206	0.0379326	0.423636	1.42099	Ethylene-responsive transcription factor SHINE	#
c61787_g1_i1	63.4805	117.427	9.53403	0.0811911	-3.62253	5.06435	0.000695638	0.0416946	3.15762	Isoflavonoid malonyl transferase	#		c60272_g1_i1	27.1064	3.78335	50.4295	13.3293	3.73653	3.78793	0.0137296	0.256094	1.86234	Leghemoglobin\x3b Uncharacterized protein	#
c62012_g1_i1	512.1	846.606	177.593	0.20977	-2.25312	8.59899	2.87399e-05	0.00461984	4.54151	Pathogenesis-related protein	#		c60758_g1_i1	53.8431	12.8556	94.8306	7.37661	2.88296	5.1258	0.0271095	0.356503	1.56688	GASA5-like protein	#
c62095_g1_i4	49.8602	98.7458	0.974638	0.00987018	-6.66271	3.29429	0.00693338	0.172061	2.15905	C2H2 zinc finger protein	#		c60809_g1_i1	3290.6	2123.96	4457.24	2.09855	1.06939	11.5872	0.023364	0.334961	1.63145	DNA gyrase subunit B	#
c62223_g1_i1	22.9409	41.8576	4.02432	0.096143	-3.37867	3.69808	0.0334353	0.397802	1.4758	Dirigent-like protein	#		c60883_g1_i1	783.502	130.305	1436.7	11.0256	3.46279	8.75715	0.00276996	0.102375	2.55753	Cysteine proteinase\x3b Uncharacterized protein	#
c62442_g1_i2	19.6808	36.9249	2.4366	0.0659878	-3.92166	3.2457	0.0337567	0.398536	1.47164	Putative uncharacterized protein	#		c60964_g1_i1	72.2656	21.6442	122.887	5.6776	2.50528	5.68855	0.0322203	0.389783	1.49187	Uncharacterized protein	#
c62588_g1_i1	63.9048	115.301	12.509	0.10849	-3.20437	5.24707	0.000658672	0.0408405	3.18133	Pectinesterase	#		c61101_g1_i1	4250.94	2269.99	6231.88	2.74533	1.45698	11.877	0.0016779	0.0760205	2.77523	DnaJ domain family	#
c62607_g1_i1	13.6309	26.2075	1.0544	0.0402326	-4.63549	2.39416	0.0443698	0.453732	1.35291	Uncharacterized protein	#		c61372_g1_i1	8536.11	5597.17	11475	2.05015	1.03573	12.9683	0.0240286	0.340459	1.61927	Putative uncharacterized protein	#
c62835_g1_i1	20.0327	39.3639	0.701614	0.0178238	-5.81005	2.39377	0.00956118	0.209712	2.01949	Casein kinase I isoform delta-like protein	#		c61463_g1_i1	43017	17956	68078	3.79137	1.92272	15.0935	3.78927e-05	0.00573744	4.42144	Photosystem I reaction center subunit II\x3b Uncharacterized protein	#
c63074_g1_i1	82.9429	154.463	11.4226	0.0739506	-3.75729	5.39247	0.0261266	0.352868	1.58292	Putative uncharacterized protein	#		c61480_g1_i1	5124.28	3095.78	7152.78	2.3105	1.2082	12.2002	0.00829134	0.190587	2.08138	30S ribosomal protein S17\x3b Uncharacterized protein	#
c63228_g1_i1	229.044	328.841	129.247	0.393039	-1.34726	7.68762	0.0329022	0.394001	1.48277	Chorismate mutase	#		c61577_g1_i1	2333.55	1362.59	3304.5	2.42516	1.27808	11.0512	0.0159903	0.277882	1.79614	Putative uncharacterized protein	#
c63502_g1_i1	541.776	846.062	237.491	0.280701	-1.83289	8.80817	0.000286977	0.0236318	3.54215	Disease resistance response protein\x3b Uncharacterized protein	#		c61603_g1_i1	4848.39	2330.5	7366.28	3.16082	1.6603	12.0166	0.0175983	0.28995	1.75453	10 kDa chaperonin\x3b Uncharacterized protein	#
c63596_g1_i1	1947.26	3036.82	857.703	0.282434	-1.82401	10.6563	0.0232374	0.334165	1.63381	12-oxophytodienoate reductase	#		c61674_g1_i2	1423.9	286.225	2561.57	8.94949	3.16181	9.74191	2.43675e-05	0.00408487	4.61319	Aquaporin PIP	#
c63830_g1_i1	29.8023	59.1172	0.487319	0.00824327	-6.92257	2.42422	0.0209359	0.314763	1.67911	ADP ribosylation factor\x3b Uncharacterized protein	#		c61751_g2_i1	1208.06	485.606	1930.51	3.97547	1.99113	9.91921	0.0336563	0.398536	1.47293	Uncharacterized protein	#
c63837_g1_i1	34.1419	59.2241	9.05964	0.152972	-2.70866	4.53378	0.0276632	0.360873	1.5581	Heat stress transcription factor B-3	#		c62401_g1_i1	323.026	164.164	481.888	2.9354	1.55356	8.13577	0.00726428	0.175216	2.13881	Monogalactosyldiacylglycerol synthase	#
c63978_g1_i2	15.9404	31.6371	0.24366	0.00770172	-7.0206	1.47324	0.00553154	0.151658	2.25715	L3 Ribosomal protein	#		c62934_g1_i1	548.843	340.274	757.411	2.22588	1.15438	8.98774	0.0295068	0.373246	1.53008	Uncharacterized protein	#
c64063_g1_i1	17.0762	33.665	0.487319	0.0144755	-6.11024	2.01806	0.0069925	0.172563	2.15537	40S ribosomal protein S25-2\x3b Uncharacterized protein	#		c63022_g1_i1	451.185	78.1289	824.242	10.5498	3.39914	7.98735	0.0222103	0.325988	1.65344	Oxygen evolving enhancer protein	#
c64129_g1_i1	28.5131	53.1654	3.86085	0.0726197	-3.7835	3.84067	0.00763928	0.180563	2.11695	DnaJ homolog subfamily B member	#		c63096_g1_i1	5340.41	2497.43	8183.4	3.27673	1.71226	12.1424	0.000272841	0.0232019	3.56409	Putative uncharacterized protein	#
c64211_g1_i1	371.102	619.155	123.048	0.198736	-2.33108	8.10862	0.000355372	0.0275844	3.44932	Putative uncharacterized protein	#		c63350_g1_i1	23.7738	4.56378	42.9837	9.41844	3.23549	3.80797	0.0321329	0.389783	1.49305	Somatic embryogenesis receptor kinase	#
c64273_g1_i1	85.3567	169.201	1.51235	0.00893818	-6.8058	3.99969	0.00485865	0.140083	2.31348	Putative uncharacterized protein	#		c63551_g1_i1	171.511	94.0282	248.995	2.64809	1.40495	7.2575	0.0268751	0.356503	1.57065	Putative uncharacterized protein	#
c64398_g1_i1	133	223.523	42.477	0.190034	-2.39567	6.60645	0.0148003	0.266015	1.82973	Putative uncharacterized protein	#		c63578_g1_i1	23431.9	12772.6	34091.2	2.66909	1.41635	14.3489	0.00661049	0.167211	2.17977	Phosphoglucomutase	#
c64418_g1_i1	20.0652	38.1307	1.99967	0.0524425	-4.25312	3.12632	0.0167651	0.284087	1.77559	NB-LRR type disease resistance protein Rps1-k-2	#		c63771_g1_i1	15014.5	7161.37	22867.7	3.1932	1.675	13.6435	0.00633392	0.164074	2.19833	Putative uncharacterized protein	#
c64801_g1_i1	57.6912	96.0735	19.3088	0.20098	-2.31488	5.42863	0.0455936	0.460826	1.3411	Putative uncharacterized protein	#		c63834_g1_i1	5165.32	2783.86	7546.78	2.7109	1.43877	12.1623	0.0398285	0.430399	1.39981	Putative uncharacterized protein	#
c64860_g1_i1	3024.35	4649.56	1399.13	0.300917	-1.73256	11.3166	0.0238899	0.339185	1.62179	Riboflavin biosynthesis protein ribBA	#		c63870_g1_i2	821.523	315.951	1327.1	4.20033	2.0705	9.33881	0.0353046	0.406199	1.45217	Placenta-specific gene 8 protein	#
c64877_g1_i1	502.454	724.979	279.93	0.386121	-1.37288	8.81536	0.0189522	0.300939	1.72234	Putative uncharacterized protein	#		c63898_g1_i1	656.145	331.616	980.673	2.95726	1.56426	9.1555	0.00440563	0.133414	2.35599	Tubulin beta chain	#
c64929_g1_i1	39.8481	79.1291	0.567076	0.00716647	-7.12452	2.74388	0.0100255	0.216183	1.9989	Aldose reductase\x3b Uncharacterized protein	#		c63898_g1_i3	749.63	332.228	1167.03	3.51275	1.8126	9.28233	0.000758395	0.0440701	3.1201	Tubulin beta chain	#
c65054_g1_i2	43.6289	74.8102	12.4476	0.166389	-2.58736	4.93148	0.017957	0.293185	1.74577	Auxin-induced protein 6B	#		c63994_g1_i1	17.994	2.30082	33.6872	14.6414	3.87198	3.13814	0.0336635	0.398536	1.47284	Aquaporin NIP2-1	#
c65055_g1_i1	31.0985	54.8999	7.29706	0.132916	-2.91142	4.32302	0.0324148	0.39153	1.48926	Putative uncharacterized protein	#		c64043_g1_i1	3580.86	2121.58	5040.15	2.37566	1.24833	11.6751	0.00776297	0.182014	2.10997	Ycf60-like protein	#
c65585_g2_i1	211.047	410.026	12.0675	0.0294311	-5.08652	6.13631	0.0102632	0.218347	1.98872	Putative uncharacterized protein	#		c64083_g1_i1	159.245	91.8964	226.594	2.46575	1.30203	7.17295	0.0490632	0.478724	1.30924	Receptor-like protein kinase	#
c65723_g1_i2	195.876	278.594	113.158	0.406175	-1.29983	7.47211	0.0368244	0.415097	1.43386	Non-specific lipid-transfer protein\x3b Uncharacterized protein	#		c64086_g1_i1	2168.2	1197.44	3138.96	2.62138	1.39033	10.9209	0.0322107	0.389783	1.492	Putative uncharacterized protein	#
c65857_g1_i3	58.6074	99.4875	17.7273	0.178186	-2.48854	5.39217	0.0115981	0.231595	1.93561	Putative uncharacterized protein	#		c64335_g1_i1	928.965	315.031	1542.9	4.89762	2.29208	9.44539	1.39968e-05	0.00269255	4.85397	Nuclease S1\x3b Uncharacterized protein	#
c65917_g1_i1	16.9019	31.4009	2.40284	0.0765214	-3.70799	3.11874	0.0477006	0.472422	1.32148	Acyl-coenzyme A thioesterase	#		c64529_g2_i1	1074.91	630.093	1519.73	2.41192	1.27018	9.93451	0.0241212	0.340461	1.6176	Putative uncharacterized protein	#
c65929_g1_i3	34.308	67.4818	1.13415	0.0168068	-5.89481	3.12902	0.0241431	0.340461	1.61721	F-box protein	#		c64622_g1_i1	12335.6	4618.79	20052.5	4.3415	2.1182	13.2324	0.00536292	0.14895	2.2706	50S ribosomal protein L35	#
c65933_g1_i1	36.8717	68.4518	5.29147	0.0773021	-3.69335	4.25034	0.00280637	0.103298	2.55185	Defensin/CCP-like protein	#		c64691_g1_i1	4223.55	2076.53	6370.57	3.0679	1.61725	11.8286	0.00293674	0.105547	2.53213	Peptidyl-prolyl cis-trans isomerase	#
c66423_g1_i1	39.0726	65.6678	12.4774	0.190008	-2.39587	4.83918	0.0366847	0.414687	1.43552	Putative uncharacterized protein	#		c64756_g1_i1	407.002	168.72	645.284	3.82459	1.9353	8.36614	0.0380595	0.423636	1.41954	Zinc knuckle family protein	#
c66497_g1_i3	2623.06	4778.68	467.454	0.0978208	-3.35371	10.5455	1.00241e-09	1.12027e-06	8.99895	Putative uncharacterized protein	#		c64885_g1_i1	4759.02	3094.83	6423.21	2.07546	1.05343	12.1224	0.0258021	0.351462	1.58835	6-phosphogluconate dehydrogenase, decarboxylating	#
c66519_g1_i2	1082.19	1853.13	311.262	0.167966	-2.57376	9.56886	0.0278544	0.361568	1.55511	Uncharacterized protein	#		c64925_g1_i1	1546.7	1015.04	2078.37	2.04758	1.03392	10.5043	0.0311878	0.384447	1.50602	Putative uncharacterized protein	#
c66523_g1_i1	16.5223	31.8557	1.18893	0.0373224	-4.74381	2.62157	0.0197827	0.306455	1.70371	Putative uncharacterized protein	#		c65141_g1_i1	21635.1	11265.3	32005	2.84103	1.50641	14.2128	0.00099699	0.0539133	3.00131	Thioredoxin M-type 3	#
c66752_g1_i1	2895.37	4056.77	1733.98	0.427428	-1.22625	11.373	0.0162245	0.27998	1.78983	Asparagine synthetase	#		c65286_g1_i2	18.9462	0.760849	37.1315	48.8027	5.60889	2.41013	0.0152359	0.269131	1.81713	Putative uncharacterized protein	#
c66876_g1_i1	25.8124	45.09	6.53474	0.144927	-2.7866	4.10143	0.0462871	0.464832	1.33454	Putative uncharacterized protein	#		c65582_g2_i1	97.6964	26.3346	169.058	6.41962	2.68249	6.06013	0.00127355	0.0634583	2.89499	Tubulin beta chain	#
c66919_g1_i1	81.2222	160.31	2.13421	0.013313	-6.23102	4.20921	0.000549796	0.0369995	3.2598	Glutamate decarboxylase	#		c65811_g1_i1	41.5783	6.563	76.5937	11.6705	3.5448	4.48675	0.00393532	0.125281	2.40502	Putative uncharacterized protein	#
c67297_g1_i1	582.186	848.836	315.537	0.37173	-1.42767	9.0155	0.00562875	0.152895	2.24959	4,5-DOPA dioxygenase extradiol-like protein	#		c66075_g1_i1	11.5414	0.389563	22.6932	58.2529	5.86426	1.57206	0.0311795	0.384447	1.50613	RING zinc finger protein-like protein\x3b Uncharacterized protein	#
c67312_g1_i1	9.97499	19.7063	0.24366	0.0123645	-6.33765	1.13176	0.0448602	0.456456	1.34814	Putative uncharacterized protein	#		c66350_g1_i1	1331.51	744.059	1918.97	2.57905	1.36684	10.2227	0.0048388	0.139855	2.31526	Inositol-1-monophosphatase	#
c67312_g1_i3	21.4066	42.5696	0.24366	0.00572379	-7.44881	1.68735	0.000868966	0.0485566	3.061	Putative uncharacterized protein	#		c66402_g1_i1	32.535	5.11703	59.953	11.7164	3.55045	4.13053	0.0496779	0.48096	1.30384	Putative uncharacterized protein	#
c67649_g1_i1	24.4765	43.3866	5.56647	0.128299	-2.96242	3.95797	0.0486912	0.476934	1.31255	Receptor-like protein kinase	#		c66655_g1_i1	23898.7	8600.85	39196.5	4.55728	2.18817	14.1643	0.00602022	0.159648	2.22039	Glutamine synthetase	#
c67676_g1_i1	274.062	495.07	53.0532	0.107163	-3.22212	7.34043	0.0482412	0.474891	1.31658	WRKY transcription factor	#		c66807_g2_i1	7727.93	4817.06	10638.8	2.20857	1.14311	12.8055	0.0316366	0.386412	1.49981	Two-component response regulator ARR1	#
c67854_g1_i1	33.9548	64.0867	3.82295	0.0596527	-4.06727	3.96832	0.00282143	0.103463	2.54953	(+)-neomenthol dehydrogenase	#		c66828_g1_i1	2281.98	1270.84	3293.13	2.5913	1.37368	10.9984	0.00393954	0.125281	2.40455	Apolipoprotein D	#
c67948_g1_i2	114.326	198.562	30.0891	0.151534	-2.72228	6.27231	0.00260714	0.0988481	2.58384	YTH domain family protein	#		c66878_g1_i1	86501	25701.5	147301	5.73121	2.51884	15.909	1.34191e-07	6.84639e-05	6.87228	L-myo inositol-1 phosphate synthase	#
c67990_g1_i1	65.3154	130.347	0.283538	0.00217525	-8.8446	2.60392	0.022569	0.328382	1.64649	60S ribosomal protein L31\x3b Uncharacterized protein	#		c66943_g1_i1	180.134	64.8265	295.441	4.55741	2.18821	7.11262	0.0105037	0.220283	1.97866	Putative uncharacterized protein	#
c68171_g1_i1	657.513	1044.25	270.772	0.259297	-1.94732	9.0546	0.00534083	0.14895	2.27239	Chalcone synthase	#		c67038_g1_i1	174.285	71.977	276.594	3.84281	1.94216	7.14054	0.0263353	0.353514	1.57946	ATP synthase subunit beta	#
c68171_g1_i3	125.059	204.245	45.8742	0.224604	-2.15454	6.59688	0.0431078	0.446927	1.36544	Chalcone synthase	#		c67082_g1_i1	7064.46	4551.19	9577.72	2.10444	1.07344	12.6887	0.0225782	0.328382	1.64631	Glucose-6-phosphate isomerase	#
c68231_g1_i1	23.7861	42.3335	5.23866	0.123748	-3.01453	3.89646	0.04453	0.454973	1.35135	Esterase ydiI	#		c67159_g1_i1	96.0213	17.2279	174.815	10.1472	3.34301	5.77818	0.0434688	0.449018	1.36182	NAC domain protein	#
c68374_g1_i1	20.5828	37.7333	3.43226	0.0909611	-3.45861	3.50846	0.049126	0.478795	1.30869	Putative uncharacterized protein	#		c67232_g1_i1	4796.59	2152.01	7441.17	3.45777	1.78984	11.9664	0.0036678	0.120898	2.43559	PsbP-like protein	#
c68682_g1_i1	1299.69	1909.02	690.36	0.36163	-1.46741	10.1649	0.00373661	0.122308	2.42752	Ripening-related protein grip22	#		c67307_g2_i1	1369.18	216.958	2521.41	11.6216	3.53874	9.53064	2.25305e-11	4.40641e-08	10.6472	Proline-rich protein\x3b Uncharacterized protein	#
c68726_g1_i1	1891.32	2546.12	1236.52	0.48565	-1.04201	10.7931	0.0218769	0.323114	1.66001	Putative uncharacterized protein	#		c67501_g1_i1	68.4256	1.48383	135.367	91.2281	6.51141	3.82503	6.30137e-08	4.10139e-05	7.20057	ATP-dependent RNA helicase DRS1	#
c68771_g1_i2	21.157	38.4786	3.83544	0.099677	-3.3266	3.60269	0.0410534	0.43493	1.38665	Putative uncharacterized protein	#		c67560_g1_i1	3091.87	569.097	5614.65	9.86589	3.30245	10.8038	0.00431732	0.132622	2.36479	Endoglucanase	#
c69026_g1_i1	100.037	151.419	48.6553	0.321328	-1.63788	6.42347	0.0402818	0.431341	1.39489	Cytochrome P450	#		c67587_g1_i1	868.728	480.592	1256.86	2.61524	1.38695	9.60214	0.025653	0.350845	1.59086	Uncharacterized protein	#
c69101_g2_i2	21.6962	41.8128	1.57962	0.0377783	-4.7263	3.02272	0.0199508	0.307033	1.70004	F-box/LRR-repeat protein	#		c67597_g2_i1	103.357	50.8157	155.899	3.06792	1.61726	6.47583	0.0361564	0.41172	1.44182	Glucosyltransferase	#
c69268_g1_i2	13.2437	25.9204	0.567076	0.0218776	-5.5144	1.93882	0.0249273	0.345144	1.60332	Putative uncharacterized protein	#		c67778_g1_i3	1211.97	437.584	1986.36	4.53938	2.1825	9.86466	0.0387727	0.427784	1.41147	Putative uncharacterized protein	#
c69270_g1_i3	112.114	190.088	34.1396	0.179599	-2.47715	6.33195	0.00129242	0.0639913	2.8886	Polyadenylate-binding protein	#		c67884_g1_i1	1793.64	1006.05	2581.23	2.5657	1.35935	10.6542	0.00444464	0.134013	2.35216	Putative uncharacterized protein	#
c69309_g2_i1	40.7321	71.2329	10.2313	0.143631	-2.79956	4.75469	0.0396022	0.430399	1.40228	Putative uncharacterized protein	#		c67946_g1_i1	1574.64	200.233	2949.04	14.7281	3.8805	9.58578	2.36151e-05	0.00400511	4.62681	Transcription factor bHLH36	#
c69312_g1_i1	30.6809	56.0141	5.34779	0.0954722	-3.38878	4.11333	0.0129045	0.246024	1.88926	Putative uncharacterized protein	#		c68080_g1_i1	575.038	347.324	802.751	2.31124	1.20867	9.04447	0.018368	0.296059	1.73594	Peroxidase	#
c69388_g1_i2	73.8192	147.288	0.350807	0.00238178	-8.71374	2.84562	0.000146628	0.0152943	3.83378	Putative uncharacterized protein	#		c68218_g1_i1	44792.9	21285.3	68300.5	3.20882	1.68204	15.2186	0.000277802	0.0232019	3.55626	Serine hydroxymethyltransferase	#
c69426_g1_i1	1003.22	1397.72	608.712	0.435504	-1.19924	9.84924	0.0214156	0.319925	1.66927	Cell division protease ftsH-like protein	#		c68456_g1_i1	29.6743	7.28028	52.0683	7.15197	2.83834	4.28316	0.0328898	0.394001	1.48294	Putative uncharacterized protein	#
c69452_g2_i2	36.6179	71.6162	1.6195	0.0226136	-5.46667	3.42888	0.0070832	0.173162	2.14977	NB-LRR type disease resistance protein Rps1-k-2	#		c68462_g1_i1	9361.13	5663.7	13058.6	2.30566	1.20518	13.0701	0.00790154	0.184154	2.10229	Putative uncharacterized protein	#
c69457_g1_i1	54.5631	108.639	0.487319	0.00448568	-7.80046	2.86317	9.96601e-08	5.56886e-05	7.00148	Putative uncharacterized protein	#		c68503_g1_i1	151.212	44.9958	257.428	5.72117	2.51631	6.74987	0.0300748	0.377745	1.5218	REF/SRPP-like protein\x3b Uncharacterized protein	#
c69527_g1_i1	40.6694	74.6301	6.70872	0.0898929	-3.47565	4.48386	0.0328711	0.394001	1.48319	Putative uncharacterized protein	#		c68612_g1_i1	2600.31	1196.11	4004.52	3.34795	1.74328	11.0958	0.00619696	0.162318	2.20782	Non-specific lipid-transfer protein-like protein\x3b Uncharacterized protein	#
c69603_g1_i3	258.735	442.634	74.8362	0.16907	-2.56431	7.50782	0.00907745	0.201836	2.04204	Putative uncharacterized protein	#		c68755_g1_i1	6206.36	3457.31	8955.42	2.59029	1.37311	12.442	0.0202898	0.310484	1.69272	Putative uncharacterized protein	#
c69623_g1_i1	176.708	284.947	68.4684	0.240284	-2.05718	7.12596	0.0250357	0.345707	1.60144	UNC93-like protein MFSD11	#		c68756_g1_i1	3173.88	1882.13	4465.63	2.37265	1.2465	11.5014	0.00914246	0.20261	2.03894	Protease Do-like protein	#
c69627_g1_i2	103.272	181.134	25.4104	0.140285	-2.83357	6.08413	0.000329523	0.0263944	3.48211	Putative uncharacterized protein	#		c68766_g1_i2	724.336	386.52	1062.15	2.74799	1.45838	9.32359	0.0256176	0.350769	1.59146	Putative uncharacterized protein	#
c69694_g1_i2	20.1686	39.3227	1.01452	0.0257998	-5.2765	2.65904	0.00706875	0.173162	2.15066	Cytochrome P450 likeTBP	#		c68919_g1_i1	4859.95	3055.42	6664.48	2.1812	1.12512	12.1397	0.0245387	0.342592	1.61015	ATP synthase protein I\x3b Uncharacterized protein	#
c69709_g1_i3	1802.85	3055.61	550.085	0.180025	-2.47373	10.3404	0.019797	0.306474	1.7034	Putative uncharacterized protein	#		c68992_g2_i3	34970.2	16621.8	53318.5	3.20774	1.68156	14.8616	0.000288321	0.0236595	3.54012	MRNA-binding protein	#
c69714_g1_i1	60.3811	110.552	10.2102	0.0923568	-3.43664	5.07026	0.0357714	0.410122	1.44646	Replication factor C subunit	#		c69082_g2_i1	1725.68	1119.03	2332.33	2.08424	1.05952	10.6578	0.0298828	0.376067	1.52458	Putative uncharacterized protein	#
c69796_g1_i1	32.1387	60.3079	3.96954	0.0658212	-3.9253	3.95162	0.0050338	0.143198	2.2981	Receptor-like protein kinase	#		c69090_g1_i1	49800.2	23336.2	76264.2	3.26807	1.70844	15.3645	0.00023836	0.0210304	3.62277	Photosystem I reaction center subunit XI\x3b Photosystem I reaction centre, subunit XI PsaL\x3b Uncharacterized protein	#
c69910_g1_i2	33.4835	66.4798	0.487319	0.00733034	-7.0919	2.50889	0.00158928	0.0729215	2.7988	Glutamine synthetase	#		c69153_g3_i2	16626.3	4616.33	28636.3	6.20327	2.63303	13.489	0.00629239	0.163782	2.20118	Oxygen-evolving enhancer protein 3-1	#
c70030_g1_i1	379.134	566.817	191.452	0.337768	-1.5659	8.36379	0.0055772	0.152208	2.25358	Putative uncharacterized protein	#		c69181_g1_i1	415.197	79.2901	751.103	9.47285	3.2438	7.93097	3.57116e-08	2.7036e-05	7.44719	Putative uncharacterized protein	#
c70069_g1_i1	187.911	288.034	87.7869	0.304779	-1.71416	7.31301	0.00836324	0.191677	2.07763	Uncharacterized protein	#		c69234_g2_i1	1167.71	494.596	1840.83	3.72189	1.89603	9.89812	0.000201362	0.0188278	3.69602	DUF246 domain-containing protein	#
c70123_g1_i2	22.4472	42.088	2.80646	0.0666806	-3.90659	3.44204	0.0129906	0.247033	1.88637	Putative uncharacterized protein	#		c69307_g1_i1	71.0479	0.722984	141.373	195.541	7.61133	3.3377	0.000568973	0.0376248	3.24491	Putative uncharacterized protein	#
c70243_g1_i1	96.372	171.785	20.959	0.122007	-3.03496	5.90698	0.00027531	0.0232019	3.56018	Caffeoyl-CoA O-methyltransferase\x3b Uncharacterized protein	#		c69492_g1_i1	3199.55	1969.21	4429.88	2.24958	1.16965	11.5282	0.0109741	0.226093	1.95963	Putative uncharacterized protein	#
c70295_g1_i1	883.092	1225	541.19	0.441789	-1.17857	9.66928	0.0193012	0.302996	1.71442	Putative uncharacterized protein	#		c69557_g1_i1	1170.05	630.658	1709.43	2.71056	1.43859	10.02	0.00361105	0.119873	2.44237	Putative uncharacterized protein	#
c70381_g1_i1	46.0781	90.6145	1.54171	0.017014	-5.87713	3.5631	0.00110271	0.0583259	2.95754	Putative uncharacterized protein	#		c69604_g1_i1	6533.09	2923.28	10142.9	3.4697	1.79481	12.4108	0.0139726	0.258411	1.85472	30S ribosomal protein\x3b Uncharacterized protein	#
c70446_g1_i1	138.86	275.128	2.59216	0.00942165	-6.7298	4.73906	0.000114161	0.0128193	3.94248	Peroxidase	#		c69661_g1_i1	5824.34	2435.95	9212.72	3.78198	1.91914	12.2098	0.00898488	0.200804	2.04649	50S ribosomal protein L10\x3b Uncharacterized protein	#
c70598_g1_i1	1094.56	1496.62	692.501	0.462711	-1.11182	9.99158	0.0261826	0.352868	1.58199	Anthocyanidin 3-O-glucosyltransferase	#		c69805_g1_i1	10184.3	6744.7	13623.9	2.01994	1.01432	13.2267	0.0406515	0.433462	1.39092	Alpha-tubulin	#
c70740_g1_i1	4134.02	7791.51	476.531	0.0611603	-4.03126	10.9121	0.00757579	0.180097	2.12057	Xyloglucan endotransglucosylase/hydrolase	#		c69841_g1_i2	14647.4	7071.32	22223.5	3.14276	1.65203	13.6138	0.0109792	0.226093	1.95943	Tubulin alpha-7 chain	#
c70754_g1_i1	82.3639	155.769	8.95841	0.0575107	-4.12002	5.22326	0.0101936	0.218008	1.99167	Laccase	#		c69868_g1_i1	220.779	126.565	314.994	2.48879	1.31544	7.64146	0.0302672	0.379142	1.51903	Putative uncharacterized protein	#
c70803_g1_i1	93.5917	185.994	1.18893	0.00639231	-7.28945	3.89439	0.0257796	0.351462	1.58872	60S ribosomal protein L36	#		c69880_g1_i1	345.621	169.67	521.572	3.07403	1.62013	8.21666	0.00618563	0.162202	2.20862	Putative uncharacterized protein	#
c70804_g1_i1	97.597	190.237	4.9571	0.0260575	-5.26216	4.94057	0.000154567	0.0157036	3.81088	TIR-NBS-LRR type disease resistance protein	#		c69998_g1_i1	2552.65	785.423	4319.88	5.50007	2.45945	10.8471	6.36161e-07	0.00023714	6.19643	Polygalacturonase	#
c70811_g1_i1	58.4356	107.173	9.69837	0.0904928	-3.46605	5.01077	0.00976147	0.212319	2.01048	Ureide permease	#		c70013_g1_i2	58.1809	6.00844	110.353	18.3664	4.19899	4.68649	0.000723254	0.0425415	3.14071	Protein TRANSPARENT TESTA	#
c70982_g1_i1	519.715	770.194	269.236	0.349569	-1.51635	8.8309	0.00539646	0.149432	2.26789	Glutathione peroxidase	#		c70020_g1_i1	2223.92	1125.28	3322.55	2.95265	1.56201	10.9171	0.00101571	0.0546737	2.99323	Cytochrome P450	#
c71001_g2_i1	6997.51	9782.75	4212.28	0.430583	-1.21564	12.6482	0.0442178	0.452967	1.3544	Photosystem I P700 chlorophyll a apoprotein	#		c70079_g1_i2	193.27	53.3117	333.229	6.25057	2.64399	7.05837	0.00487989	0.140351	2.31159	Putative uncharacterized protein	#
c71019_g1_i1	4466.12	7428.62	1503.62	0.20241	-2.30465	11.7066	0.0203338	0.310604	1.69178	Chitinase\x3b Glycoside hydrolase, family 18	#		c70235_g1_i1	6007.92	3658.34	8357.5	2.28451	1.19188	12.4329	0.0412334	0.435512	1.38475	50S ribosomal protein L31	#
c71168_g1_i1	345.973	691.244	0.701614	0.001015	-9.9443	4.4609	0.0311953	0.384447	1.50591	Putative uncharacterized protein	#		c70261_g1_i1	31616.1	16455.7	46776.5	2.84257	1.5072	14.7599	0.00102458	0.0550251	2.98945	Triose phosphate/phosphate translocator	#
c71374_g1_i1	199.152	338.557	59.7483	0.17648	-2.50243	7.15204	0.000112543	0.0128193	3.94868	Putative uncharacterized protein	#		c70378_g1_i1	9400.65	3547.66	15253.6	4.29964	2.10422	12.8448	0.0152821	0.269464	1.81582	Chloroplast chlorophyll a/b-binding protein CP24	#
c71491_g1_i1	26.0503	46.6412	5.45932	0.117049	-3.09481	3.99613	0.0351049	0.40606	1.45463	Putative uncharacterized protein	#		c70382_g1_i2	25.0042	4.48805	45.5204	10.1426	3.34235	3.83727	0.0261479	0.352868	1.58256	Putative uncharacterized protein	#
c71518_g3_i1	1511.37	2264.48	758.27	0.334854	-1.57839	10.3558	0.00290722	0.105198	2.53652	Putative uncharacterized protein	#		c70409_g1_i1	24326.5	14779.9	33873.1	2.29183	1.1965	14.4496	0.00823054	0.189561	2.08457	Phenylalanine ammonia-lyase	#
c71604_g1_i1	66.8868	116.756	17.0171	0.145749	-2.77844	5.47814	0.0272807	0.357682	1.56414	Putative uncharacterized protein	#		c70461_g1_i1	17.308	2.28255	32.3335	14.1655	3.82431	3.1028	0.0388813	0.428072	1.41026	Cortical cell-delineating protein\x3b Uncharacterized protein	#
c71610_g1_i1	43.8192	73.6221	14.0163	0.190382	-2.39303	5.00555	0.0303765	0.379407	1.51746	Beta-galactosidase	#		c70663_g2_i1	3501.69	1500.53	5502.85	3.66726	1.8747	11.4886	0.0225794	0.328382	1.64629	Ribulose bisphosphate carboxylase/oxygenase activase	#
c71762_g1_i1	40.0979	77.5238	2.67192	0.0344658	-4.85869	3.84722	0.0348397	0.40518	1.45793	Uncharacterized protein\x3b V-type proton ATPase 16 kDa proteolipid subunit c1/c3/c5	#		c70737_g1_i1	1401.53	906.104	1896.96	2.09353	1.06594	10.3565	0.0316453	0.386412	1.49969	Oxidoreductase, putative	#
c71818_g1_i1	683.045	1065.36	300.729	0.282279	-1.82481	9.14472	0.00145475	0.0682831	2.83721	Cytochrome P450 71B37\x3b Cytochrome P450 monooxygenase CYP83E9	#		c70828_g1_i1	30.7272	8.10298	53.3515	6.58418	2.719	4.37795	0.0438263	0.451109	1.35827	Putative uncharacterized protein	#
c71938_g1_i5	855.653	1428.32	282.99	0.198128	-2.33549	9.31235	0.000530102	0.0361656	3.27564	Putative uncharacterized protein	#		c70852_g1_i1	2060.27	1236.11	2884.43	2.33349	1.22249	10.8828	0.017399	0.289806	1.75948	Non-specific lipid-transfer protein	#
c71983_g1_i1	28.9161	54.675	3.15726	0.057746	-4.11413	3.71574	0.0033959	0.115841	2.46904	Disease resistance protein	#		c70867_g1_i1	836.367	287.523	1385.21	4.81775	2.26836	9.30171	0.00137771	0.0661216	2.86084	GDSL esterase/lipase	#
c72018_g1_i1	96.3534	187.968	4.73886	0.025211	-5.3098	4.89944	0.00676779	0.169967	2.16955	Putative uncharacterized protein	#		c70871_g1_i1	105934	62415	149454	2.39452	1.25974	16.5595	0.00662224	0.167211	2.179	Photosystem II 22 kDa protein\x3b Uncharacterized protein	#
c72021_g1_i1	241.095	382.608	99.5814	0.26027	-1.94192	7.60876	0.00403211	0.12702	2.39447	(+)-pulegone reductase	#		c70909_g1_i1	2379.26	818.641	3939.88	4.8127	2.26685	10.8105	0.0440578	0.451525	1.35598	Magnesium-protoporphyrin O-methyltransferase	#
c72049_g1_i1	22.9749	45.4624	0.487319	0.0107192	-6.54366	2.23477	0.00113193	0.0592973	2.94618	Putative uncharacterized protein	#		c70965_g1_i1	301.393	150.141	452.646	3.01481	1.59207	8.0262	0.00878465	0.197891	2.05628	Putative uncharacterized protein	#
c72133_g1_i1	141.388	219.793	62.9827	0.286554	-1.80312	6.87844	0.0113569	0.229772	1.94474	Uncharacterized protein	#		c70981_g1_i1	53203.2	23748.3	82658.2	3.4806	1.79934	15.4352	0.000137575	0.0146761	3.86146	Ferredoxin-NADP reductase	#
c72434_g1_i2	23.2024	41.4501	4.95469	0.119534	-3.06451	3.84105	0.0453303	0.460146	1.34361	Putative uncharacterized protein	#		c71039_g1_i1	39862.1	26504.4	53219.9	2.00797	1.00573	15.1968	0.0271127	0.356503	1.56683	14 kDa proline-rich protein DC2.15\x3b Uncharacterized protein	#
c72444_g1_i4	186.705	325.698	47.7117	0.146491	-2.77112	6.96183	1.28686e-05	0.00251678	4.89047	Replication protein A 70 kDa DNA-binding subunit	#		c71138_g1_i2	50.2064	2.96767	97.4452	32.8356	5.03719	4.08792	0.0447327	0.456449	1.34937	Putative uncharacterized protein	#
c72467_g1_i1	23.2072	42.5159	3.89855	0.0916964	-3.44699	3.68643	0.039745	0.430399	1.40072	NBS resistance protein	#		c71141_g1_i1	509.605	283.083	736.127	2.6004	1.37873	8.83445	0.00868846	0.196824	2.06106	Lysine/histidine transporter	#
c72653_g1_i1	701.862	1230.84	172.885	0.140461	-2.83176	8.84955	0.0462519	0.464785	1.33487	Putative uncharacterized protein	#		c71143_g1_i1	317.711	97.1759	538.245	5.53888	2.46959	7.83732	0.00651545	0.166389	2.18606	Auxin transporter-like protein 3	#
c72728_g1_i1	111.333	177.562	45.1036	0.254016	-1.97701	6.48368	0.0110056	0.226174	1.95839	Putative uncharacterized protein	#		c71188_g1_i2	9062.43	4629.31	13495.6	2.91524	1.54362	12.9484	0.00844153	0.192718	2.07358	Malate dehydrogenase	#
c72855_g1_i1	39.2534	67.21	11.2968	0.168083	-2.57276	4.78423	0.0289733	0.369551	1.538	Transcription factor WRKY\x3b Transcription factor WRKY19	#		c71207_g1_i1	3650.58	2339.38	4961.79	2.12098	1.08473	11.7343	0.0201797	0.309137	1.69509	Cell division protease ftsH-like protein	#
c72866_g1_i1	384.251	549.852	218.649	0.397651	-1.33043	8.43769	0.0470938	0.468721	1.32704	Putative uncharacterized protein	#		c71246_g2_i1	11422.4	4656.84	18188	3.90566	1.96557	13.1679	0.0151849	0.268759	1.81859	Thylakoid membrane phosphoprotein 14 kDa	#
c72919_g1_i2	48.2337	94.3626	2.10484	0.0223059	-5.48643	3.81693	0.00705462	0.173162	2.15153	Putative uncharacterized protein	#		c71288_g1_i2	1414.65	488.604	2340.69	4.79056	2.26019	10.0626	6.51205e-06	0.00152307	5.18628	MLP-like protein	#
c72971_g1_i1	44.3815	75.1811	13.5818	0.180654	-2.4687	4.99795	0.0216316	0.32154	1.66491	Exocyst complex component	#		c71367_g1_i1	42029.8	24741.3	59318.2	2.39753	1.26155	15.2254	0.00564821	0.153069	2.24809	Cytochrome b6-f complex iron-sulfur subunit	#
c73053_g1_i1	1037.38	1432.49	642.267	0.448358	-1.15728	9.90567	0.0201374	0.309095	1.696	TVP38/TMEM64 family membrane protein slr0305	#		c71513_g3_i2	134.256	13.7814	254.73	18.4836	4.20817	5.88874	0.00909347	0.201906	2.04127	BHLH transcription factor	#
c73183_g1_i3	554.119	1107.26	0.974638	0.000880222	-10.1498	5.03786	0.0030695	0.108487	2.51293	Sentrin-specific protease	#		c71556_g1_i1	2289.39	1447.97	3130.82	2.16221	1.11251	11.0561	0.0175622	0.28995	1.75542	HVA22-like protein a	#
c73278_g1_i1	301.911	440.871	162.951	0.369612	-1.43592	8.06626	0.0174658	0.28995	1.75781	Bromodomain protein	#		c71690_g1_i1	250.645	147.073	354.216	2.40844	1.2681	7.83444	0.03119	0.384447	1.50599	Isoflavone reductase-like protein	#
c73380_g1_i1	156.667	285.349	27.9851	0.0980731	-3.35	6.48158	5.19711e-06	0.00132577	5.28424	Putative uncharacterized protein	#		c71707_g1_i1	23297.2	8060.74	38533.7	4.78042	2.25714	14.1053	0.00721973	0.17468	2.14148	2-cys peroxiredoxin BAS1	#
c73463_g1_i1	48.8618	97.1566	0.567076	0.00583673	-7.42062	2.89193	0.00118731	0.0609735	2.92544	Helicase-like protein	#		c71806_g1_i1	1392.04	906.045	1878.04	2.07279	1.05158	10.3492	0.0267935	0.356119	1.57197	Kinesin-like protein	#
c73534_g1_i1	358.948	532.916	184.981	0.34711	-1.52653	8.2945	0.00630174	0.163782	2.20054	TFIID component TAF2	#		c71822_g1_i1	13927.1	7731.35	20122.9	2.60276	1.38004	13.6065	0.00285449	0.103852	2.54447	Omega-3 fatty acid desaturase	#
c73659_g1_i1	445.21	652.661	237.76	0.364293	-1.45683	8.62178	0.011133	0.227312	1.95339	Uncharacterized protein	#		c71943_g1_i1	8206.91	5330.55	11083.3	2.0792	1.05603	12.9081	0.0202941	0.310484	1.69263	ABC transporter I family member	#
c73660_g2_i1	21816.6	29354.5	14278.7	0.486423	-1.03972	14.3214	0.047047	0.468721	1.32747	Phloem specific protein	#		c72090_g1_i1	3915.76	2378.83	5452.69	2.29217	1.19672	11.8144	0.00945296	0.208116	2.02443	Inositol monophosphatase	#
c73663_g1_i1	217.936	347.155	88.7169	0.255554	-1.9683	7.45529	0.0045292	0.134641	2.34398	Quinone oxidoreductase-like protein	#		c72264_g1_i1	655.424	310.657	1000.19	3.2196	1.68688	9.12262	0.0215911	0.321319	1.66573	3-ketoacyl-CoA synthase	#
c73810_g1_i2	1008.84	1512.96	504.707	0.333589	-1.58386	9.77123	0.00177369	0.0783933	2.75112	Uncharacterized protein\x3b Zinc finger protein	#		c72266_g1_i1	284.727	140.202	429.252	3.06168	1.61432	7.93852	0.0065626	0.166866	2.18292	Putative uncharacterized protein	#
c74059_g1_i1	87.141	172.606	1.67625	0.00971145	-6.6861	4.08829	0.000987952	0.0535479	3.00526	Putative uncharacterized protein	#		c72286_g1_i1	86.6417	27.0153	146.268	5.41426	2.43677	5.97409	0.0396607	0.430399	1.40164	Nucleobase ascorbate transporter	#
c74133_g1_i4	1017.84	1576.31	459.364	0.291417	-1.77884	9.73292	0.0339077	0.399688	1.4697	Transcription factor bHLH25	#		c72304_g1_i1	171.17	88.0098	254.331	2.8898	1.53097	7.22508	0.0208805	0.314763	1.68026	GMP synthase\x3b Glutamine amidotransferase class-I	#
c74146_g1_i1	32.6305	56.5247	8.73622	0.154556	-2.6938	4.47391	0.0325405	0.392039	1.48758	Putative uncharacterized protein	#		c72304_g1_i2	267.617	145.366	389.867	2.68197	1.42329	7.89519	0.0158664	0.2764	1.79952	GMP synthase\x3b Glutamine amidotransferase class-I	#
c74171_g1_i1	174.233	249.028	99.4367	0.399299	-1.32446	7.29794	0.0472068	0.469367	1.326	NAC domain-containing protein	#		c72388_g1_i1	1376.97	863.633	1890.3	2.18878	1.13013	10.3193	0.017068	0.286325	1.76782	Beta-hydroxyacyl-ACP dehydratase, putative	#
c74252_g1_i1	31.8508	58.6142	5.08749	0.0867962	-3.52622	4.11007	0.0127385	0.244049	1.89488	Putative uncharacterized protein	#		c72466_g1_i1	51668.4	25939	77397.9	2.98385	1.57717	15.4514	0.000571505	0.037676	3.24298	Ferredoxin I\x3b Uncharacterized protein	#
c74373_g2_i1	94.0853	186.767	1.40323	0.00751323	-7.05635	4.01692	0.00280813	0.103298	2.55158	Ubiquitin	#		c72468_g1_i1	9224.98	4829.09	13620.9	2.82059	1.496	12.9855	0.0171612	0.287478	1.76545	MtN5 protein\x3b Uncharacterized protein	#
c74378_g1_i1	2899.03	5120.49	677.579	0.132327	-2.91782	10.8632	0.000372109	0.028171	3.42933	Blue copper protein	#		c72605_g1_i1	29.6167	7.81656	51.4169	6.57795	2.71764	4.32535	0.0408855	0.433814	1.38843	Auxin-responsive protein IAA4	#
c74448_g1_i3	48.2752	91.8533	4.697	0.0511359	-4.28952	4.3765	0.0103467	0.218566	1.9852	Kinesin heavy chain	#		c72884_g1_i1	5643.07	3759.12	7527.02	2.00234	1.00168	12.377	0.0285435	0.365459	1.54449	Ultraviolet-B-repressible protein\x3b Uncharacterized protein	#
c74462_g1_i1	32.1508	60.2937	4.00788	0.0664726	-3.9111	3.95839	0.00323125	0.112015	2.49063	Wall-associated kinase	#		c72952_g1_i1	4124.58	1754.25	6494.91	3.70238	1.88845	11.7209	0.0165092	0.282285	1.78227	Putative uncharacterized protein	#
c74477_g2_i2	268.329	532.387	4.27236	0.00802493	-6.9613	5.57568	6.68986e-18	5.23348e-14	17.1746	Ras GTPase\x3b Sigma-54 factor, interaction region\x3b Ras-related protein RABA2a	#		c73043_g1_i1	1460.86	869.034	2052.68	2.36202	1.24002	10.3833	0.00965347	0.211138	2.01532	Serine acetyltransferase	#
c74531_g1_i1	39277	54874.3	23679.7	0.431526	-1.21248	15.1376	0.0096272	0.210766	2.0165	Defensin	#		c73083_g1_i1	1444.18	889.525	1998.83	2.24707	1.16805	10.3809	0.0174281	0.28995	1.75875	Membrane protein, putative	#
c74548_g1_i1	26.5712	49.6343	3.50807	0.0706783	-3.82259	3.72197	0.00762	0.180563	2.11804	Putative uncharacterized protein	#		c73092_g1_i1	948.872	590.56	1307.18	2.21347	1.14631	9.77909	0.0207792	0.314623	1.68237	Phosphoenolpyruvate carboxylase	#
c74654_g1_i1	2482.19	3450.15	1514.22	0.438886	-1.18808	11.1584	0.0104303	0.219874	1.9817	CBL-interacting protein kinase	#		c73141_g1_i1	66.4909	26.2486	106.733	4.06624	2.0237	5.72602	0.031213	0.384447	1.50567	Putative uncharacterized protein	#
c74696_g1_i1	54.3703	102.93	5.81013	0.0564471	-4.14696	4.61205	0.00020819	0.0190118	3.68154	Exostosin-like\x3b Exostosin-like protein	#		c73141_g1_i2	157.517	15.5634	299.47	19.2419	4.26618	6.09318	0.00472088	0.137742	2.32598	Putative uncharacterized protein	#
c74713_g1_i1	1189.1	1674.33	703.873	0.420391	-1.2502	10.0843	0.0134127	0.252559	1.87248	Erlin-2	#		c73154_g1_i1	1375.64	826.321	1924.95	2.32954	1.22005	10.3006	0.0114519	0.230502	1.94112	14-3-3-like protein GF14	#
c74787_g1_i2	119.375	215.783	22.9666	0.106434	-3.23197	6.13745	5.83432e-05	0.00773591	4.23401	Cc-nbs-lrr resistance protein	#		c73219_g1_i2	496.112	9.68278	982.541	101.473	6.66495	6.6079	0.00428544	0.132336	2.368	Putative uncharacterized protein	#
c74797_g1_i1	26.6848	52.8025	0.567076	0.0107396	-6.54092	2.45208	0.0048357	0.139855	2.31554	Putative uncharacterized protein	#		c73267_g1_i1	1905.15	656.229	3154.06	4.80635	2.26494	10.4905	0.0272273	0.357182	1.56499	Oxygen-evolving enhancer protein 3-2	#
c74841_g1_i1	45.8748	91.1826	0.567076	0.00621913	-7.32907	2.84615	0.0208708	0.314763	1.68046	RING finger protein 113A	#		c73295_g1_i1	728.841	466.717	990.965	2.12327	1.08629	9.40955	0.0284101	0.364837	1.54653	NDR1/HIN1-like protein	#
c75096_g1_i2	79.3951	130.856	27.9347	0.213477	-2.22785	5.91791	0.0102274	0.218008	1.99023	Serine/threonine protein kinase Nek9	#		c73297_g1_i1	321.263	34.9091	607.616	17.4057	4.12149	7.18627	0.00480413	0.13954	2.31839	1-aminocyclopropane-1-carboxylate oxidase-like protein	#
c75107_g1_i1	75.5068	143.089	7.92461	0.0553823	-4.17443	5.07355	1.99565e-05	0.00360276	4.69992	Putative uncharacterized protein	#		c73387_g1_i1	8441.21	5613.81	11268.6	2.0073	1.00526	12.9574	0.0271035	0.356503	1.56698	Cysteine synthase	#
c75124_g1_i1	106023	147571	64473.9	0.4369	-1.19463	16.5737	0.0149853	0.266933	1.82433	Phloem specific protein	#		c73423_g1_i1	32223.8	19656.1	44791.5	2.27876	1.18825	14.8568	0.00952767	0.209172	2.02101	ATP synthase\x3b Uncharacterized protein	#
c75150_g1_i1	337.369	574.232	100.506	0.175027	-2.51435	7.90831	0.000139056	0.014767	3.85681	Syringolide-induced protein 14-1-1	#		c73473_g1_i1	1022.85	396.74	1648.96	4.15626	2.05529	9.65969	4.56381e-05	0.00661161	4.34067	Pectin acetylesterase	#
c75171_g1_i1	619.636	914.457	324.815	0.3552	-1.4933	9.09012	0.00303206	0.107654	2.51826	Putative uncharacterized protein	#		c73607_g1_i1	915.162	535.148	1295.18	2.42022	1.27514	9.70136	0.0135698	0.254368	1.86743	Adenine phosphoribosyltransferase-like protein\x3b Uncharacterized protein	#
c75189_g1_i1	303.835	519.079	88.591	0.170669	-2.55072	7.74445	0.00119203	0.0610823	2.92371	Isoflavonoid malonyl transferase	#		c73635_g1_i2	541.291	346.445	736.137	2.12483	1.08735	8.98016	0.0341625	0.401428	1.46645	Superoxide dismutase	#
c75213_g2_i2	18.9233	34.9037	2.94297	0.0843168	-3.56804	3.34129	0.0366471	0.414614	1.43596	Vesicle-associated membrane protein	#		c73648_g1_i1	296.47	160.247	432.692	2.70016	1.43304	8.04068	0.0217209	0.321899	1.66312	GDSL esterase/lipase	#
c75293_g1_i1	123.215	199.67	46.7594	0.234184	-2.09429	6.59433	0.00913017	0.202529	2.03952	Pentatricopeptide repeat-containing protein	#		c73674_g1_i2	26101.8	15213.2	36990.4	2.43146	1.28182	14.5339	0.00468078	0.137344	2.32968	MPBQ/MSBQ methyltransferase	#
c75332_g1_i2	56.0922	110.294	1.89055	0.017141	-5.86641	3.85201	1.46235e-06	0.000483378	5.83495	White-brown-complex ABC transporter family	#		c73751_g1_i1	106.621	27.51	185.731	6.75142	2.75519	6.15948	0.0169321	0.285812	1.77129	Putative uncharacterized protein	#
c75360_g1_i2	35.3729	69.4771	1.26869	0.0182606	-5.77513	3.2309	9.66319e-05	0.0116245	4.01488	Receptor like kinase	#		c73874_g1_i1	10366.7	4011.28	16722.2	4.16879	2.05963	12.9997	0.0236361	0.337419	1.62642	50S ribosomal protein L21	#
c75410_g4_i1	38.9333	74.1402	3.72631	0.0502604	-4.31444	4.05497	0.0336267	0.398536	1.47332	Putative uncharacterized protein	#		c73922_g1_i2	497.229	304.505	689.953	2.26582	1.18003	8.84034	0.0402209	0.431242	1.39555	Cytochrome c, monohaem\x3b Cytochrome c6	#
c75563_g1_i2	184.927	271.759	98.0955	0.360965	-1.47007	7.35115	0.0252253	0.346759	1.59816	Putative uncharacterized protein	#		c73949_g1_i1	343176	77439.2	608912	7.8631	2.9751	17.7283	0.000283977	0.0234671	3.54672	Ribulose bisphosphate carboxylase small chain	#
c75584_g1_i1	4964.72	9552.8	376.643	0.0394275	-4.66465	10.8894	1.56543e-15	9.18479e-12	14.8054	Polyphenol oxidase\x3b Tyrosinase	#		c73949_g1_i2	424491	90665.2	758317	8.36393	3.06418	18.0004	0.000627667	0.0397055	3.20227	Ribulose bisphosphate carboxylase small chain	#
c75627_g1_i3	3105.78	4157.73	2053.84	0.493981	-1.01747	11.5128	0.0221985	0.325988	1.65368	RNA-binding protein 24-B	#		c73967_g1_i1	13096	5655.7	20536.3	3.63107	1.8604	13.3957	0.00136124	0.065605	2.86606	ATP synthase	#
c75628_g1_i1	407.942	583.517	232.367	0.398219	-1.32837	8.52445	0.0131371	0.248642	1.8815	Seed maturation protein	#		c74044_g1_i1	6221.82	2564.3	9879.33	3.85264	1.94585	12.2973	0.0214467	0.320062	1.66864	Magnesium-chelatase subunit chlD	#
c75699_g1_i1	18.6098	36.5179	0.701614	0.0192129	-5.70178	2.33964	0.00440439	0.133414	2.35611	Plasma membrane H+-ATPase	#		c74053_g1_i3	4677.49	1505.75	7849.23	5.21283	2.38207	11.7473	0.0327626	0.393744	1.48462	Putative uncharacterized protein	#
c75705_g1_i1	238.202	439.384	37.0204	0.0842552	-3.56909	6.99479	0.00362057	0.120016	2.44122	Asparagine synthetase	#		c74055_g1_i1	1420.83	824.21	2017.44	2.44773	1.29144	10.3326	0.0107209	0.223518	1.96977	Beta-galactosidase	#
c75711_g1_i2	32.1859	61.4163	2.95546	0.0481217	-4.37717	3.75197	0.00157391	0.072713	2.80302	Putative uncharacterized protein	#		c74083_g1_i2	15.1322	1.90212	28.3622	14.9108	3.89829	2.87675	0.0494944	0.480192	1.30544	Putative uncharacterized protein	#
c75773_g1_i5	37.3184	67.6587	6.97803	0.103136	-3.27738	4.44151	0.0110916	0.226947	1.95501	Cell division cycle-associated 7-like protein	#		c74098_g2_i1	59473.9	23593.3	95354.5	4.04159	2.01492	15.5336	3.06325e-05	0.00479275	4.51382	Glyceraldehyde-3-phosphate dehydrogenase	#
c75774_g1_i1	306.7	470.077	143.322	0.30489	-1.71364	8.01994	0.00184207	0.0805056	2.73469	RING finger family protein\x3b Uncharacterized protein	#		c74131_g1_i1	3798.14	2082.33	5513.96	2.64798	1.40489	11.7264	0.00411269	0.128787	2.38587	Peptide methionine sulfoxide reductase\x3b Uncharacterized protein	#
c75845_g1_i1	127.265	218.595	35.9358	0.164394	-2.60477	6.46973	0.000569125	0.0376248	3.24479	Asparagine synthetase	#		c74151_g1_i1	117.066	43.4733	190.659	4.38566	2.13279	6.50845	0.00484933	0.139986	2.31432	Blue copper protein	#
c75870_g1_i1	672.129	1092.49	251.769	0.230454	-2.11745	9.03468	0.00380322	0.123284	2.41985	ADP,ATP carrier protein	#		c74165_g1_i1	7896.17	4234.04	11558.3	2.72985	1.44882	12.7722	0.00176824	0.0783933	2.75246	Putative uncharacterized protein	#
c75885_g1_i1	417.938	723.565	112.311	0.155219	-2.68762	8.15517	4.38961e-06	0.00117068	5.35757	Putative uncharacterized protein	#		c74229_g1_i1	1165.83	751.944	1579.72	2.10085	1.07098	10.09	0.0345354	0.403449	1.46174	Serine/threonine protein kinase	#
c76019_g1_i1	147.913	288.91	6.91689	0.0239414	-5.38435	5.4823	0.0401361	0.431242	1.39646	21 kDa protein	#		c74235_g1_i1	584.307	264.555	904.059	3.41728	1.77285	8.93385	0.0012168	0.0621381	2.91478	Beta-amyrin synthase	#
c76028_g1_i1	457.125	667.718	246.533	0.369217	-1.43746	8.66436	0.00884934	0.198928	2.05309	Receptor-like kinase	#		c74238_g1_i1	386.402	241.826	530.979	2.1957	1.13468	8.48517	0.0359715	0.410971	1.44404	HVA22-like protein c	#
c76093_g1_i7	124.248	234.276	14.2208	0.0607009	-4.04214	5.851	1.15009e-06	0.000391179	5.93927	Protein kinase	#		c74265_g1_i1	1474.77	797.025	2152.52	2.70069	1.43333	10.3551	0.021452	0.320062	1.66853	BZIP transcription factor ATB2	#
c76296_g1_i1	833.836	1230.71	436.963	0.35505	-1.49391	9.51832	0.00434709	0.132948	2.3618	MYB transcription factor	#		c74334_g2_i1	191453	50880.8	332026	6.52556	2.7061	16.9879	2.2815e-08	1.84636e-05	7.64178	Caffeic acid 3-O-methyltransferase\x3b Uncharacterized protein	#
c76388_g1_i1	278.39	502.083	54.6968	0.10894	-3.1984	7.37258	0.000127717	0.0139414	3.89375	Putative uncharacterized protein	#		c74337_g1_i1	20465.1	13099.9	27830.3	2.12446	1.0871	14.2208	0.0175808	0.28995	1.75496	Thioredoxin	#
c76393_g2_i1	12920.9	21822.9	4018.88	0.184159	-2.44098	13.1931	0.00677144	0.169967	2.16932	Photosystem II reaction center protein K	#		c74346_g1_i1	88.0006	41.4158	134.585	3.24962	1.70027	6.22224	0.0380634	0.423636	1.41949	Serine/threonine protein kinase-like protein ACR4	#
c76432_g2_i3	91.2608	181.467	1.0544	0.00581039	-7.42715	3.78999	0.0025529	0.097421	2.59297	Putative uncharacterized protein	#		c74437_g2_i2	175.243	95.4391	255.047	2.67235	1.41811	7.28556	0.0350961	0.40606	1.45474	Acetyltransferase, putative	#
c76442_g1_i1	138.736	206.77	70.7027	0.341939	-1.54819	6.91779	0.024506	0.342544	1.61073	Extended synaptotagmin-2	#		c74474_g1_i1	7640.96	3971.28	11310.6	2.8481	1.51	12.7104	0.0277855	0.360873	1.55618	Putative uncharacterized protein	#
c76457_g1_i1	50.9935	84.9602	17.0268	0.200409	-2.31898	5.24922	0.0414905	0.437047	1.38205	Leucine-rich repeat receptor-like protein kinase	#		c74504_g1_i1	24695.6	9769.34	39621.8	4.05573	2.01996	14.264	0.0486179	0.4766	1.3132	Chlorophyll a-b binding protein	#
c76477_g1_i1	101.465	153.039	49.8903	0.325998	-1.61707	6.44922	0.039951	0.43069	1.39847	Putative uncharacterized protein	#		c74519_g1_i1	3392.57	1740.2	5044.93	2.89905	1.53558	11.5328	0.00450001	0.134194	2.34679	Auxin-induced in root cultures protein	#
c76477_g2_i1	31.1954	53.3416	9.04912	0.169645	-2.55941	4.45748	0.0487258	0.477074	1.31224	Putative uncharacterized protein	#		c74526_g1_i2	1703.26	1056.95	2349.58	2.22298	1.1525	10.6219	0.0162085	0.279909	1.79026	Protein ABCI12	#
c76480_g1_i1	2110.43	2826.23	1394.62	0.493458	-1.019	10.9552	0.0244605	0.342481	1.61153	Annexin	#		c74563_g1_i1	1976.15	911.895	3040.4	3.33416	1.73732	10.7014	0.0413099	0.436124	1.38395	Dynamin-related protein 3A	#
c76516_g1_i1	49.114	87.7208	10.5071	0.119779	-3.06155	4.92407	0.00447681	0.134013	2.34903	Putative uncharacterized protein	#		c74628_g1_i1	1985.4	1268.47	2702.33	2.13039	1.09111	10.8544	0.0298708	0.376067	1.52475	Putative uncharacterized protein	#
c76547_g1_i1	49.4479	91.4305	7.46535	0.0816506	-3.61439	4.70741	0.00175376	0.0781006	2.75603	CCP\x3b Nodule-specific cysteine-rich peptide 122	#		c74693_g1_i1	29782.8	11661.6	47903.9	4.10782	2.03837	14.5287	0.000115485	0.0128499	3.93747	Chlorophyll a-b binding protein	#
c76550_g1_i3	27.2788	48.2308	6.32681	0.131178	-2.9304	4.12668	0.0435663	0.449432	1.36085	Putative uncharacterized protein	#		c74858_g1_i1	68.8136	30.9767	106.65	3.44292	1.78363	5.84493	0.0483026	0.475111	1.31603	Putative uncharacterized protein	#
c76566_g1_i3	24.414	45.2362	3.59178	0.0794005	-3.65471	3.67205	0.017528	0.28995	1.75627	Putative uncharacterized protein	#		c74931_g1_i3	2940.39	1184.75	4696.03	3.96374	1.98686	11.2038	0.000676035	0.0413729	3.17003	Indoleacetic acid-induced-like protein	#
c76583_g1_i1	2870.17	4229.37	1510.97	0.357257	-1.48496	11.3037	0.0013751	0.0661216	2.86167	Cytochrome P450	#		c74933_g1_i1	1458.33	441.344	2475.31	5.60858	2.48764	10.0296	8.8898e-07	0.000306816	6.05111	GDSL esterase/lipase	#
c76597_g1_i1	15885.9	24408.3	7363.39	0.301675	-1.72893	13.7106	0.0270891	0.356503	1.56721	Vacuolar-processing enzyme	#		c75061_g1_i1	3293.66	1635.08	4952.23	3.02873	1.59871	11.4745	0.00127626	0.0634587	2.89406	CONSTANS-like zinc finger protein	#
c76622_g1_i3	21.7103	39.8836	3.537	0.0886829	-3.4952	3.57012	0.0318686	0.387928	1.49664	Glutamate-gated kainate-type ion channel receptor subunit GluR5	#		c75133_g1_i1	985.128	656.674	1313.58	2.00036	1.00026	9.85916	0.0387884	0.427784	1.4113	Trehalose-6-phosphate phosphatase	#
c76633_g1_i5	187.498	267.301	107.695	0.402897	-1.31152	7.40656	0.035674	0.409606	1.44765	Serine/threonine protein kinase	#		c75178_g1_i1	242.3	70.5134	414.088	5.87247	2.55397	7.41681	0.0257004	0.351289	1.59006	Cellulose synthase	#
c76636_g1_i6	38.4161	76.1012	0.730979	0.00960535	-6.70195	2.89887	0.019022	0.301436	1.72074	Helicase-like protein	#		c75229_g1_i2	23.5069	1.9204	45.0934	23.4813	4.55344	3.21813	0.00616909	0.162202	2.20978	Putative uncharacterized protein	#
c76751_g1_i2	2940.48	4138.84	1742.12	0.420919	-1.24838	11.3908	0.00595659	0.158953	2.225	Senescence-inducible chloroplast stay-green protein	#		c75229_g2_i3	138.851	75.4855	202.216	2.67887	1.42162	6.94894	0.0399663	0.43069	1.39831	WUSCHEL-related homeobox	#
c76762_g1_i2	46.7875	88.6049	4.97003	0.056092	-4.15606	4.39128	0.0237708	0.338517	1.62396	Receptor protein kinase-like protein	#		c75361_g1_i2	109.856	57.0917	162.62	2.8484	1.51015	6.59028	0.0485265	0.476487	1.31402	Transcription factor MYC2	#
c76780_g1_i2	338.048	630.101	45.9949	0.0729961	-3.77604	7.41142	8.89462e-08	5.09141e-05	7.05087	Kunitz-type trypsin inhibitor-like 2 protein	#		c75397_g1_i1	14.2834	1.08448	27.4822	25.3415	4.66343	2.44871	0.0336984	0.398536	1.47239	Self-incompatibility protein	#
c76935_g1_i1	51.2868	84.7984	17.7753	0.209618	-2.25417	5.27888	0.0294622	0.37315	1.53074	Putative uncharacterized protein	#		c75420_g1_i1	25.3168	3.30043	47.3332	14.3415	3.84212	3.64372	0.0144734	0.263376	1.83943	Cysteine synthase	#
c76948_g1_i1	1743.18	2431.83	1054.52	0.433633	-1.20545	10.6451	0.0116116	0.231595	1.93511	Pirin-like protein	#		c75494_g1_i1	103513	55639.1	151387	2.72087	1.44407	16.4858	0.00243094	0.0955194	2.61423	Methionine synthase	#
c77007_g1_i1	938.118	1278.08	598.158	0.468013	-1.09538	9.77207	0.0259504	0.352243	1.58586	Putative uncharacterized protein	#		c75516_g1_i1	448.653	73.3776	823.928	11.2286	3.48911	7.94182	0.00299619	0.106866	2.52343	Rac GTPase activating protein	#
c77074_g1_i1	18.4694	33.5653	3.37353	0.100507	-3.31464	3.41158	0.0482295	0.474891	1.31669	Verticillium wilt disease resistance protein	#		c75552_g1_i1	513.67	259.98	767.359	2.95161	1.5615	8.80301	0.015353	0.270216	1.81381	Phenylalanine ammonia-lyase	#
c77152_g1_i1	42.2079	71.0851	13.3307	0.187531	-2.4148	4.94408	0.0188979	0.300939	1.72359	Alpha-amylase/subtilisin inhibitor	#		c75631_g1_i2	1954.22	1028.55	2879.9	2.79997	1.48541	10.7491	0.00221374	0.0906708	2.65487	Ammonium transporter	#
c77174_g1_i2	5884.15	8138.66	3629.64	0.445976	-1.16496	12.4081	0.0114308	0.230471	1.94192	Somatic embryogenesis receptor kinase	#		c75663_g1_i1	1945.96	837.191	3054.73	3.64879	1.86742	10.6431	0.018779	0.300155	1.72633	Nucleoside diphosphate kinase	#
c77196_g1_i3	48.583	78.8423	18.3237	0.232409	-2.10526	5.24827	0.0284205	0.364837	1.54637	Putative uncharacterized protein	#		c75685_g1_i1	13956.2	8085.99	19826.5	2.45196	1.29393	13.6282	0.00481762	0.139759	2.31717	GDSL esterase/lipase	#
c77250_g1_i1	82.4909	155.62	9.36203	0.0601596	-4.05506	5.25435	1.72424e-05	0.00316142	4.7634	Protein SRG1	#		c75726_g1_i1	4971.09	3298.38	6643.8	2.01426	1.01025	12.1927	0.0297994	0.375708	1.52579	AarF domain-containing protein kinase, putative	#
c77282_g2_i1	48.8767	81.5176	16.2357	0.199168	-2.32794	5.18507	0.018314	0.29578	1.73722	Putative uncharacterized protein	#		c75770_g1_i1	925.744	441.4	1410.09	3.19458	1.67563	9.62376	0.0196179	0.305111	1.70735	Formylmethionine deformylase\x3b Peptide deformylase 1A	#
c77313_g1_i1	956.02	1336.65	575.39	0.430471	-1.21601	9.7764	0.0154555	0.271243	1.81092	Putative uncharacterized protein	#		c75779_g1_i2	910.148	558.499	1261.8	2.25926	1.17585	9.71334	0.0165385	0.282285	1.7815	Putative uncharacterized protein	#
c77327_g1_i1	4993.73	7630.6	2356.87	0.308871	-1.69492	12.0501	0.0423103	0.441914	1.37355	WRKY transcription factor	#		c75786_g2_i1	795.971	527.325	1064.62	2.0189	1.01357	9.54933	0.0420291	0.440591	1.37645	YABBY protein	#
c77379_g1_i2	28.7445	56.922	0.567076	0.00996235	-6.6493	2.50626	0.00224147	0.0911698	2.64947	40S ribosomal protein S8	#		c75801_g1_i3	48.7283	13.7127	83.744	6.10703	2.61047	5.08268	0.0161923	0.279836	1.79069	Albumin	#
c77570_g1_i1	546.924	741.172	352.676	0.475836	-1.07146	8.99793	0.0470186	0.468721	1.32773	MYB transcription factor	#		c75812_g1_i1	3609.33	2368.6	4850.05	2.04764	1.03396	11.7268	0.0258863	0.351854	1.58693	tRNA uridine 5-carboxymethylaminomethyl modification enzyme mnmG	#
c77570_g1_i4	431.67	605.71	257.63	0.425336	-1.23333	8.62582	0.0260968	0.352868	1.58341	MYB transcription factor	#		c75826_g2_i1	305.333	74.3966	536.269	7.20825	2.84965	7.64199	0.0149728	0.266933	1.8247	Xyloglucan endotransglucosylase/hydrolase	#
c77673_g1_i2	45.3975	90.3076	0.487319	0.00539621	-7.53384	2.72986	0.00499216	0.142186	2.30171	CBL-interacting protein kinase	#		c75923_g1_i1	85.3255	40.6427	130.008	3.19881	1.67754	6.18369	0.0364983	0.413711	1.43773	Putative uncharacterized protein	#
c77681_g1_i4	437.306	648.213	226.399	0.349266	-1.5176	8.58152	0.00871706	0.197281	2.05963	Excinuclease ABC, C subunit, N-terminal, putative	#		c75929_g1_i2	67.5468	0.760849	134.333	176.556	7.46398	3.33767	5.19062e-08	3.5829e-05	7.28478	DNA binding zinc finger protein (Pspzf)	#
c77740_g1_i1	581.574	896.34	266.808	0.297664	-1.74824	8.93378	0.000363338	0.0278666	3.43969	Heme-binding-like protein	#		c75932_g1_i1	6679.94	2797.57	10562.3	3.77553	1.91668	12.4083	0.00935824	0.206612	2.02881	30S ribosomal protein	#
c77851_g1_i3	197.305	319.418	75.1923	0.235404	-2.08679	7.27591	0.00264658	0.0998434	2.57731	Pentatricopeptide repeat-containing protein	#		c75974_g1_i1	1300.21	863.303	1737.11	2.01217	1.00875	10.2581	0.0365738	0.414262	1.43683	LIM domain-containing protein\x3b Uncharacterized protein	#
c77879_g1_i1	88.9632	167.777	10.1495	0.0604941	-4.04706	5.36687	0.0188619	0.300931	1.72441	Putative uncharacterized protein	#		c76012_g1_i1	1569.92	994.923	2144.91	2.15585	1.10826	10.5126	0.020463	0.311646	1.68903	Putative uncharacterized protein	#
c77967_g1_i1	30.7539	54.0592	7.44868	0.137787	-2.85948	4.32673	0.0232094	0.33409	1.63434	Aldose reductase-like protein	#		c76023_g1_i1	2346.88	1223.64	3470.12	2.83589	1.5038	11.0089	0.0304533	0.379584	1.51637	Putative uncharacterized protein	#
c77975_g1_i2	53.796	96.14	11.452	0.119118	-3.06954	5.05229	0.0032571	0.112722	2.48717	N-hydroxycinnamoyl/benzoyltransferase	#		c76073_g1_i1	24425	8020.77	40829.3	5.09045	2.34779	14.1434	0.00545304	0.150112	2.26336	Peptidyl-prolyl cis-trans isomerase	#
c77977_g1_i1	173.276	270.3	76.2516	0.2821	-1.82572	7.16556	0.0142753	0.260925	1.84541	Uncharacterized protein	#		c76074_g1_i1	54.9343	7.95626	101.912	12.8091	3.6791	4.83164	0.000644377	0.0402204	3.19086	Multidrug resistance protein ABC transporter family	#
c78131_g1_i2	27.4924	51.2291	3.75568	0.0733114	-3.76982	3.79398	0.0109561	0.226093	1.96034	Gamma-glutamyl transpeptidase	#		c76107_g1_i5	206.015	28.379	383.652	13.5188	3.7569	6.7052	0.000908672	0.0502702	3.04159	Hydroxysteroid 11-beta-dehydrogenase 1-like protein	#
c78228_g1_i1	44.1329	75.2262	13.0397	0.17334	-2.52833	4.969	0.0191018	0.302292	1.71893	Putative uncharacterized protein	#		c76172_g1_i1	3376.5	752.864	6000.14	7.96976	2.99454	11.0535	0.0126866	0.243252	1.89666	Ribulose bisphosphate carboxylase small chain	#
c78236_g1_i1	55.0359	109.477	0.594467	0.00543005	-7.52482	3.01208	8.68159e-08	5.09141e-05	7.0614	Putative uncharacterized protein	#		c76172_g1_i2	1524.52	268.358	2780.69	10.3619	3.37321	9.75462	0.00112541	0.0590879	2.94869	Ribulose bisphosphate carboxylase small chain	#
c78396_g1_i1	285.485	564.503	6.46704	0.0114562	-6.44773	5.91697	1.41226e-07	7.05196e-05	6.85009	Uncharacterized protein	#		c76184_g1_i3	77.5747	2.28255	152.867	66.972	6.06549	4.22339	5.00355e-08	3.55843e-05	7.30072	BHLH transcription factor	#
c78438_g1_i4	51.768	86.6306	16.9054	0.195143	-2.3574	5.25811	0.0181774	0.295025	1.74047	Calmodulin	#		c76186_g1_i1	35112.9	20099.7	50126.1	2.49388	1.31839	14.9541	0.00431388	0.132622	2.36513	Aquaporin protein PIP11	#
c78601_g1_i3	54.9008	100.277	9.52505	0.0949878	-3.39611	4.94978	0.00188479	0.0814627	2.72474	Xyloglucan xyloglucosyl transferase	#		c76289_g1_i1	71.0099	21.9983	120.021	5.45594	2.44783	5.68323	0.0331422	0.395432	1.47962	Transcripteion factor	#
c78640_g1_i1	1715.59	2684.96	746.213	0.277923	-1.84724	10.4671	0.000497962	0.0346785	3.3028	Endochitinase	#		c76302_g1_i2	36.4233	11.3318	61.5147	5.42852	2.44056	4.72258	0.039673	0.430399	1.4015	NAC domain protein	#
c78653_g1_i1	61.2997	105.133	17.4665	0.166137	-2.58955	5.4213	0.00509001	0.144272	2.29328	Transcription factor, putative	#		c76303_g1_i2	107.058	25.4003	188.716	7.4297	2.8933	6.11342	0.000297927	0.0241105	3.52589	Peroxidase\x3b Uncharacterized protein	#
c78729_g1_i1	102.88	204.059	1.70123	0.00833695	-6.90627	4.21971	0.00878616	0.197891	2.0562	60S ribosomal protein L6	#		c76332_g1_i1	1386.37	904.487	1868.26	2.06555	1.04652	10.3442	0.0338022	0.398645	1.47105	Leukotriene-A4 hydrolase-like protein	#
c78779_g1_i2	106.547	208.183	4.9113	0.0235912	-5.40561	4.99891	0.00489965	0.140368	2.30984	Putative uncharacterized protein	#		c76389_g1_i2	765.538	444.913	1086.16	2.44129	1.28765	9.4412	0.0121734	0.238479	1.91459	SET domain-containing protein	#
c78848_g1_i2	151.623	276.266	26.9797	0.0976584	-3.35611	6.43186	3.06256e-06	0.000890043	5.51392	Putative uncharacterized protein	#		c76454_g1_i1	3252.05	1399.9	5104.19	3.6461	1.86636	11.3843	0.000172317	0.0170637	3.76367	Uncharacterized protein	#
c78869_g1_i2	157.586	281.893	33.2798	0.118058	-3.08243	6.59779	8.44788e-06	0.00183577	5.07325	Miraculin	#		c76520_g1_i2	444.484	192.353	696.615	3.62156	1.85661	8.51591	0.000923888	0.0505853	3.03438	Auxin response factor\x3b Transcriptional factor B3\x3b Auxin response factor	#
c78885_g1_i1	47.9713	95.4553	0.487319	0.00510521	-7.61381	2.76985	0.00432423	0.132661	2.36409	Eukaryotic peptide chain release factor subunit 1-1\x3b Uncharacterized protein	#		c76537_g1_i1	103.737	41.6131	165.861	3.9858	1.99487	6.3764	0.0277081	0.360873	1.55739	Uncharacterized protein	#
c78905_g1_i1	396.203	569.556	222.851	0.391271	-1.35376	8.47681	0.0124194	0.240885	1.9059	Glycosyltransferase CAZy family GT8\x3b Uncharacterized protein	#		c76595_g1_i2	909.263	590.599	1227.93	2.07912	1.05597	9.73402	0.0368095	0.415097	1.43404	Rho guanine nucleotide exchange factor	#
c78922_g1_i2	1444.74	2337.21	552.278	0.236298	-2.08132	10.1499	2.61441e-05	0.00432096	4.58263	Homeobox-leucine zipper protein ATHB-7	#		c76663_g2_i1	1875.5	367.241	3383.76	9.21402	3.20383	10.1225	0.00337111	0.115379	2.47223	Putative uncharacterized protein	#
c78961_g2_i1	3383.93	4737.06	2030.79	0.428704	-1.22195	11.5988	0.0117398	0.232301	1.93034	Contains similarity to Chlamydia outer membrane protein , related	#		c76663_g3_i1	4186.96	11.9353	8361.98	700.609	9.45247	8.3034	4.25722e-06	0.00114842	5.37087	Putative uncharacterized protein	#
c78979_g1_i1	77.1278	141.493	12.7629	0.0902022	-3.47069	5.40924	0.000770728	0.0446623	3.1131	Putative uncharacterized protein	#		c76752_g1_i2	66.1763	15.2653	117.087	7.67019	2.93926	5.40181	0.00317604	0.11092	2.49811	Early nodulin-like protein	#
c79017_g1_i2	1405.72	2011.16	800.288	0.397924	-1.32944	10.3091	0.0243836	0.342056	1.6129	Putative uncharacterized protein	#		c76784_g1_i1	939.106	527.526	1350.69	2.56041	1.35638	9.72129	0.0352389	0.406199	1.45298	MLP-like protein\x3b Uncharacterized protein	#
c79038_g1_i2	754.905	1028.28	481.527	0.468283	-1.09455	9.45875	0.0312981	0.384638	1.50448	Putative uncharacterized protein	#		c76815_g1_i1	1940.09	598.84	3281.34	5.47949	2.45404	10.453	0.0434883	0.449021	1.36163	Rhodanese-like\x3b Uncharacterized protein	#
c79092_g1_i1	3230.35	4546.78	1913.91	0.420937	-1.24832	11.5265	0.0102234	0.218008	1.99041	Neutral invertase	#		c76829_g1_i1	1745.04	734.726	2755.34	3.75017	1.90696	10.4745	0.000377566	0.0284923	3.42301	DNA-damage-repair/toleration protein DRT102	#
c79136_g2_i1	147.146	217.557	76.7359	0.352716	-1.50342	7.01354	0.0335862	0.398536	1.47384	Receptor-like protein kinase	#		c76978_g1_i1	22149.9	8123.68	36176.1	4.45316	2.15483	14.0653	0.027156	0.356845	1.56613	Photosystem I reaction center subunit V	#
c79137_g1_i1	46.1197	76.1326	16.1067	0.211561	-2.24086	5.13001	0.0341668	0.401428	1.4664	Putative uncharacterized protein	#		c76980_g1_i1	1339.94	806.206	1873.68	2.32407	1.21665	10.2633	0.0329969	0.394299	1.48153	Uncharacterized protein	#
c79164_g1_i1	36.3572	71.7398	0.974638	0.0135858	-6.20176	3.06382	0.00377625	0.122919	2.42294	Histone H2B	#		c77180_g1_i1	1028.63	681.236	1376.03	2.0199	1.01429	9.91915	0.0386832	0.427026	1.41248	tRNA/rRNA methyltransferase, putative	#
c79293_g1_i1	53.4278	104.612	2.24333	0.0214442	-5.54327	3.93728	0.00246848	0.0960743	2.60757	High-affinity nitrate transporter	#		c77192_g2_i1	12620.2	6126.41	19114.1	3.11995	1.64152	13.4016	0.0319669	0.388923	1.4953	Magnesium-chelatase subunit chlI	#
c79297_g1_i3	287.071	440.134	134.008	0.304471	-1.71562	7.92399	0.00341724	0.116399	2.46632	Putative uncharacterized protein	#		c77222_g1_i2	135.159	1.89167	268.426	141.899	7.14872	4.49402	0.0262763	0.353231	1.58044	Putative uncharacterized protein	#
c79303_g1_i2	249.483	396.868	102.098	0.257259	-1.95871	7.65316	0.00140981	0.0667723	2.85084	Protein kinase 2B	#		c77229_g1_i1	79.5646	26.2223	132.907	5.06847	2.34155	5.8835	0.012463	0.241301	1.90438	Uncharacterized protein	#
c79327_g1_i3	44.022	74.9791	13.0649	0.174247	-2.52079	4.96802	0.0258179	0.351462	1.58808	Retinol dehydrogenase	#		c77258_g1_i1	70217.5	27911.8	112523	4.03139	2.01128	15.7742	1.90803e-05	0.00347129	4.71941	Phosphoribulokinase	#
c79518_g1_i2	1344.67	1946.31	743.026	0.381762	-1.38926	10.2319	0.0087859	0.197891	2.05621	Putative uncharacterized protein	#		c77263_g1_i2	14639	2333.35	26944.7	11.5476	3.52953	12.953	0.0137772	0.256616	1.86084	Ribulose bisphosphate carboxylase small chain	#
c79535_g1_i3	127.638	236.675	18.6007	0.0785915	-3.66948	6.05202	0.0370899	0.417689	1.43074	PEBP\x3b Protein MOTHER of FT and TF	#		c77277_g1_i1	953.015	508.241	1397.79	2.75025	1.45956	9.71915	0.00375472	0.122388	2.42542	Putative uncharacterized protein	#
c79641_g2_i2	158.265	314.582	1.94928	0.00619641	-7.33435	4.63011	0.00159086	0.0729215	2.79837	ABC transporter G family member	#		c77422_g1_i1	934.034	519.91	1348.16	2.59306	1.37466	9.70945	0.00718451	0.17429	2.1436	Pheromone receptor-like protein	#
c79662_g2_i2	1864.87	2633.49	1096.25	0.416272	-1.2644	10.7306	0.00718411	0.17429	2.14363	Arginine/serine-rich splicing factor\x3b Uncharacterized protein	#		c77493_g1_i1	669.889	335.575	1004.2	2.99248	1.58134	9.18116	0.00237083	0.0941472	2.6251	Senescence-associated protein SAG102\x3b Uncharacterized protein	#
c79682_g1_i1	99.2255	157.599	40.8516	0.259212	-1.9478	6.32622	0.0110568	0.226737	1.95637	Leucoanthocyanidin reductase	#		c77497_g1_i2	2286.92	1151.56	3422.28	2.97186	1.57137	10.9551	0.0157994	0.276095	1.80136	Salicylic acid carboxyl methyltransferase	#
c79682_g1_i2	98.346	150.743	45.9494	0.304821	-1.71397	6.37896	0.0283357	0.36439	1.54767	Leucoanthocyanidin reductase	#		c77664_g1_i1	134.946	6.1129	263.779	43.1513	5.43133	5.32752	0.0122066	0.238665	1.9134	Lectin-domain containing receptor kinase A4.2	#
c79683_g1_i6	124.03	201.444	46.6166	0.231413	-2.11146	6.5985	0.0160421	0.27806	1.79474	Zinc finger MYM-type protein	#		c77677_g1_i1	277.997	158.516	397.478	2.50749	1.32625	7.97161	0.0403856	0.431589	1.39377	Glucosyltransferase	#
c79726_g1_i4	463.509	756.913	170.106	0.224736	-2.1537	8.48714	0.0339526	0.399816	1.46913	Putative uncharacterized protein	#		c77698_g1_i1	4088.29	1608.71	6567.87	4.08269	2.02952	11.6665	0.0454645	0.460773	1.34233	50S ribosomal protein L11	#
c79733_g1_i4	29.4136	54.8866	3.94061	0.0717954	-3.79996	3.8784	0.0290919	0.37026	1.53623	Putative uncharacterized protein	#		c77788_g2_i2	109.063	20.9747	197.152	9.39952	3.23259	6.00687	0.000119025	0.0131145	3.92436	Uncharacterized protein	#
c79956_g1_i1	42.6572	71.2454	14.0691	0.197474	-2.34027	4.98459	0.0327355	0.393744	1.48498	F-box/LRR-repeat protein	#		c77789_g1_i1	225.725	108.696	342.754	3.15332	1.65687	7.5926	0.0194869	0.304487	1.71026	Protein kinase G11A	#
c80086_g1_i1	42.6122	79.2586	5.96569	0.0752687	-3.73181	4.44259	0.00136136	0.065605	2.86603	Putative uncharacterized protein	#		c77810_g1_i1	361.392	211.431	511.353	2.41854	1.27414	8.36111	0.0352002	0.40606	1.45346	Cysteine desulfurase	#
c80091_g1_i1	79.0362	137.476	20.5964	0.149818	-2.73872	5.73368	0.0402228	0.431242	1.39553	Putative uncharacterized protein	#		c77851_g7_i1	1289.55	77.5106	2501.58	32.2741	5.0123	8.78247	2.46243e-07	0.000109039	6.60864	Putative uncharacterized protein	#
c80118_g2_i1	466.902	877.557	56.2469	0.0640949	-3.96365	7.79553	1.52361e-10	2.38383e-07	9.81713	Glycine-rich RNA-binding protein	#		c77888_g2_i2	102.469	34.6843	170.253	4.90864	2.29532	6.26387	0.0203779	0.310753	1.69084	Class E vacuolar protein-sorting machinery protein HSE1	#
c80131_g1_i2	64.935	119.109	10.7609	0.0903446	-3.46842	5.16193	0.0160383	0.27806	1.79484	Peroxidase	#		c77910_g1_i1	945.901	407.77	1484.03	3.63939	1.8637	9.60346	0.0203549	0.310604	1.69133	Non-specific lipid-transfer protein-like protein\x3b Uncharacterized protein	#
c80169_g4_i2	91.0634	172.627	9.50007	0.0550325	-4.18357	5.33973	7.76651e-06	0.00170348	5.10977	Putative uncharacterized protein	#		c77912_g1_i1	2358.22	1528.21	3188.23	2.08625	1.06091	11.1081	0.0275838	0.360483	1.55935	S-RNase binding protein	#
c80196_g1_i2	915.821	1349.04	482.598	0.357733	-1.48304	9.6562	0.0154755	0.271243	1.81036	Auxin-responsive protein IAA18	#		c77915_g3_i2	49.996	7.14972	92.8423	12.9855	3.69882	4.6873	0.0269258	0.356503	1.56983	Cell wall protein Exp5	#
c80200_g1_i1	111.549	187.38	35.7175	0.190616	-2.39126	6.35419	0.012054	0.236534	1.91887	Late embryogenesis abundant protein D-34	#		c77915_g5_i2	138.526	16.3119	260.739	15.9846	3.99861	6.02716	0.0112174	0.228328	1.95011	Expansin	#
c80229_g1_i1	751.305	1199.39	303.222	0.252814	-1.98385	9.23616	0.000159706	0.0160177	3.79668	WRKY transcription factor	#		c77964_g1_i1	177.137	83.8271	270.447	3.22625	1.68986	7.23427	0.0363058	0.412526	1.44002	Kinesin-1	#
c80255_g1_i1	1309.02	1821.25	796.786	0.437494	-1.19267	10.2344	0.0270278	0.356503	1.56819	Serine/threonine protein kinase OXI1	#		c77995_g1_i2	310.41	192.613	428.206	2.22314	1.1526	8.16586	0.0395186	0.430399	1.4032	Putative uncharacterized protein	#
c80350_g1_i2	781.497	1048.14	514.852	0.491205	-1.0256	9.52082	0.0332202	0.396161	1.4786	Putative uncharacterized protein	#		c77998_g1_i1	62.3123	23.0061	101.619	4.41702	2.14307	5.59548	0.0244524	0.342481	1.61168	Monothiol glutaredoxin-S4	#
c80357_g1_i1	78.1971	144.503	11.8913	0.0822911	-3.60312	5.3734	0.0201673	0.309137	1.69535	Putative uncharacterized protein	#		c78005_g1_i1	21574	11771.1	31376.9	2.6656	1.41446	14.2302	0.00215403	0.0891586	2.66675	Phosphoglycolate phosphatase	#
c80410_g1_i1	148.981	276.218	21.7444	0.078722	-3.66709	6.27612	0.0150895	0.267677	1.82132	Aspartic proteinase nepenthesin-1	#		c78036_g1_i1	1230.68	670.104	1791.25	2.6731	1.41851	10.0975	0.00512516	0.144919	2.29029	Peptidyl-prolyl cis-trans isomerase	#
c80421_g1_i2	634.018	1063.33	204.709	0.192518	-2.37694	8.8659	6.65881e-06	0.00152307	5.1766	Putative uncharacterized protein	#		c78072_g1_i1	2192.95	1126.48	3259.42	2.89345	1.53279	10.904	0.0306165	0.380784	1.51404	Putative uncharacterized protein	#
c80468_g2_i4	262.99	455.296	70.6849	0.15525	-2.68733	7.487	1.03038e-05	0.00210278	4.987	Disease resistance-like protein GS4-5	#		c78075_g1_i1	236.796	143.046	330.547	2.31077	1.20837	7.76452	0.0402111	0.431242	1.39565	Uncharacterized protein	#
c80480_g1_i3	130.358	260.228	0.487319	0.00187266	-9.06069	3.49329	0.000722308	0.0425415	3.14128	40S ribosomal protein S12	#		c78117_g1_i1	9119.39	5705.95	12532.8	2.19645	1.13517	13.0458	0.0149641	0.266933	1.82495	S-adenosylmethionine synthase	#
c80488_g3_i1	13.6053	26.3599	0.850615	0.0322693	-4.95369	2.24343	0.0315757	0.386412	1.50065	Tir-nbs-lrr resistance protein	#		c78135_g1_i1	3258.85	1468.37	5049.34	3.43873	1.78188	11.4109	0.00021998	0.0198565	3.65762	Cytochrome P450	#
c80610_g1_i1	111.998	221.673	2.32309	0.0104798	-6.57624	4.50416	0.00750492	0.179361	2.12465	60S ribosomal protein L13A	#		c78151_g1_i1	1328.98	820.78	1837.18	2.23834	1.16243	10.2621	0.0165592	0.282434	1.78096	Bifunctional monodehydroascorbate reductase and carbonic anhydrase nectarin-3	#
c80681_g1_i1	236.523	387.552	85.4942	0.220601	-2.18049	7.508	0.00035011	0.0273891	3.4558	Uncharacterized protein	#		c78230_g1_i2	91.7274	20.8722	162.583	7.78942	2.96152	5.86427	0.0435162	0.449113	1.36135	GPI-anchored protein, putative	#
c80824_g1_i1	1998.55	3215.12	781.985	0.243221	-2.03966	10.6308	0.0111481	0.227312	1.9528	Caffeoyl-CoA O-methyltransferase	#		c78232_g1_i2	381.527	211.643	551.412	2.60539	1.3815	8.41624	0.0467238	0.468546	1.33046	Cyclin-G-associated kinase	#
c80912_g1_i1	570.407	896.413	244.401	0.272643	-1.87492	8.87056	0.0193623	0.303311	1.71304	Cytochrome P450	#		c78272_g1_i1	59.6744	0.779126	118.57	152.183	7.24966	3.26476	0.0271088	0.356503	1.56689	G-box binding factor bZIP transcription factor	#
c80916_g5_i12	728.027	1049.52	406.53	0.387348	-1.3683	9.35137	0.0184051	0.296059	1.73506	Putative uncharacterized protein	#		c78321_g1_i1	110.441	27.1746	193.708	7.12826	2.83355	6.18096	0.0044937	0.134176	2.3474	Early nodulin-like protein\x3b Uncharacterized protein	#
c80970_g1_i2	26.0812	45.8146	6.34784	0.138555	-2.85147	4.092	0.0455511	0.460793	1.3415	Importin subunit alpha	#		c78353_g1_i1	931.9	522.395	1341.41	2.5678	1.36053	9.70926	0.00801166	0.186164	2.09628	Hydroxycinnamoyl CoA shikimate/quinate hydroxycinnamoyltransferase-like protein	#
c80971_g1_i1	259.169	465.373	52.9651	0.113812	-3.13527	7.29461	0.00056794	0.0376248	3.2457	Putative uncharacterized protein	#		c78389_g1_i2	317.861	171.483	464.24	2.70722	1.43681	8.14032	0.0367212	0.41473	1.43508	BRI1-KD interacting protein 118-like protein	#
c81109_g1_i1	2405.18	3941.54	868.808	0.220423	-2.18165	10.8537	0.00577535	0.155344	2.23842	NAC domain transcription factor	#		c78489_g1_i1	3085.99	1675.65	4496.32	2.68333	1.42402	11.4225	0.00249783	0.0968953	2.60244	Lysyl-tRNA synthetase	#
c81137_g1_i2	213.1	318.887	107.313	0.336524	-1.57122	7.53129	0.0165329	0.282285	1.78165	Putative uncharacterized protein	#		c78499_g1_i1	1183.66	572.19	1795.12	3.13728	1.64952	9.98511	0.000773428	0.0447083	3.11158	Non-specific lipid-transfer protein	#
c81138_g1_i1	158.473	236.796	80.1506	0.33848	-1.56286	7.10607	0.0208847	0.314763	1.68017	Putative uncharacterized protein	#		c78541_g1_i1	18725.3	10575.6	26874.9	2.54121	1.34552	14.0412	0.0189351	0.300939	1.72273	Fructose-bisphosphate aldolase	#
c81153_g1_i1	92.9451	161.89	24.0004	0.148251	-2.75388	5.96193	0.000740538	0.0433409	3.13045	Receptor-like protein kinase	#		c78575_g1_i1	1020.58	541.788	1499.38	2.76746	1.46856	9.81587	0.00337746	0.115379	2.47141	Putative uncharacterized protein	#
c81159_g2_i1	178.058	267.95	88.1658	0.329038	-1.60368	7.26398	0.0314712	0.38569	1.50209	Putative uncharacterized protein	#		c78581_g1_i1	2069.51	1038.28	3100.74	2.98641	1.57841	10.8092	0.0170657	0.286325	1.76788	30S ribosomal protein S31	#
c81167_g1_i3	180.251	326.628	33.8741	0.103709	-3.26939	6.71681	3.86255e-06	0.00107917	5.41313	Isoliquiritigenin 2'-O-methyltransferase	#		c78619_g1_i4	829.169	457.557	1200.78	2.62433	1.39195	9.53378	0.00632661	0.164074	2.19883	Protein phosphatase 1 regulatory subunit	#
c81173_g1_i1	59.5069	113.366	5.6482	0.0498229	-4.32705	4.66131	7.89531e-05	0.00990882	4.10263	Putative uncharacterized protein	#		c78620_g1_i1	5984.11	3296.87	8671.35	2.63018	1.39516	12.3845	0.00250339	0.0969506	2.60147	Translation initiation factor IF-3	#
c81182_g1_i1	249.047	390.887	107.207	0.274265	-1.86636	7.67743	0.00539461	0.149432	2.26804	Lipoxygenase	#		c78674_g1_i2	1083.99	607.307	1560.68	2.56984	1.36168	9.92712	0.00700736	0.172748	2.15445	Leucine-rich repeat family protein / protein kinase family protein	#
c81213_g1_i1	74.8172	117.539	32.0959	0.273067	-1.87267	5.94065	0.0228081	0.330489	1.64191	Receptor protein kinase-like protein	#		c78726_g1_i1	6410.64	3183.15	9638.14	3.02787	1.5983	12.4354	0.000877945	0.0488258	3.05653	NAD(P)H-quinone oxidoreductase subunit N	#
c81415_g2_i1	64.4915	106.74	22.2428	0.208383	-2.26269	5.60661	0.0101893	0.218008	1.99185	Receptor protein kinase-like protein	#		c78738_g1_i1	34.5736	5.76054	63.3867	11.0036	3.4599	4.25616	0.00684795	0.171155	2.16444	Albumin-2	#
c81435_g1_i1	1651.05	2294.28	1007.82	0.439275	-1.1868	10.5704	0.0193347	0.303117	1.71366	F-box/LRR-repeat protein	#		c78759_g1_i7	39.2837	10.6649	67.9024	6.36689	2.67059	4.7501	0.0231163	0.333445	1.63608	Putative uncharacterized protein	#
c81461_g2_i1	20.067	38.7308	1.40323	0.0362303	-4.78666	2.88208	0.00735986	0.176634	2.13313	Cysteine-rich receptor-like protein kinase	#		c78781_g2_i9	1440.52	922.969	1958.08	2.1215	1.08508	10.3927	0.0318635	0.387928	1.49671	F-box protein	#
c81461_g1_i4	105.926	174.571	37.2811	0.213558	-2.2273	6.33402	0.00267983	0.100308	2.57189	Cysteine-rich receptor-like protein kinase	#		c78828_g1_i1	2241.68	1238.37	3244.99	2.62037	1.38977	10.9691	0.0035315	0.118495	2.45204	Pyruvate kinase	#
c81461_g2_i2	11.7198	22.738	0.701614	0.0308565	-5.01828	1.99789	0.0405152	0.432402	1.39238	Cysteine-rich receptor-like protein kinase	#		c78847_g1_i2	1441.47	839.536	2043.41	2.43397	1.28331	10.3551	0.00900108	0.200804	2.04571	Putative uncharacterized protein	#
c81471_g1_i1	148.524	259.179	37.8682	0.146108	-2.77489	6.63036	0.0239135	0.339314	1.62136	Chalcone-flavonone isomerase 2-B\x3b Uncharacterized protein	#		c78952_g1_i2	143.187	37.6207	248.754	6.61216	2.72512	6.59601	0.00293343	0.105547	2.53262	F-box family protein	#
c81521_g1_i1	120.991	206.147	35.8349	0.173832	-2.52424	6.42541	0.000702831	0.0419093	3.15315	Putative uncharacterized protein	#		c78954_g1_i1	2527.73	984.86	4070.6	4.13318	2.04725	10.9674	2.12773e-05	0.00381189	4.67208	Uncharacterized protein	#
c81549_g1_i1	38.4851	64.5554	12.4148	0.192312	-2.37848	4.82322	0.029729	0.375297	1.52682	WRKY transcription factor	#		c78960_g1_i1	3076.26	1061.21	5091.32	4.79767	2.26233	11.1827	0.0327845	0.393766	1.48433	Galactose mutarotase-like	#
c81552_g1_i3	16.9916	32.0235	1.95979	0.0611985	-4.03036	2.98588	0.0384497	0.425814	1.41511	Putative uncharacterized protein	#		c79005_g2_i1	2049.48	723.825	3375.14	4.66293	2.22124	10.6101	0.00243634	0.0955194	2.61326	Isoflavone reductase-like protein\x3b Uncharacterized protein	#
c81626_g3_i2	1976.54	2852.11	1100.97	0.386022	-1.37325	10.7912	0.00361115	0.119873	2.44235	Calmodulin-binding transcription activator	#		c79007_g1_i1	799.973	82.9951	1516.95	18.2776	4.192	8.47096	0.0470054	0.468721	1.32785	GDSL esterase/lipase EXL3	#
c81690_g1_i1	259.733	391.315	128.152	0.32749	-1.61048	7.80695	0.0213331	0.318895	1.67095	Putative uncharacterized protein	#		c79025_g1_i1	18181.6	11846.6	24516.6	2.0695	1.04928	14.0568	0.0215718	0.321237	1.66611	5'-adenylylsulfate reductase	#
c81690_g1_i4	210.569	339.299	81.8383	0.241198	-2.05171	7.38056	0.0171949	0.287632	1.7646	Putative uncharacterized protein	#		c79134_g1_i1	4337.78	2770.77	5904.79	2.1311	1.0916	11.9819	0.0183094	0.29578	1.73733	ATP phosphoribosyltransferase	#
c81741_g1_i1	53.7465	93.9298	13.5632	0.144397	-2.79189	5.15757	0.00701618	0.172783	2.1539	Polycomb group protein EMBRYONIC FLOWER	#		c79180_g1_i1	1531.54	869.644	2193.43	2.52222	1.33469	10.4316	0.0195978	0.305001	1.70779	Tyrosine/dopa decarboxylase	#
c81775_g2_i3	224.581	352.642	96.5196	0.273704	-1.86931	7.52741	0.0267133	0.356119	1.57327	Zinc finger and SCAN domain-containing protein	#		c79185_g1_i1	2273.3	1275.74	3270.86	2.56389	1.35833	10.9963	0.00708151	0.173162	2.14987	Dof zinc finger protein	#
c81784_g1_i2	1229.54	1834	625.079	0.340829	-1.55288	10.0643	0.0206345	0.313896	1.68541	Putative uncharacterized protein	#		c79188_g1_i1	11976.2	6548.05	17404.3	2.65793	1.4103	13.382	0.008223	0.189561	2.08497	Spermidine synthase	#
c81788_g2_i2	39.4647	77.6314	1.29806	0.0167208	-5.90222	3.32746	0.0115679	0.231595	1.93675	RRNA intron-encoded homing endonuclease	#		c79264_g1_i3	73.1219	24.6904	121.554	4.92312	2.29957	5.77566	0.0104583	0.219874	1.98054	Uncharacterized protein	#
c81937_g1_i1	36.4453	65.1929	7.69782	0.118078	-3.08219	4.48555	0.01493	0.266864	1.82594	Resistance protein	#		c79317_g1_i1	1346.98	635.958	2058.01	3.23608	1.69425	10.1599	0.0248967	0.344923	1.60386	Asparaginyl-tRNA synthetase	#
c81942_g1_i1	71.3652	119.473	23.2572	0.194664	-2.36094	5.72007	0.0132544	0.250457	1.87764	F-box/LRR-repeat protein	#		c79345_g1_i2	105.515	2.16895	208.86	96.2954	6.5894	4.4117	0.000335374	0.0265909	3.47447	Anthocyanin 3'-O-beta-glucosyltransferase	#
c81949_g1_i1	48.9566	95.8083	2.10484	0.0219693	-5.50837	3.8279	8.86901e-06	0.00189675	5.05213	Protein MKS1	#		c79350_g1_i1	418.323	226.488	610.158	2.69399	1.42975	8.53817	0.0193201	0.303091	1.71399	Transcription factor bHLH25	#
c81953_g4_i1	60.268	108.252	12.2835	0.113471	-3.1396	5.18845	0.0023282	0.0935626	2.63298	Putative uncharacterized protein	#		c79403_g1_i1	275.169	22.1558	528.183	23.8395	4.57528	6.75725	0.000140704	0.0148355	3.85169	60S ribosomal protein L7	#
c81965_g1_i3	1470.52	2348.2	592.842	0.252467	-1.98583	10.2044	0.000110346	0.0128193	3.95724	Monoglyceride lipase	#		c79403_g2_i1	148.111	12.8696	283.353	22.0172	4.46056	5.91618	0.00308318	0.108487	2.511	B3 domain-containing protein	#
c82026_g1_i1	771.907	1226.94	316.875	0.258264	-1.95308	9.28431	0.000157795	0.0159625	3.80191	Putative uncharacterized protein	#		c79507_g1_i1	3613.12	1452.8	5773.44	3.97402	1.9906	11.4999	0.0402872	0.431341	1.39483	50S ribosomal protein L18\x3b Ribosomal protein L18\x3b Uncharacterized protein	#
c82082_g1_i1	220.842	364.527	77.1559	0.21166	-2.24018	7.38979	0.000311864	0.0250655	3.50604	Hormone-sensitive lipase	#		c79509_g1_i1	10693.2	5081.04	16305.4	3.20906	1.68215	13.152	0.0182888	0.29578	1.73781	30S ribosomal protein S13\x3b Uncharacterized protein	#
c82088_g1_i1	345.556	522.34	168.772	0.323108	-1.62991	8.21389	0.00398438	0.126024	2.39964	Putative uncharacterized protein	#		c79702_g1_i2	165.533	64.5518	266.513	4.12867	2.04568	7.03522	0.0117492	0.232301	1.92999	Putative uncharacterized protein	#
c82139_g1_i2	3902.95	5495.15	2310.74	0.420505	-1.24981	11.799	0.0052964	0.148256	2.27602	Cinnamyl alcohol dehydrogenase	#		c79712_g1_i1	2335.11	1515.92	3154.3	2.08078	1.05712	11.0945	0.0246686	0.343682	1.60786	Protoporphyrinogen oxidase	#
c82157_g1_i7	34.9435	63.136	6.75101	0.106928	-3.22529	4.36775	0.0107332	0.223518	1.96927	Putative uncharacterized protein	#		c79796_g1_i1	289.693	79.1145	500.272	6.32339	2.6607	7.63622	0.0249567	0.345321	1.60281	Plastocyanin-like domain-containing protein\x3b Uncharacterized protein	#
c82157_g1_i8	32.9025	58.781	7.02404	0.119495	-3.06498	4.34479	0.0192027	0.302459	1.71664	Putative uncharacterized protein	#		c79861_g1_i8	174.587	7.24634	341.927	47.1862	5.56029	5.6374	0.00718036	0.17429	2.14385	Putative uncharacterized protein	#
c82168_g1_i1	1086.43	1614.71	558.142	0.34566	-1.53257	9.89078	0.00206427	0.0871338	2.68523	Ethylene receptor	#		c79861_g1_i10	143.344	3.01467	283.674	94.0978	6.55609	4.87004	0.00185224	0.0807997	2.7323	Putative uncharacterized protein	#
c82170_g1_i1	478.108	759.064	197.151	0.259729	-1.94492	8.59562	0.000228331	0.0202981	3.64144	Dihydroflavonol-4-reductase\x3b NAD-dependent epimerase/dehydratase\x3b Uncharacterized protein	#		c79867_g1_i1	26.8938	6.06589	47.7217	7.86722	2.97585	4.08865	0.044992	0.457503	1.34686	RNA binding protein	#
c82178_g1_i1	664.342	1001.81	326.871	0.32628	-1.61582	9.16049	0.0378814	0.423636	1.42157	60S ribosomal protein L10	#		c79879_g1_i1	1333.39	857.111	1809.67	2.11136	1.07818	10.2824	0.0267065	0.356119	1.57338	Putative uncharacterized protein	#
c82210_g1_i1	90.1899	139.181	41.1992	0.296013	-1.75627	6.24268	0.0349144	0.405647	1.457	Kinesin-like protein	#		c79886_g1_i1	1466.84	802.93	2130.74	2.65371	1.40801	10.3531	0.0153214	0.269953	1.8147	Putative uncharacterized protein	#
c82228_g4_i1	29.9589	52.2	7.71775	0.14785	-2.7578	4.32708	0.0266198	0.355775	1.57479	TIR-NBS-LRR RCT1 resistance protein	#		c80014_g1_i1	4875.88	2914.98	6836.78	2.34539	1.22983	12.1242	0.00797426	0.185663	2.09831	Putative uncharacterized protein	#
c82228_g4_i2	31.3089	56.6541	5.96372	0.105265	-3.2479	4.20016	0.0102914	0.218347	1.98753	TMV resistance protein N	#		c80075_g1_i1	33.5465	0.779126	66.3139	85.1132	6.41131	2.84558	0.032179	0.389783	1.49243	Putative uncharacterized protein	#
c82271_g1_i2	412.94	592.744	233.136	0.393317	-1.34623	8.53815	0.0321932	0.389783	1.49224	Putative uncharacterized protein	#		c80107_g1_i1	392.039	229.402	554.676	2.41792	1.27377	8.47862	0.0224365	0.327871	1.64905	Auxin-induced protein\x3b Uncharacterized protein	#
c82278_g1_i1	90.3691	142.807	37.9315	0.265614	-1.9126	6.20162	0.0254388	0.348932	1.5945	E3 ubiquitin-protein ligase UPL6	#		c80143_g2_i1	2414.67	1553.64	3275.7	2.1084	1.07615	11.1395	0.0223446	0.32714	1.65083	1-aminocyclopropane-1-carboxylate oxidase-like protein	#
c82385_g1_i7	38.7263	76.7509	0.701614	0.00914144	-6.77336	2.87543	0.00111287	0.0585603	2.95356	Putative uncharacterized protein	#		c80257_g1_i1	8637.59	4030.72	13244.5	3.28588	1.71628	12.835	0.0107782	0.223654	1.96745	Cytosolic fructose-1 6-bisphosphatase	#
c82498_g1_i2	251.39	394.031	108.749	0.275991	-1.85731	7.69351	0.00193893	0.0828864	2.71244	Putative uncharacterized protein	#		c80262_g1_i1	1491.53	987.663	1995.4	2.02032	1.01459	10.4552	0.0363356	0.412526	1.43967	Nuclear ribonuclease Z	#
c82540_g1_i2	305.993	526.493	85.4938	0.162384	-2.62252	7.72901	1.04402e-05	0.00211225	4.98129	Disease resistance response protein	#		c80268_g1_i1	365.332	128.197	602.467	4.69956	2.23252	8.11848	0.00116731	0.0603429	2.93281	Amino acid permease	#
c82585_g2_i6	351.902	505.136	198.669	0.393297	-1.34631	8.30737	0.0210369	0.315473	1.67702	DEAD-box ATP-dependent RNA helicase	#		c80291_g1_i1	17039.9	10098.7	23981	2.37467	1.24772	13.9257	0.00618026	0.162202	2.20899	Flavonoid 3'-hydroxylase	#
c82585_g2_i8	1195.04	1655.07	735.018	0.4441	-1.17104	10.1072	0.0195582	0.30471	1.70867	DEAD-box ATP-dependent RNA helicase	#		c80295_g2_i1	108.438	39.638	177.238	4.47141	2.16073	6.38918	0.0053567	0.14895	2.2711	GDSL esterase/lipase	#
c82608_g2_i6	72.7829	122.164	23.4016	0.191558	-2.38415	5.74061	0.00957069	0.209724	2.01906	Putative uncharacterized protein	#		c80318_g1_i1	101.832	31.7389	171.926	5.41688	2.43746	6.20691	0.016503	0.282285	1.78244	Putative uncharacterized protein	#
c82660_g1_i1	40.3091	73.2513	7.36695	0.100571	-3.31372	4.53792	0.00356377	0.119143	2.44809	Cysteine-rich receptor-like protein kinase	#		c80321_g2_i1	39.5904	10.0691	69.1118	6.86377	2.779	4.72136	0.0192024	0.302459	1.71664	Histone acetyltransferase	#
c82661_g3_i5	18.3974	36.5512	0.24366	0.00666625	-7.22891	1.57739	0.00237011	0.0941472	2.62523	Putative uncharacterized protein	#		c80351_g1_i1	201.387	48.257	354.518	7.34645	2.87705	7.03119	2.26927e-05	0.003916	4.64411	Putative uncharacterized protein	#
c82669_g1_i1	1444.59	2112.89	776.296	0.367409	-1.44454	10.3227	0.00442109	0.13371	2.35447	Trehalose synthase-like protein	#		c80381_g1_i2	59.8013	12.1734	107.429	8.82492	3.14158	5.17645	0.020067	0.308215	1.69752	Nucleobase ascorbate transporter	#
c82690_g1_i3	77.837	151.935	3.7388	0.0246079	-5.34474	4.57494	2.27419e-07	0.000103718	6.64317	SHI	#		c80386_g2_i1	1411.36	778.471	2044.25	2.62598	1.39286	10.3009	0.00399995	0.126258	2.39795	Enoyl-ACP reductase	#
c82698_g1_i1	205.047	356.681	53.4138	0.149752	-2.73935	7.10882	2.29717e-05	0.0039352	4.63881	RING finger protein	#		c80418_g1_i1	317.906	162.607	473.205	2.91011	1.54107	8.11578	0.0119822	0.235717	1.92146	Resistance protein	#
c82719_g1_i2	726.968	1365.79	88.1437	0.0645367	-3.95374	8.43865	0.000198579	0.0187167	3.70207	Putative uncharacterized protein	#		c80427_g3_i1	342.197	161.337	523.057	3.24201	1.69689	8.18238	0.00351024	0.118042	2.45466	Xyloglucan endotransglycosylase/hydrolase XTH-21	#
c82719_g2_i1	786.814	1508.82	64.8058	0.0429512	-4.54116	8.28863	1.53485e-14	6.00357e-11	13.8139	Putative uncharacterized protein	#		c80436_g1_i1	1550.64	665.154	2436.13	3.6625	1.87283	10.314	0.00429709	0.132521	2.36683	Tyrosine-specific transport protein	#
c82943_g1_i3	1153.73	1856.36	451.109	0.243007	-2.04093	9.8378	0.0420593	0.440591	1.37614	Auxin efflux carrier protein	#		c80477_g2_i2	4024.09	2137.03	5911.15	2.76606	1.46783	11.7953	0.00211309	0.0886098	2.67508	UDP-D-glucuronic acid 4-epimerase	#
c82999_g2_i2	115.777	207.064	24.4895	0.11827	-3.07984	6.15401	0.0145501	0.263664	1.83713	Putative uncharacterized protein	#		c80481_g1_i1	36802.6	10781.2	62823.9	5.82716	2.54279	14.6676	0.0107152	0.223518	1.97	Chlorophyll a/b-binding protein	#
c83035_g2_i2	388.577	698.541	78.6139	0.11254	-3.15149	7.87246	5.6702e-05	0.00769214	4.2464	Pentatricopeptide repeat-containing protein	#		c80489_g1_i1	2258.14	1381.79	3134.48	2.26843	1.18169	11.0232	0.0439985	0.451525	1.35656	Putative uncharacterized protein	#
c83099_g1_i3	221.791	371.226	72.3556	0.19491	-2.35912	7.35659	0.000613866	0.0392703	3.21193	WD repeat-containing protein, putative	#		c80522_g1_i1	130.963	33.9157	228.01	6.72285	2.74907	6.45842	0.0243654	0.342004	1.61323	Pathogenesis-related protein	#
c83147_g2_i1	59.5875	92.223	26.9519	0.292247	-1.77474	5.63968	0.0468273	0.468721	1.3295	Receptor-like protein kinase	#		c80532_g1_i2	191.946	3.0434	380.848	125.139	6.96739	5.08938	0.0025527	0.097421	2.593	Helicase-like protein	#
c83150_g1_i3	91.4815	155.33	27.6327	0.177897	-2.49089	6.03375	0.00353431	0.118495	2.4517	Auxin-induced protein 5NG4	#		c80557_g1_i2	4478.89	2569.49	6388.29	2.48621	1.31395	11.9842	0.0148103	0.266015	1.82944	Alanyl-tRNA synthetase	#
c83152_g1_i6	37.6975	68.3789	7.01614	0.102607	-3.2848	4.45308	0.00496351	0.141759	2.30421	Putative uncharacterized protein	#		c80628_g1_i2	40217.4	17825.3	62609.5	3.5124	1.81246	15.0279	0.00408527	0.128178	2.38878	Phospholipase D	#
c83214_g2_i2	12.7931	25.0192	0.567076	0.0226657	-5.46335	1.91329	0.0285112	0.365245	1.54498	Delta endotoxin central region	#		c80701_g2_i1	74.8173	28.5475	121.087	4.24161	2.08461	5.8776	0.0179022	0.29299	1.74709	Gibberellin 2-beta-dioxygenase	#
c83217_g2_i2	158.897	239.172	78.6227	0.328729	-1.60503	7.09939	0.0142557	0.26087	1.84601	Cysteine-rich receptor-like protein kinase	#		c80773_g1_i1	8456.83	3940.78	12972.9	3.29195	1.71894	12.8037	0.00115949	0.0603357	2.93573	PCD/DCoH-like protein	#
c83218_g1_i3	107.302	214.116	0.487319	0.00227596	-8.77931	3.35259	0.000418949	0.0305925	3.37784	Putative uncharacterized protein	#		c80793_g1_i1	3372.43	2103.21	4641.65	2.20694	1.14205	11.6094	0.014488	0.263376	1.83899	6-phosphofructo-2-kinase/fructose-2, 6-biphosphatase	#
c83222_g1_i4	137.955	267.466	8.44394	0.0315702	-4.98529	5.57056	0.00129716	0.0640814	2.88701	Putative uncharacterized protein	#		c80816_g1_i1	1390.67	869.043	1912.3	2.20047	1.13781	10.3322	0.0173163	0.288863	1.76154	Putative uncharacterized protein	#
c83257_g3_i3	45.8784	84.3062	7.45065	0.088376	-3.5002	4.64747	0.00168856	0.0762491	2.77248	DVL9	#		c80895_g1_i1	1113.87	721.084	1506.65	2.08943	1.06311	10.0256	0.0327659	0.393744	1.48458	mTERF domain-containing protein	#
c83275_g1_i1	67.426	134.15	0.701614	0.00523005	-7.57896	3.27823	0.0163157	0.280747	1.78739	Inositol transporter	#		c80992_g1_i1	9014.4	4372.75	13656	3.12299	1.64293	12.9158	0.00041105	0.0301467	3.38611	Extracellular Ca2+ sensing receptor	#
c83280_g1_i1	64.9361	117.328	12.5441	0.106914	-3.22547	5.26167	0.00141118	0.0667723	2.85042	Pleiotropic drug resistance protein	#		c81012_g1_i1	32576.9	13720.4	51433.3	3.74866	1.90638	14.6972	0.000253255	0.0220135	3.59644	Sedoheptulose-1 7-bisphosphatase	#
c83333_g1_i1	149.74	246.148	53.3317	0.216665	-2.20646	6.84015	0.00555191	0.15204	2.25556	Zinc finger protein	#		c81021_g1_i2	47.1763	0.722984	93.6296	129.504	7.01686	3.04046	0.0166091	0.282874	1.77965	Arabinogalactan peptide	#
c83334_g1_i2	546.951	999.413	94.4888	0.0945443	-3.40287	8.2635	3.48277e-09	3.55379e-06	8.45808	Cytochrome P450 monooxygenase CYP76E1	#		c81048_g1_i1	186.984	94.4828	279.485	2.95806	1.56465	7.3443	0.0139442	0.258178	1.85561	Phosphoethanolamine N-methyltransferase	#
c83380_g1_i5	2231.17	3204.57	1257.78	0.392495	-1.34925	10.9713	0.0023027	0.0932244	2.63776	Glutathione S-transferase GST\x3b Uncharacterized protein	#		c81061_g1_i1	3454.55	948.251	5960.85	6.28615	2.65218	11.2152	0.0224189	0.327819	1.64939	Beta-glucosidase	#
c83386_g3_i3	35.8728	65.5601	6.18547	0.0943482	-3.40586	4.33181	0.00867382	0.196682	2.06179	Putative uncharacterized protein	#		c81095_g1_i1	70348.2	31582	109115	3.45496	1.78867	15.8411	0.00011396	0.0128193	3.94325	Oxygen-evolving enhancer protein	#
c83389_g1_i1	2831.13	3871.36	1790.89	0.462601	-1.11216	11.3625	0.0193729	0.303311	1.7128	RING finger protein	#		c81113_g1_i1	296.308	144.277	448.338	3.10748	1.63574	7.99057	0.0140309	0.258609	1.85292	Putative uncharacterized protein	#
c83398_g1_i3	164.785	236.151	93.4178	0.395584	-1.33794	7.2146	0.0438901	0.451383	1.35763	F-box protein	#		c81141_g1_i2	820.173	429.115	1211.23	2.82263	1.49704	9.49374	0.00297172	0.106189	2.52699	Ethylene-responsive transcription factor 1A	#
c83411_g3_i1	79.2688	147.759	10.7788	0.0729489	-3.77697	5.31861	8.0228e-05	0.0100153	4.09567	Putative uncharacterized protein	#		c81169_g1_i1	137.511	34.1881	240.835	7.04441	2.81648	6.50366	0.00456713	0.135507	2.34036	Aspartic proteinase nepenthesin-1	#
c83411_g1_i2	78.9655	149.882	8.04863	0.0536996	-4.21894	5.11822	0.0105115	0.220283	1.97833	Putative uncharacterized protein	#		c81299_g2_i1	4050.24	486.506	7613.98	15.6503	3.96812	10.9104	0.0267573	0.356119	1.57256	Putative uncharacterized protein	#
c83416_g1_i1	138.492	216.836	60.1489	0.277394	-1.84999	6.83546	0.00800019	0.186082	2.0969	Zinc finger protein\x3b Zinc finger, C2H2-type	#		c81302_g2_i1	799.399	415.135	1183.66	2.85127	1.51161	9.45324	0.00379881	0.123284	2.42035	L-ascorbate oxidase-like protein	#
c83417_g1_i2	3035.11	4434.47	1635.76	0.368873	-1.4388	11.3951	0.0036602	0.120898	2.4365	Nucleoredoxin\x3b Uncharacterized protein	#		c81305_g1_i2	1301.42	449.443	2153.4	4.79127	2.26041	9.9422	7.73335e-06	0.00170348	5.11163	Omega-hydroxypalmitate O-feruloyl transferase	#
c83451_g1_i1	820.44	1169.02	471.859	0.403636	-1.30887	9.53665	0.006212	0.162349	2.20677	Calcium binding protein\x3b Uncharacterized protein	#		c81344_g1_i2	1899.62	1051.5	2747.74	2.61317	1.3858	10.7311	0.00360136	0.119873	2.44353	Putative uncharacterized protein	#
c83494_g2_i1	232.621	358.968	106.274	0.296054	-1.75607	7.60968	0.0112711	0.228464	1.94803	Pheromone receptor-like protein	#		c81356_g1_i2	2070.8	1256	2885.6	2.29745	1.20003	10.8946	0.0320395	0.389402	1.49431	Tyrosine decarboxylase	#
c83502_g1_i1	182.069	273.625	90.5123	0.33079	-1.59601	7.29805	0.0141501	0.259445	1.84924	Putative uncharacterized protein	#		c81362_g1_i2	64.3192	25.5811	103.057	4.02865	2.0103	5.68216	0.0402093	0.431242	1.39567	22.0 kDa heat shock protein	#
c83503_g2_i1	47.6136	94.9836	0.24366	0.00256528	-8.60667	2.26627	0.0114463	0.230502	1.94134	Putative uncharacterized protein	#		c81364_g1_i1	2511.61	1029.65	3993.58	3.87859	1.95553	10.9857	0.00062054	0.0394673	3.20723	Thaumatin-like protein	#
c83506_g1_i1	140.458	266.234	14.6824	0.0551485	-4.18053	5.96629	0.000113567	0.0128193	3.94475	Magnesium transporter	#		c81397_g1_i1	768.382	427.2	1109.56	2.5973	1.37701	9.42727	0.00686847	0.171485	2.16314	Anthranilate synthase alpha	#
c83516_g1_i5	86.7284	157.649	15.8078	0.100272	-3.318	5.64157	0.0103335	0.218484	1.98575	Disease resistance protein	#		c81397_g2_i1	447.855	242.552	653.158	2.69286	1.42914	8.63672	0.00814156	0.188231	2.08929	Anthranilate synthase alpha	#
c83532_g2_i1	622.219	1066.93	177.508	0.166373	-2.58751	8.7655	0.00252077	0.0973659	2.59847	Carbonic anhydrase	#		c81492_g1_i1	7232.43	2403.59	12061.3	5.01802	2.32712	12.3945	0.000683296	0.0415447	3.16539	50S ribosomal protein L9\x3b Uncharacterized protein	#
c83532_g2_i2	947.528	1530.55	364.508	0.238155	-2.07002	9.54482	0.0124422	0.241128	1.9051	Carbonic anhydrase	#		c81517_g1_i1	168.978	94.5679	243.388	2.57369	1.36384	7.2452	0.0403871	0.431589	1.39376	Putative uncharacterized protein	#
c83532_g2_i5	947.316	1567.74	326.888	0.208508	-2.26182	9.48356	0.00560325	0.152732	2.25156	Carbonic anhydrase	#		c81546_g1_i2	741.267	464.404	1018.13	2.19234	1.13247	9.42547	0.031778	0.387747	1.49787	Nodulin-like intrinsic protein NIP1-1	#
c83566_g2_i2	2491.2	4494.01	488.398	0.108678	-3.20187	10.5328	0.000151198	0.0154954	3.82046	Uncharacterized protein	#		c81546_g1_i3	495.775	297.797	693.754	2.32962	1.2201	8.82823	0.0269276	0.356503	1.5698	Nodulin-like intrinsic protein NIP1-1	#
c83635_g1_i2	101.793	181.344	22.2426	0.122655	-3.02733	5.98892	0.00840837	0.192148	2.07529	Calcium-binding protein CML38	#		c81552_g1_i6	17.6814	2.28255	33.0802	14.4927	3.85725	3.11927	0.0397855	0.430399	1.40027	Putative uncharacterized protein	#
c83652_g1_i1	312.38	485.423	139.336	0.287039	-1.80068	8.02276	0.0018986	0.0819084	2.72157	U-box domain-containing protein	#		c81573_g1_i1	669.57	379.679	959.461	2.52704	1.33745	9.23736	0.0140262	0.258609	1.85306	Zinc finger protein	#
c83664_g1_i1	85.8157	134.352	37.2798	0.27748	-1.84955	6.1451	0.0260551	0.352868	1.58411	Putative uncharacterized protein	#		c81653_g2_i1	28480.2	15533.3	41427.2	2.66699	1.41521	14.6307	0.0241439	0.340461	1.61719	Putative uncharacterized protein	#
c83679_g1_i1	137.981	265.38	10.5825	0.0398768	-4.64831	5.72776	0.046022	0.462962	1.33703	Putative uncharacterized protein	#		c81669_g1_i1	291.67	103.633	479.708	4.62893	2.21068	7.80067	0.0225833	0.328382	1.64621	Putative uncharacterized protein	#
c83687_g1_i4	273.734	447.726	99.7416	0.222774	-2.16635	7.7233	0.000647193	0.040289	3.18897	Histone H2A	#		c81680_g1_i1	111.272	38.0044	184.54	4.85575	2.27969	6.38794	0.00319044	0.111258	2.49615	Synaptotagmin-1	#
c83746_g1_i1	102.523	181.587	23.4588	0.129187	-2.95246	6.02829	0.0189221	0.300939	1.72303	Putative uncharacterized protein	#		c81710_g1_i1	19917.4	12432.8	27402.1	2.20401	1.14013	14.1719	0.0131213	0.248642	1.88202	Aquaporin PIP2-7	#
c83758_g2_i3	115.259	185.476	45.0419	0.242845	-2.04189	6.51414	0.013949	0.258178	1.85546	Ubiquitin carboxyl-terminal hydrolase family protein	#		c81803_g3_i2	88972.5	55529.4	122416	2.20452	1.14046	16.3312	0.0151713	0.268759	1.81898	Adenosylhomocysteinase	#
c83791_g1_i9	30.833	58.4186	3.24733	0.0555873	-4.1691	3.78381	0.0089943	0.200804	2.04603	TdcA1-ORF1-ORF2 protein	#		c81854_g1_i1	958.164	521.015	1395.31	2.67806	1.42119	9.73578	0.0222518	0.326188	1.65264	RNA-binding protein	#
c83823_g1_i3	49.1311	88.1357	10.1265	0.114897	-3.12159	4.90086	0.00389016	0.125072	2.41003	Disease resistance-like protein	#		c81919_g1_i1	941.506	509.918	1373.09	2.69277	1.42909	9.70867	0.00427029	0.132216	2.36954	BAHD acyltransferase DCR	#
c83855_g1_i1	42.5795	81.7959	3.36302	0.0411148	-4.6042	4.05186	0.000247928	0.0217113	3.60567	Pleiotropic drug resistance protein	#		c81920_g1_i1	1013.2	666.275	1360.12	2.04138	1.02954	9.89475	0.0408832	0.433814	1.38845	Monoglyceride lipase	#
c83855_g1_i6	36.4086	66.291	6.52621	0.0984478	-3.3445	4.37849	0.00846253	0.192862	2.0725	Pleiotropic drug resistance protein	#		c81994_g1_i1	9099.02	2902.74	15295.3	5.26926	2.3976	12.702	0.00889247	0.199477	2.05098	Putative uncharacterized protein	#
c83870_g1_i1	132.014	260.167	3.86085	0.0148399	-6.07438	4.98611	0.0198908	0.307033	1.70135	Triacylglycerol lipase	#		c81997_g1_i1	8627.76	4541.13	12714.4	2.79983	1.48534	12.8915	0.0126831	0.243252	1.89677	Trigger factor	#
c83886_g1_i1	1817.08	2517.54	1116.61	0.443533	-1.17289	10.7114	0.0130944	0.248634	1.88292	Cysteine-rich repeat secretory protein	#		c82007_g1_i1	4506.16	2618.21	6394.11	2.44217	1.28816	11.9984	0.0048357	0.139855	2.31554	Uncharacterized protein	#
c83891_g1_i3	1440.72	2258.62	622.818	0.275751	-1.85856	10.2119	0.00545594	0.150112	2.26313	Histone H2B.1	#		c82044_g1_i1	574.866	382.829	766.903	2.00326	1.00235	9.08173	0.0488898	0.477683	1.31078	Endoglucanase	#
c83901_g2_i1	60.898	100.42	21.3762	0.212869	-2.23196	5.53392	0.0191676	0.302459	1.71743	NAC domain protein	#		c82059_g1_i4	210.706	106.057	315.355	2.97345	1.57214	7.51476	0.0166513	0.282997	1.77855	Putative uncharacterized protein	#
c83911_g1_i3	246.994	372.565	121.423	0.325911	-1.61745	7.73262	0.0092447	0.204428	2.03411	Putative uncharacterized protein	#		c82099_g1_i1	45.713	9.84793	81.578	8.28377	3.05029	4.82496	0.00639907	0.165171	2.19388	Fasciclin-like arabinogalactan protein	#
c83977_g1_i1	3243.66	4546.92	1940.4	0.42675	-1.22854	11.5364	0.0109221	0.225842	1.96169	RNA-binding protein	#		c82165_g1_i2	441.405	258.727	624.083	2.41212	1.2703	8.65044	0.0187131	0.299968	1.72785	Galactokinase	#
c84007_g1_i1	839.75	1233.23	446.267	0.361867	-1.46647	9.535	0.00411565	0.128787	2.38556	Auxin-induced protein 5NG4	#		c82238_g1_i1	405.7	254.44	556.96	2.18896	1.13025	8.55631	0.0359856	0.410971	1.44387	Glucan endo-1,3-beta-glucosidase	#
c84078_g1_i1	148.169	220.903	75.4354	0.341486	-1.5501	7.01222	0.0185781	0.298184	1.731	WRKY transcription factor	#		c82239_g1_i1	3030.17	1209.15	4851.2	4.01208	2.00435	11.242	0.0155226	0.271866	1.80904	Expansin\x3b Uncharacterized protein	#
c84100_g1_i9	24.6189	47.9123	1.32545	0.027664	-5.17585	2.9944	0.00596014	0.158953	2.22474	Putative uncharacterized protein	#		c82239_g1_i2	1053.43	105.825	2001.03	18.9089	4.24099	8.84603	0.0154492	0.271243	1.8111	Expansin	#
c84138_g1_i4	935.519	1248.09	622.952	0.499126	-1.00252	9.78424	0.0477072	0.472422	1.32142	Transmembrane protein 184C	#		c82240_g1_i1	131.974	69.4974	194.45	2.79794	1.48436	6.86107	0.0404765	0.432185	1.3928	Homeodomain-related\x3b Two-component response regulator ARR1	#
c84219_g1_i1	82.44	140.418	24.4619	0.174207	-2.52112	5.87302	0.00479898	0.13954	2.31885	Ubiquitin carboxyl-terminal hydrolase family protein	#		c82301_g2_i1	603.691	289.855	917.527	3.16547	1.66242	9.0104	0.0077457	0.181966	2.11094	N-acetyl-gamma-glutamyl-phosphate reductase	#
c84219_g1_i3	106.773	168.076	45.4689	0.270525	-1.88616	6.44989	0.0189417	0.300939	1.72258	Ubiquitin carboxyl-terminal hydrolase family protein	#		c82387_g1_i1	1090.35	598.418	1582.27	2.64409	1.40277	9.9264	0.00436193	0.132948	2.36032	Dihydroxy-acid dehydratase	#
c84228_g1_i1	177.044	351.711	2.37787	0.00676086	-7.20858	4.85396	0.037897	0.423636	1.42139	12-oxophytodienoate reductase	#		c82430_g1_i1	2434.72	1397.65	3471.79	2.48401	1.31267	11.1051	0.00640445	0.165171	2.19352	13-hydroperoxide lyase\x3b Allene oxide synthase	#
c84245_g1_i1	70.4153	138.995	1.83577	0.0132074	-6.24251	3.99764	0.00543923	0.150043	2.26446	Palmitoyl-monogalactosyldiacylglycerol delta-7 desaturase	#		c82431_g1_i2	430.242	262.654	597.83	2.27612	1.18657	8.6303	0.0413587	0.436442	1.38343	Putative uncharacterized protein	#
c84248_g1_i2	17.6484	32.2068	3.08999	0.0959423	-3.38169	3.31845	0.0494782	0.480192	1.30559	FHA domain-containing protein DDL	#		c82463_g1_i3	611.228	283.708	938.748	3.30885	1.72633	9.01143	0.00981884	0.212974	2.00794	Putative uncharacterized protein	#
c84315_g2_i2	42.6091	83.7563	1.46196	0.0174549	-5.84022	3.46801	0.0003939	0.0294409	3.40461	Werner syndrome ATP-dependent helicase	#		c82527_g1_i1	3425.35	2200.78	4649.91	2.11285	1.07919	11.6434	0.021726	0.321899	1.66302	Protein ABCI7	#
c84335_g1_i5	57.0417	95.8902	18.1931	0.189728	-2.39799	5.38432	0.0107683	0.223646	1.96785	FTb2\x3b Flowering locus T-like protein	#		c82538_g1_i3	1195.97	592.693	1799.24	3.0357	1.60203	10.0122	0.019989	0.30742	1.69921	Thylakoid lumenal 19 kDa protein	#
c84347_g1_i1	284.179	523.197	45.1611	0.0863176	-3.5342	7.26411	0.000639413	0.0400396	3.19422	MYB-like protein	#		c82552_g1_i1	353.96	172.264	535.656	3.1095	1.63668	8.24682	0.00471543	0.137742	2.32648	Phosphate/phosphoenolpyruvate translocator	#
c84501_g1_i8	107.906	215.325	0.487319	0.00226318	-8.78743	3.35665	1.52444e-06	0.000496904	5.81689	FAR1-related protein	#		c82575_g1_i1	360.514	168.245	552.782	3.28558	1.71615	8.25249	0.00322878	0.112015	2.49096	14-3-3-like protein GF14 iota	#
c84566_g2_i4	97.2638	189.256	5.27198	0.0278564	-5.16585	4.98127	0.0060151	0.159648	2.22076	MLO-like protein	#		c82577_g2_i1	76.0061	11.9718	140.04	11.6975	3.54813	5.35564	0.000204036	0.0189006	3.69029	Zinc finger MYM-type protein	#
c84598_g1_i1	247.96	456.477	39.443	0.0864074	-3.5327	7.06805	0.034175	0.401428	1.46629	Auxin-induced protein 5NG4	#		c82614_g1_i1	1414.26	863.249	1965.26	2.27659	1.18687	10.3471	0.0303227	0.379193	1.51823	Putative uncharacterized protein	#
c84600_g1_i3	203.834	379.393	28.2747	0.0745261	-3.74611	6.6945	0.00660875	0.167211	2.17988	Putative uncharacterized protein	#		c82654_g1_i3	2517.31	855.66	4178.97	4.88391	2.28804	10.8849	2.58474e-06	0.000775715	5.58758	Putative uncharacterized protein	#
c84600_g2_i1	38.5103	76.046	0.974638	0.0128164	-6.28586	3.10587	0.000351435	0.0274014	3.45415	Putative uncharacterized protein	#		c82679_g1_i2	1021.7	352.3	1691.09	4.80015	2.26308	9.5922	0.0448248	0.456456	1.34848	Heat stress transcription factor A3	#
c84614_g1_i1	70.6015	110.621	30.5821	0.276458	-1.85487	5.86205	0.0474229	0.470504	1.32401	ABC transporter C family member	#		c82702_g1_i1	2415.12	1021.26	3808.98	3.72968	1.89905	10.9457	7.04055e-05	0.00907883	4.15239	Fasciclin-like arabinogalactan protein	#
c84695_g2_i1	2068	3455.09	680.911	0.197074	-2.34319	10.5829	0.000264222	0.022882	3.57803	Serine carboxypeptidase-like protein	#		c82721_g1_i1	5956.5	2624.33	9288.67	3.53944	1.82352	12.2695	0.000216324	0.0196401	3.6649	Ribosome-recycling factor	#
c84715_g1_i1	1898.87	2546.86	1250.89	0.491149	-1.02577	10.8016	0.0289064	0.368899	1.53901	Heavy metal P-type ATPase	#		c82787_g2_i1	3766.76	665.677	6867.85	10.3171	3.36696	11.0622	0.0488272	0.477581	1.31134	GDSL esterase/lipase APG	#
c84720_g1_i6	684.462	1013.49	355.433	0.350701	-1.51168	9.22928	0.00736527	0.176634	2.13281	Putative uncharacterized protein	#		c82852_g1_i1	24.1066	1.48383	46.7293	31.4923	4.97693	3.05779	0.00349778	0.118042	2.45621	Peroxidase	#
c84736_g2_i1	1503.89	2542.47	465.308	0.183014	-2.44997	10.087	2.29807e-07	0.000103718	6.63864	Lysine/histidine transporter	#		c82856_g1_i2	70.0868	24.4509	115.723	4.73286	2.24271	5.73317	0.0122236	0.238665	1.9128	Putative uncharacterized protein	#
c84768_g1_i2	140.117	254.347	25.8859	0.101774	-3.29656	6.34238	2.26319e-05	0.003916	4.64528	Putative uncharacterized protein	#		c82871_g1_i4	687.55	241.088	1134.01	4.70372	2.2338	9.03032	7.42315e-05	0.00946815	4.12941	Calcium dependent protein kinase	#
c84778_g1_i1	73.0958	137.042	9.14991	0.0667673	-3.90471	5.14611	3.60413e-05	0.00552846	4.4432	Putative uncharacterized protein	#		c82928_g2_i1	61.0392	13.356	108.722	8.14036	3.02509	5.25196	0.0090817	0.201836	2.04183	S-receptor kinase-like protein	#
c84799_g1_i1	102.218	167.143	37.2917	0.223112	-2.16416	6.30286	0.0072994	0.175883	2.13671	Arylacetamide deacetylase	#		c82992_g1_i1	3883.22	1822.28	5944.16	3.26193	1.70573	11.6844	0.00426515	0.132216	2.37007	Ribulose bisphosphate carboxylase/oxygenase activase	#
c84812_g1_i1	1097.84	1783.76	411.917	0.230927	-2.11449	9.74346	2.68874e-05	0.00436475	4.57045	Putative uncharacterized protein	#		c83029_g1_i6	32.0151	1.90212	62.128	32.6625	5.02956	3.44239	0.04804	0.473809	1.3184	Cyclic nucleotide gated channel	#
c84858_g1_i1	670.762	942.182	399.342	0.423848	-1.23838	9.26067	0.0159769	0.277882	1.79651	RING finger family protein\x3b Uncharacterized protein	#		c83121_g1_i1	292.785	177.602	407.967	2.29709	1.19981	8.07241	0.0347967	0.405138	1.45846	40S ribosomal protein S4	#
c84893_g1_i7	83.3048	145.21	21.3992	0.147367	-2.76251	5.80074	0.000671014	0.0412252	3.17327	Ribosome production factor	#		c83161_g1_i1	10608.5	5592.88	15624.1	2.79356	1.48211	13.1904	0.00771066	0.181407	2.11291	Putative uncharacterized protein	#
c84900_g6_i1	842.311	1279.3	405.324	0.316833	-1.65821	9.49203	0.00116252	0.0603357	2.9346	Putative uncharacterized protein	#		c83182_g1_i1	3177.44	1891.7	4463.18	2.35935	1.23839	11.5047	0.00946183	0.208116	2.02402	Low molecular weight protein-tyrosine-phosphatase slr0328	#
c84979_g1_i2	1957.8	2924.94	990.67	0.338698	-1.56193	10.7332	0.0342266	0.401733	1.46564	Defects in morphology protein-like protein	#		c83192_g1_i2	48.3684	11.581	85.1559	7.35308	2.87835	4.97286	0.0164076	0.281534	1.78496	Putative uncharacterized protein	#
c85010_g1_i1	1483.69	2461.85	505.531	0.205346	-2.28387	10.1236	0.035135	0.40606	1.45426	ADP-ribosylation factor GTPase-activating protein AGD4	#		c83211_g1_i1	14244.6	8047.93	20441.4	2.53995	1.3448	13.6468	0.00397747	0.126024	2.40039	Pentatricopeptide repeat-containing protein	#
c85197_g1_i1	177.244	303.627	50.862	0.167515	-2.57764	6.95734	0.000474385	0.0335342	3.32387	Putative uncharacterized protein	#		c83239_g1_i1	399.237	156.533	641.94	4.10098	2.03597	8.30831	0.00398319	0.126024	2.39977	Sulfate/bicarbonate/oxalate exchanger and transporter sat-1	#
c85250_g2_i1	34.1229	60.0289	8.21692	0.136883	-2.86899	4.47309	0.0409753	0.43435	1.38748	Glutamyl-tRNA(Gln) amidotransferase subunit A	#		c83243_g1_i1	3316.03	1888.52	4743.54	2.51177	1.3287	11.5474	0.0272073	0.357182	1.56531	Cell division protease ftsH-like protein	#
c85281_g1_i1	597.475	1057.56	137.387	0.129909	-2.94442	8.57432	1.60572e-07	7.72517e-05	6.79433	Cytochrome P450 94A1\x3b Cytochrome P450 monooxygenase CYP94C9	#		c83254_g1_i1	307.894	27.98	587.807	21.0081	4.39288	7.00276	0.0453851	0.460503	1.34309	Transcription factor RF2b	#
c85308_g1_i3	237.744	389.672	85.8163	0.220227	-2.18293	7.51465	0.000482516	0.0339047	3.31649	Uncharacterized protein	#		c83293_g1_i6	1258.31	764.066	1752.55	2.29372	1.19769	10.1764	0.019224	0.302459	1.71616	2-hydroxy-6-oxo-6-phenylhexa-2,4-dienoate hydrolase	#
c85455_g4_i2	93.3995	157.272	29.5274	0.187748	-2.41313	6.09055	0.00404859	0.127368	2.3927	NBS-containing resistance-like protein	#		c83308_g3_i4	87.3263	16.3372	158.315	9.6905	3.27657	5.66837	0.0168547	0.284879	1.77328	Putative uncharacterized protein	#
c85460_g1_i2	213.697	364.92	62.474	0.171199	-2.54625	7.23831	0.0224589	0.327995	1.64861	Ethylene-responsive transcription factor ERF110	#		c83336_g2_i2	8807.86	3673.51	13942.2	3.79533	1.92423	12.8051	5.80965e-05	0.00773591	4.23585	Gl1-like protein	#
c85519_g1_i1	240.118	462.168	18.0676	0.0390931	-4.67694	6.5138	0.00375156	0.122388	2.42579	Disease resistance response protein	#		c83469_g1_i4	427.933	259.199	596.666	2.30196	1.20286	8.61935	0.0336224	0.398536	1.47337	Putative uncharacterized protein	#
c85553_g1_i1	1478.8	2289.15	668.454	0.29201	-1.77591	10.2726	0.0219283	0.323285	1.65899	Cystathionine gamma-lyase	#		c83514_g1_i2	676.05	394.541	957.559	2.42702	1.27919	9.26362	0.0116992	0.231899	1.93184	Putative uncharacterized protein	#
c85578_g2_i1	388.038	644.313	131.762	0.2045	-2.28982	8.18671	6.07155e-05	0.00796051	4.2167	Auxin-responsive protein IAA16	#		c83522_g1_i1	2927.96	1887.87	3968.05	2.10187	1.07167	11.4184	0.0216333	0.32154	1.66488	GTP-binding protein ERG	#
c85625_g1_i1	3418.93	5588.24	1249.62	0.223616	-2.1609	11.3677	3.51854e-06	0.000994899	5.45364	GDSL esterase/lipase	#		c83560_g2_i2	1636.3	1064.01	2208.59	2.07573	1.05362	10.5821	0.0408473	0.433814	1.38884	Putative uncharacterized protein	#
c85627_g1_i5	40.8491	75.1217	6.5766	0.0875459	-3.51382	4.47425	0.0176171	0.28995	1.75406	Helicase-like protein	#		c83566_g3_i2	4044.26	1602.52	6486.01	4.04738	2.01699	11.6546	0.0293485	0.372313	1.53241	Putative uncharacterized protein	#
c85627_g1_i6	14.1736	27.0785	1.26869	0.0468523	-4.41573	2.55121	0.0379792	0.423636	1.42045	Helicase-like protein	#		c83570_g1_i1	225.512	57.6161	393.408	6.8281	2.77148	7.23414	0.000276169	0.0232019	3.55882	Gibberellin 3-beta-dioxygenase	#
c85655_g1_i5	1344.56	2205.22	483.906	0.219437	-2.18812	10.0126	6.11831e-06	0.00148031	5.21337	Beta-fructofuranosidase, cell wall isozyme	#		c83577_g1_i2	995.602	509.731	1481.47	2.90638	1.53923	9.7632	0.00248228	0.0964513	2.60515	Glutathione S-transferase	#
c85659_g1_i2	68.1909	121.598	14.7834	0.121576	-3.04007	5.40595	0.0116038	0.231595	1.9354	Transmembrane and coiled-coil domain-containing protein	#		c83693_g1_i2	36.3115	3.87735	68.7456	17.73	4.14812	4.02913	0.0119357	0.235196	1.92315	Putative uncharacterized protein	#
c85687_g2_i2	89.4945	157.349	21.6405	0.137532	-2.86216	5.86674	0.00252656	0.0973659	2.59747	Putative uncharacterized protein	#		c83703_g1_i3	65.2752	10.9252	119.625	10.9494	3.45278	5.17598	0.0129206	0.246131	1.88872	Non-specific lipid-transfer protein	#
c85706_g1_i1	1264.85	1843.83	685.858	0.371974	-1.42673	10.1351	0.00453222	0.134641	2.34369	Formin-like protein	#		c83708_g1_i1	3510.33	1943.84	5076.82	2.61175	1.38502	11.6172	0.00306334	0.108437	2.5138	Coproporphyrinogen-III oxidase	#
c85721_g1_i1	78.7393	137.872	19.6062	0.142205	-2.81395	5.70021	0.0371171	0.417794	1.43043	Uncharacterized protein	#		c83712_g1_i1	493.51	199.158	787.861	3.95596	1.98403	8.62978	0.034357	0.402541	1.46399	Leucine-rich repeat, plant specific\x3b Polygalacturonase inhibitor	#
c85722_g2_i3	148.808	268.576	29.0399	0.108125	-3.20922	6.46457	1.52558e-05	0.00287721	4.81656	Resistance protein	#		c83740_g1_i1	3762.6	2426.47	5098.73	2.10129	1.07128	11.7803	0.0192412	0.302459	1.71577	Chloroplast omega-6 fatty acid desaturase	#
c85738_g1_i1	85.4506	154.149	16.7518	0.108672	-3.20194	5.66721	0.0385539	0.426013	1.41393	Leucoanthocyanidin dioxygenase	#		c83749_g1_i6	48.1703	9.46882	86.8717	9.1745	3.19763	4.842	0.0262069	0.352868	1.58158	Cysteine-rich receptor-like protein kinase	#
c85761_g2_i3	55.8031	105.426	6.17999	0.0586191	-4.09249	4.67385	0.0234585	0.335495	1.6297	Putative uncharacterized protein	#		c83874_g1_i2	405.833	238.815	572.851	2.39873	1.26227	8.53088	0.0252144	0.346759	1.59835	Auxin-induced protein\x3b Uncharacterized protein	#
c85825_g1_i2	51.3449	101.364	1.32545	0.013076	-6.25693	3.53494	0.00181219	0.0796448	2.7418	WRKY transcription factor	#		c83913_g1_i2	305.818	177.136	434.499	2.45292	1.2945	8.11596	0.0235577	0.336504	1.62787	Xylulose kinase like protein	#
c85838_g1_i1	1130.01	1703.73	556.303	0.326522	-1.61475	9.9271	0.0035593	0.119143	2.44864	Xyloglucan-specific endoglucanase inhibitor protein	#		c83913_g1_i3	690.363	343.239	1037.49	3.02264	1.59581	9.22097	0.00202826	0.0861587	2.69288	Putative uncharacterized protein	#
c85846_g2_i1	1008.44	1628.29	388.58	0.238643	-2.06707	9.6356	0.00273951	0.101841	2.56233	Group 3 LEA protein	#		c83934_g3_i2	912.727	551.724	1273.73	2.30864	1.20704	9.71132	0.0156294	0.273533	1.80606	Outer envelope protein of 80 kDa	#
c85855_g1_i2	87.6001	174.633	0.567076	0.00324725	-8.26657	3.3149	0.011686	0.231899	1.93233	Cat eye syndrome critical region protein	#		c83972_g1_i4	53.5999	16.0612	91.1386	5.67446	2.50448	5.25775	0.0376685	0.423189	1.42402	Calcium-responsive transactivator	#
c85884_g1_i1	152.607	259.835	45.3784	0.174643	-2.51752	6.76269	0.000584172	0.038276	3.23346	Transcription factor bHLH36	#		c83995_g1_i1	655.032	411.457	898.607	2.18396	1.12695	9.24807	0.0265557	0.355525	1.57584	Putative uncharacterized protein	#
c85910_g1_i1	319.34	499.335	139.346	0.279063	-1.84134	8.0432	0.0019156	0.0823391	2.7177	Tir-nbs-lrr resistance protein	#		c84054_g1_i1	227.965	111.918	344.011	3.07377	1.62001	7.61631	0.0152025	0.268869	1.81808	Nuclear transcription factor Y subunit C-9	#
c85915_g1_i1	86.9499	139.948	33.9523	0.242607	-2.04331	6.10709	0.0138556	0.257338	1.85838	Purine permease	#		c84066_g1_i1	1469.41	889.832	2048.99	2.30267	1.20331	10.399	0.0165057	0.282285	1.78237	Thioredoxin family protein	#
c85915_g1_i5	131.5	204.319	58.681	0.287203	-1.79986	6.77475	0.0125272	0.241975	1.90215	Purine permease	#		c84114_g2_i4	405.498	131.571	679.424	5.16393	2.36847	8.22393	0.000828548	0.0469911	3.08168	Putative uncharacterized protein	#
c85917_g1_i1	4675.28	6686.81	2663.76	0.39836	-1.32786	12.0432	0.0034465	0.117056	2.46262	Blue copper protein	#		c84122_g1_i1	825.175	282.867	1367.48	4.83436	2.27333	9.28064	0.0021654	0.0893672	2.66446	Putative uncharacterized protein	#
c85937_g4_i2	30.5674	60.4331	0.701614	0.0116098	-6.42852	2.70301	0.000134307	0.0143929	3.8719	Receptor kinase-like protein	#		c84203_g1_i1	50.641	8.94086	92.3411	10.328	3.36849	4.84466	0.0318485	0.387928	1.49691	Glycerol-3-phosphate acyltransferase	#
c85965_g2_i3	2863.66	4420.57	1306.76	0.295609	-1.75824	11.2309	0.0180631	0.293779	1.74321	Putative uncharacterized protein	#		c84258_g1_i1	976.561	637.009	1316.11	2.06608	1.0469	9.83862	0.0300694	0.377745	1.52188	Cysteine-rich receptor-like protein kinase	#
c85974_g2_i1	588.992	1172.36	5.62081	0.00479443	-7.70443	6.34299	0.00205394	0.0868539	2.68741	Elongation factor 1-alpha	#		c84375_g1_i2	9179.09	4866.74	13491.4	2.77217	1.47102	12.9842	0.00139628	0.0665011	2.85503	Sec14 cytosolic factor\x3b Uncharacterized protein	#
c86007_g3_i3	662.354	1096.24	228.469	0.208412	-2.26249	8.9671	0.0291244	0.370272	1.53574	Putative uncharacterized protein	#		c84405_g1_i1	1531.75	854.597	2208.9	2.58473	1.37001	10.4241	0.00464722	0.136879	2.33281	Rac GTPase activating protein	#
c86010_g1_i4	138.567	222.883	54.2509	0.243405	-2.03857	6.78086	0.00351074	0.118042	2.4546	Putative uncharacterized protein	#		c84418_g1_i1	7048.46	4399.7	9697.22	2.20406	1.14016	12.6733	0.0114803	0.230677	1.94005	Peptidyl-prolyl cis-trans isomerase	#
c86112_g1_i1	54.7915	94.6126	14.9703	0.158228	-2.65993	5.234	0.0102763	0.218347	1.98816	Myb transcription factor	#		c84434_g1_i1	815.697	532.66	1098.73	2.06273	1.04456	9.57935	0.0363502	0.412526	1.43949	Boron transporter	#
c86118_g1_i1	830.862	1193.59	468.135	0.392208	-1.35031	9.54594	0.00736093	0.176634	2.13307	F-box/kelch-repeat protein	#		c84439_g1_i2	685.392	373.431	997.353	2.67078	1.41726	9.25333	0.0394954	0.430399	1.40345	Putative uncharacterized protein	#
c86136_g1_i3	3079.9	4368.45	1791.35	0.410065	-1.28608	11.4499	0.00655835	0.166866	2.18321	Zinc transporter\x3b Zinc/iron permease	#		c84455_g1_i4	56.79	17.8923	95.6876	5.34797	2.41899	5.37077	0.0166767	0.282997	1.77789	Soluble inorganic pyrophosphatase	#
c86152_g1_i1	1357.21	1868.94	845.475	0.452382	-1.14439	10.2958	0.0290414	0.369875	1.53698	1-aminocyclopropane-1-carboxylate oxidase-like protein	#		c84512_g1_i1	1968.22	1224.15	2712.29	2.21566	1.14774	10.8314	0.0307356	0.382061	1.51236	Putative uncharacterized protein	#
c86176_g2_i2	67.481	132.689	2.27269	0.0171279	-5.8675	4.11816	1.44612e-05	0.00275927	4.8398	Ulp1 protease family C-terminal catalytic domain containing protein	#		c84521_g1_i1	84.4937	33.6142	135.373	4.02726	2.0098	6.0759	0.0175722	0.28995	1.75518	DNA repair protein RAD5	#
c86195_g1_i3	630.209	1258.34	2.07943	0.00165252	-9.24112	5.67674	0.029046	0.369875	1.53691	Glucose-6-phosphate 1-dehydrogenase	#		c84566_g3_i1	1876.71	1131.94	2621.49	2.31592	1.21158	10.7504	0.0102077	0.218008	1.99107	Putative uncharacterized protein	#
c86195_g1_i6	199.097	397.667	0.527198	0.00132573	-9.559	3.85592	6.36577e-07	0.00023714	6.19615	Putative uncharacterized protein	#		c84572_g1_i2	415.809	21.2096	810.409	38.2096	5.25586	7.03458	0.000159121	0.0160177	3.79827	Putative uncharacterized protein	#
c86203_g3_i2	3107.44	5637.19	577.697	0.10248	-3.28659	10.8175	6.49494e-11	1.08878e-07	10.1874	Caffeic acid O-methyltransferase	#		c84657_g1_i1	472.904	23.1127	922.695	39.9216	5.3191	7.19016	0.0111608	0.227373	1.9523	Putative uncharacterized protein	#
c86203_g4_i1	37.2448	64.0393	10.4504	0.163187	-2.6154	4.69318	0.0240667	0.340459	1.61858	Isoliquiritigenin 2'-O-methyltransferase	#		c84749_g2_i1	242.702	97.977	387.426	3.95426	1.98341	7.60607	0.0140384	0.258609	1.85268	Pectate lyase\x3b Uncharacterized protein	#
c86241_g2_i1	2364.06	3205.59	1522.52	0.474957	-1.07413	11.1093	0.0267808	0.356119	1.57218	Epoxide hydrolase	#		c84763_g1_i1	12735.7	8139.24	17332.3	2.12947	1.09049	13.5359	0.0160975	0.278813	1.79324	Cystathionine gamma-synthase	#
c86246_g5_i1	79.6002	132.916	26.2843	0.197751	-2.33825	5.88525	0.00643053	0.165276	2.19175	MYB-related transcription factor-like protein	#		c84771_g1_i2	347.834	24.7692	670.899	27.0861	4.75948	7.01021	0.0454194	0.460652	1.34276	Kinase-like protein	#
c86254_g2_i2	33.2592	57.9312	8.58722	0.148231	-2.75408	4.47923	0.0254619	0.349046	1.59411	ATP-dependent DNA helicase PIF1	#		c84812_g2_i1	35529.1	12790.7	58267.5	4.55544	2.18759	14.7366	0.00255152	0.097421	2.5932	Oxygen-evolving enhancer protein	#
c86261_g1_i3	35990.9	50366.8	21614.9	0.42915	-1.22045	15.01	0.005725	0.154437	2.24222	Gibberellin 20 oxidase 1-B	#		c84818_g1_i1	2775.74	1516.74	4034.75	2.66015	1.41151	11.2725	0.0122796	0.239162	1.91081	Cinnamyl alcohol dehydrogenase-related protein	#
c86299_g1_i4	438.76	678.978	198.543	0.292414	-1.77392	8.52026	0.0018738	0.0813581	2.72728	White-brown-complex ABC transporter family	#		c84821_g1_i1	603.035	373.602	832.468	2.22822	1.15589	9.12331	0.0281152	0.363076	1.55106	Putative uncharacterized protein	#
c86331_g2_i1	72.8841	144.365	1.40323	0.00972	-6.68483	3.83116	0.00653618	0.166737	2.18468	40S ribosomal protein SA	#		c84841_g1_i1	57.699	11.8112	103.587	8.77017	3.1326	5.12839	0.0258142	0.351462	1.58814	F-box/LRR-repeat protein	#
c86333_g1_i2	411.047	579.41	242.683	0.418846	-1.25551	8.55069	0.0218498	0.322918	1.66055	Putative uncharacterized protein	#		c84877_g1_i2	1672.72	955.281	2390.17	2.50206	1.32311	10.5613	0.00561988	0.152831	2.25027	Putative uncharacterized protein	#
c86430_g1_i3	1453.53	1987.91	919.145	0.462368	-1.11289	10.4006	0.0259476	0.352243	1.5859	NAC-domain protein	#		c84879_g1_i2	76.0849	24.6827	127.487	5.16504	2.36878	5.80982	0.00988683	0.214053	2.00494	5'-methylthioadenosine/S-adenosylhomocysteine nucleosidase	#
c86461_g1_i1	4660.04	7547.2	1772.89	0.234906	-2.08984	11.8368	0.00557754	0.152208	2.25356	Endo-1 4-beta-glucanase	#		c84948_g2_i5	3568.05	2029.51	5106.59	2.51616	1.33123	11.6525	0.00463381	0.136879	2.33406	Putative uncharacterized protein	#
c86478_g1_i1	2173.32	3085.19	1261.45	0.408874	-1.29027	10.946	0.00753885	0.179815	2.1227	Protein TIFY 3B\x3b Uncharacterized protein\x3b ZIM	#		c84995_g4_i1	254.775	75.0163	434.533	5.79251	2.53419	7.49623	0.00586658	0.157172	2.23162	Phytoene synthase protein	#
c86483_g2_i1	82.7637	157.159	8.36854	0.0532489	-4.23111	5.18053	0.000265821	0.0229359	3.57541	F-box protein	#		c85042_g1_i2	838.329	358.564	1318.09	3.67603	1.87815	9.42516	0.0113718	0.229875	1.94417	Uncharacterized protein	#
c86513_g1_i2	38.6717	71.0289	6.31452	0.0889008	-3.49166	4.4045	0.028455	0.364923	1.54584	Putative uncharacterized protein	#		c85057_g1_i2	695.429	314.475	1076.38	3.42279	1.77517	9.18439	0.00181743	0.0797258	2.74054	Xylan 1 4-beta-xylosidase	#
c86547_g1_i6	20.5212	38.6057	2.4366	0.0631149	-3.98588	3.27781	0.0434344	0.448861	1.36217	Ubiquitin carboxyl-terminal hydrolase	#		c85114_g1_i1	516.116	176.869	855.364	4.83615	2.27386	8.60347	0.00192758	0.0825517	2.71499	ER glycerol-phosphate acyltransferase	#
c86562_g2_i6	125.688	232.296	19.0801	0.0821369	-3.60583	6.05691	0.000406704	0.0299215	3.39072	PIF-like protein	#		c85124_g2_i1	115777	46518.9	185035	3.97763	1.99191	16.5015	0.00369912	0.121589	2.4319	Ribulose-1 5-bisphosphate carboxylase/oxygenase activase	#
c86618_g1_i6	21.9851	43.132	0.838126	0.0194316	-5.68545	2.58796	0.0026516	0.0998434	2.57649	Putative uncharacterized protein	#		c85233_g1_i4	398.035	235.802	560.267	2.376	1.24854	8.5057	0.0353081	0.406199	1.45213	PAP fibrillin	#
c86632_g1_i1	1013.54	1527.36	499.718	0.327177	-1.61185	9.7709	0.00150147	0.0697781	2.82348	General substrate transporter	#		c85243_g2_i1	249.029	107.952	390.106	3.61368	1.85347	7.68099	0.0307529	0.382061	1.51211	Callose synthase	#
c86633_g3_i1	30.6177	59.8321	1.40323	0.0234527	-5.4141	3.1958	0.000510155	0.035111	3.2923	Putative uncharacterized protein	#		c85309_g1_i1	1121.15	685.823	1556.47	2.26949	1.18237	10.0129	0.019209	0.302459	1.71649	Putative uncharacterized protein	#
c86638_g2_i1	199.277	324.116	74.4391	0.229668	-2.12238	7.27918	0.000916871	0.0505118	3.03769	RING-H2 finger protein ATL1O	#		c85311_g1_i2	1620.77	892.66	2348.88	2.63133	1.39579	10.4999	0.0187502	0.299968	1.72699	Multiple RNA-binding domain-containing protein	#
c86655_g1_i1	47.2675	86.8407	7.69431	0.0886026	-3.49651	4.69205	0.0108937	0.225652	1.96283	Chymotrypsin inhibitor-2	#		c85323_g1_i1	2321.52	1468.65	3174.4	2.16145	1.112	11.0763	0.0364491	0.413448	1.43831	Glutamyl-tRNA(Gln) amidotransferase subunit A\x3b Uncharacterized protein	#
c86655_g3_i1	81.9436	157.036	6.8516	0.0436309	-4.51851	5.03569	0.00523153	0.147394	2.28137	Subtilisin inhibitor	#		c85325_g1_i1	7531.1	2716.09	12346.1	4.54554	2.18445	12.4995	0.0124878	0.241413	1.90351	50S ribosomal protein L13	#
c86656_g2_i2	232.198	394.538	69.8582	0.177063	-2.49766	7.37519	0.000294107	0.0239667	3.53149	Prostaglandin G/H synthase	#		c85336_g1_i2	2317.16	1537.26	3097.07	2.01467	1.01055	11.0914	0.0298848	0.376067	1.52455	Putative uncharacterized protein	#
c86704_g1_i1	3442.7	5094.09	1791.3	0.351643	-1.50782	11.5607	0.00142107	0.067105	2.84738	Protein TIFY 10B	#		c85427_g1_i1	1217.56	269.854	2165.28	8.02389	3.0043	9.57818	0.0170329	0.286325	1.76871	BAHD acyltransferase DCR	#
c86717_g3_i1	162.592	246.529	78.6562	0.319055	-1.64812	7.12155	0.0164288	0.281641	1.78439	U-box domain-containing protein	#		c85461_g1_i1	5773.56	3181.67	8365.45	2.62926	1.39466	12.3329	0.00246791	0.0960743	2.60767	DNA photolyase protein	#
c86746_g1_i1	323.664	553.922	93.4057	0.168626	-2.5681	7.82949	0.00254398	0.097421	2.59449	Putative uncharacterized protein	#		c85485_g1_i3	138.418	75.6015	201.235	2.66179	1.4124	6.94654	0.0421962	0.441508	1.37473	Cytochrome b reductase	#
c86764_g1_i1	5068.01	8966.39	1169.63	0.130446	-2.93847	11.6611	0.0359363	0.410971	1.44447	Uncharacterized protein	#		c85529_g1_i1	10247.8	6401.49	14094.1	2.20169	1.13861	13.2135	0.0141482	0.259445	1.8493	Receptor protein kinase	#
c86765_g1_i7	3741.78	5789.54	1694.03	0.292601	-1.77299	11.6127	8.27466e-05	0.0102209	4.08225	Putative uncharacterized protein	#		c85554_g1_i4	238.399	121.988	354.81	2.90857	1.54031	7.70075	0.0111473	0.227312	1.95283	Ethylene-responsive transcription factor TINY	#
c86774_g1_i2	2798	3887.44	1708.56	0.439508	-1.18604	11.3316	0.0117211	0.232137	1.93103	Putative uncharacterized protein	#		c85578_g3_i2	3080.74	1979.13	4182.36	2.11324	1.07945	11.4904	0.0207698	0.314623	1.68257	Indoleacetic acid-induced-like protein	#
c86820_g2_i1	1352.07	1944.78	759.364	0.390463	-1.35674	10.247	0.00736824	0.176634	2.13264	Ethylene-responsive transcription factor	#		c85586_g1_i6	77.6445	0.722984	154.566	213.789	7.74004	3.40206	0.000597126	0.0386059	3.22393	(+)-delta-cadinene synthase isozyme A	#
c86825_g1_i2	389.297	716.14	62.4546	0.0872101	-3.51936	7.72442	0.0469145	0.468721	1.32869	Branched-chain-amino-acid aminotransferase	#		c85614_g1_i3	63.8074	21.7904	105.824	4.85646	2.27991	5.58557	0.0149484	0.266933	1.8254	Lachrymatory-factor synthase	#
c86862_g1_i1	2394.04	3456.82	1331.27	0.385115	-1.37664	11.0669	0.00615104	0.162019	2.21105	NAC-domain protein\x3b Uncharacterized protein	#		c85619_g1_i1	731.997	229.181	1234.81	5.38794	2.42973	9.05521	0.00210182	0.0884008	2.6774	Uncharacterized protein\x3b Zinc finger protein LSD1	#
c86891_g5_i1	103.956	202.536	5.37715	0.0265492	-5.23519	5.04444	0.00154712	0.0717575	2.81048	FAR1-related protein	#		c85624_g3_i1	24.64	3.40423	45.8758	13.4761	3.75233	3.6435	0.017528	0.28995	1.75627	Putative uncharacterized protein	#
c86915_g1_i1	5945.63	11420.4	470.87	0.0412306	-4.60014	11.1793	6.65103e-07	0.000243895	6.17711	Alpha-amylase/subtilisin inhibitor	#		c85808_g1_i1	1259.37	542.137	1976.59	3.64593	1.86629	10.0157	0.000160836	0.0160624	3.79362	Delta-6-desaturase	#
c86917_g1_i2	24364.3	36114	12614.6	0.3493	-1.51746	14.3815	0.0117705	0.232526	1.92921	Cytokinin-O-glucosyltransferase	#		c85820_g1_i7	107.483	14.1689	200.797	14.1717	3.82494	5.73712	0.0197498	0.306148	1.70444	Putative uncharacterized protein	#
c86939_g1_i8	3536.17	5043.61	2028.74	0.402239	-1.31388	11.6433	0.00617574	0.162202	2.20931	Sugar transporter ERD6, putative	#		c85842_g3_i1	2223.32	1392.46	3054.18	2.19337	1.13315	11.01	0.0152733	0.269464	1.81607	Putative uncharacterized protein	#
c87037_g1_i1	1476.33	1987.84	964.826	0.485363	-1.04286	10.4356	0.025784	0.351462	1.58865	Ubiquitin carboxyl-terminal hydrolase	#		c85877_g1_i1	9134.75	5647.7	12621.8	2.23486	1.16018	13.0435	0.0125503	0.242068	1.90134	Protease inhibitor/seed storage/LTP family protein\x3b Uncharacterized protein	#
c87040_g1_i1	275.158	396.968	153.348	0.386299	-1.37221	7.94677	0.0145525	0.263664	1.83706	Monoglyceride lipase	#		c85893_g1_i2	562.256	338.297	786.215	2.32404	1.21663	9.01046	0.0257411	0.351462	1.58937	Cis-zeatin O-glucosyltransferase	#
c87081_g1_i2	2541.41	3505.79	1577.04	0.449837	-1.15253	11.1993	0.0134005	0.252559	1.87288	Putative uncharacterized protein	#		c85919_g1_i2	2222.48	1085.43	3359.54	3.09513	1.63	10.899	0.00810628	0.187991	2.09118	Putative uncharacterized protein	#
c87117_g1_i10	227.008	386.67	67.3448	0.174166	-2.52147	7.33423	0.000110451	0.0128193	3.95683	Putative uncharacterized protein	#		c85948_g1_i3	16.8163	1.49297	32.1396	21.5273	4.42809	2.79223	0.0442571	0.453159	1.35402	Putative uncharacterized protein	#
c87212_g1_i1	59.7636	114.274	5.25357	0.0459736	-4.44305	4.61482	0.000202263	0.018837	3.69408	Isoliquiritigenin 2'-O-methyltransferase	#		c85948_g1_i5	52.8837	7.60653	98.1609	12.9048	3.68984	4.77216	0.000715653	0.0423064	3.1453	Putative uncharacterized protein	#
c87239_g7_i1	20.1042	38.9103	1.29806	0.0333602	-4.90573	2.82922	0.0101709	0.218008	1.99264	Ubiquitin	#		c85958_g1_i1	30640.8	19010.3	42271.3	2.2236	1.1529	14.7909	0.0344688	0.403264	1.46257	Elongation factor Tu	#
c87260_g1_i1	16666.8	24531.6	8801.96	0.358801	-1.47875	13.843	0.00134986	0.0654507	2.86971	Isoflavone 2'-hydroxylase	#		c86020_g1_i1	8726.4	5803.92	11648.9	2.00707	1.00509	13.0054	0.0309822	0.383787	1.50889	Haloalkane dehalogenase	#
c87280_g4_i3	32.7579	65.2721	0.24366	0.00373298	-8.06546	1.99567	0.000151878	0.0154975	3.81851	S-locus F-box protein	#		c86071_g1_i1	3138.77	1976.64	4300.89	2.17585	1.12158	11.5096	0.0183163	0.29578	1.73716	ABC transporter G family member	#
c87282_g1_i3	586.049	790.119	381.979	0.483445	-1.04858	9.10164	0.0490022	0.478582	1.30978	Morn repeat protein	#		c86083_g1_i2	70.2817	4.6382	135.925	29.3056	4.8731	4.65012	0.00301262	0.107221	2.52106	Helicase-like protein	#
c87335_g1_i1	400.466	615.477	185.456	0.30132	-1.73063	8.40025	0.00211838	0.0886098	2.674	Putative uncharacterized protein	#		c86119_g1_i1	10071.7	6007.2	14136.1	2.35319	1.23462	13.1698	0.00763665	0.180563	2.1171	Putative uncharacterized protein	#
c87336_g1_i5	228.23	382.097	74.3629	0.194618	-2.36129	7.39715	0.00236391	0.0941472	2.62637	ATP-dependent DNA helicase PIF1	#		c86147_g1_i2	1962.65	928.003	2997.31	3.22985	1.69147	10.7037	0.00436139	0.132948	2.36037	Eukaryotic translation initiation factor 5B	#
c87348_g3_i1	220.037	336.698	103.376	0.307031	-1.70355	7.54354	0.0103084	0.218347	1.98681	Putative uncharacterized protein	#		c86151_g1_i1	14785.6	8096.8	21474.3	2.6522	1.40719	13.6867	0.0474283	0.470504	1.32396	Diacylglycerol kinase	#
c87352_g1_i5	374.784	722.339	27.2293	0.037696	-4.72944	7.13181	0.000175759	0.0171761	3.75508	Type I inositol-1,4,5-trisphosphate 5-phosphatase	#		c86157_g1_i3	46277.9	27069.2	65486.5	2.41922	1.27454	15.3616	0.00530005	0.148256	2.27572	Chalcone synthase	#
c87356_g1_i1	471.417	750.587	192.247	0.256129	-1.96506	8.56935	0.00010017	0.0119335	3.99926	Putative uncharacterized protein	#		c86190_g1_i1	13440.7	3885.62	22995.7	5.91815	2.56515	13.2065	0.0087685	0.197891	2.05707	Chlorophyll a/b-binding protein	#
c87381_g1_i1	88.0894	175.124	1.0544	0.00602084	-7.37582	3.76433	2.43168e-10	3.56681e-07	9.61409	Protein kinase 2B	#		c86218_g2_i1	1599.39	1057.67	2141.11	2.02437	1.01747	10.5554	0.0314034	0.38506	1.50302	Ras-related protein ARA-1	#
c87391_g1_i1	7310.64	10145	4476.31	0.441234	-1.18038	12.7183	0.00526901	0.14801	2.27827	CBS domain-containing protein, putative	#		c86231_g3_i3	1766.96	1128.9	2405.02	2.13041	1.09113	10.6863	0.0239744	0.339974	1.62025	NADH cytochrome b5 reductase\x3b Uncharacterized protein	#
c87417_g2_i2	608.697	840.737	376.657	0.448009	-1.1584	9.13631	0.026279	0.353231	1.58039	Putative uncharacterized protein	#		c86250_g1_i2	454.963	280.357	629.568	2.24559	1.1671	8.71467	0.0284014	0.364837	1.54666	Non-specific lipid-transfer protein	#
c87519_g3_i1	94.1918	186.317	2.06694	0.0110937	-6.49412	4.29455	6.65184e-10	8.21642e-07	9.17706	Putative uncharacterized protein	#		c86256_g1_i1	31511.9	17123.8	45900	2.68047	1.42249	14.775	0.0316403	0.386412	1.49976	Adenosine kinase	#
c87519_g3_i5	117.548	234.529	0.567076	0.00241793	-8.69201	3.52762	4.6447e-08	3.40645e-05	7.33304	Pentatricopeptide repeat-containing protein	#		c86353_g1_i3	2030.3	1280.93	2779.67	2.17004	1.11772	10.8818	0.0168604	0.284879	1.77313	GATA transcription factor	#
c87616_g1_i2	3766.99	5220.15	2313.83	0.443249	-1.17381	11.763	0.015176	0.268759	1.81884	Class II KNOX homeobox transcription factor\x3b Homeobox protein knotted-1-like protein	#		c86388_g1_i2	14770.1	8665.2	20875	2.40907	1.26847	13.7153	0.00552232	0.151583	2.25788	Photosystem II stability/assembly factor HCF136	#
c87616_g1_i4	2954.65	4058.03	1851.27	0.456198	-1.13227	11.4204	0.019069	0.301977	1.71967	Class II KNOX homeobox transcription factor\x3b Homeobox protein knotted-1-like protein	#		c86395_g1_i1	98.0974	26.8462	169.349	6.30809	2.6572	6.07525	0.00126542	0.0631876	2.89777	DNA (Cytosine-5)-methyltransferase 3B	#
c87621_g3_i2	447	608.147	285.854	0.47004	-1.08914	8.7037	0.0353001	0.406199	1.45222	Putative uncharacterized protein	#		c86424_g1_i1	134.017	63.9324	204.102	3.19247	1.67467	6.83581	0.0157847	0.276045	1.80176	Wound-induced protein	#
c87626_g1_i6	145.561	222.7	68.4221	0.307239	-1.70257	6.94767	0.0101225	0.217621	1.99471	Receptor-like protein kinase	#		c86429_g3_i2	88.4742	31.1568	145.792	4.67929	2.22629	6.07462	0.00874542	0.197732	2.05822	Putative uncharacterized protein	#
c87710_g1_i2	52.2143	89.6451	14.7834	0.164911	-2.60024	5.18603	0.0144851	0.263376	1.83908	Myb-related transcription factor	#		c86429_g4_i1	5749.56	89.0568	11410.1	128.121	7.00137	9.97734	1.70387e-07	7.99763e-05	6.76856	CUG-BP-and ETR-3-like factor	#
c87718_g1_i1	1227.47	2032.25	422.694	0.207993	-2.26539	9.85617	0.000123265	0.0135182	3.90916	Glutaredoxin	#		c86453_g1_i2	60.1991	3.76507	116.633	30.9777	4.95316	4.38926	0.0385934	0.426234	1.41349	Beta-expansin	#
c87718_g3_i1	18.4607	35.7873	1.13415	0.0316915	-4.97976	2.67149	0.0136027	0.254579	1.86637	Putative uncharacterized protein	#		c86463_g1_i1	5557.2	3611.99	7502.41	2.07709	1.05456	12.3459	0.0226486	0.329127	1.64496	Putative uncharacterized protein	#
c87724_g2_i1	107.313	213.925	0.701614	0.00327972	-8.25221	3.61485	0.00620994	0.162349	2.20691	Chaperone DnaK\x3b Heat shock 70 kDa protein	#		c86463_g1_i2	3841.49	2241.36	5441.63	2.42783	1.27967	11.77	0.00633087	0.164074	2.19854	Putative uncharacterized protein	#
c87840_g1_i1	863.64	1167.45	559.829	0.479531	-1.0603	9.65899	0.0407402	0.433814	1.38998	Myb family transcription factor-related protein	#		c86465_g1_i2	3513.87	2138.14	4889.61	2.28685	1.19336	11.6588	0.0143227	0.261384	1.84397	Beta-D-glucosidase	#
c87846_g1_i2	558.446	836.531	280.361	0.335147	-1.57713	8.91971	0.00176672	0.0783933	2.75283	Cytochrome P450 81D1	#		c86498_g1_i2	721.074	126.599	1315.55	10.3915	3.37733	8.67278	0.0203336	0.310604	1.69179	Putative uncharacterized protein	#
c87852_g1_i6	165.579	269.465	61.6931	0.228946	-2.12692	7.0105	0.0175519	0.28995	1.75567	Protein TRANSPARENT TESTA	#		c86592_g1_i3	1521.49	793.325	2249.65	2.83573	1.50372	10.3836	0.00243211	0.0955194	2.61402	Fasciclin-like arabinogalactan protein\x3b Uncharacterized protein	#
c87871_g1_i1	113.665	226.06	1.26869	0.00561217	-7.47722	4.08195	0.0112542	0.228464	1.94868	Transketolase	#		c86605_g1_i2	2231.75	1487.09	2976.41	2.0015	1.00108	11.0388	0.0346696	0.404204	1.46005	Methionine aminopeptidase	#
c87922_g2_i3	424.392	845.089	3.69477	0.00437205	-7.83747	5.80422	2.28063e-06	0.000713656	5.64194	Fimbriata-associated protein	#		c86619_g1_i1	448.158	285.538	610.778	2.13904	1.09696	8.70602	0.0379592	0.423636	1.42068	Putative uncharacterized protein	#
c87922_g2_i8	760.005	1516.31	3.7009	0.00244073	-8.67847	6.22711	0.0207581	0.314623	1.68281	ATP-dependent RNA helicase	#		c86621_g1_i1	1066.84	459.244	1674.43	3.64606	1.86634	9.77629	0.0462626	0.464785	1.33477	Tetratricopeptide repeat protein	#
c87940_g1_i1	483.175	734.602	231.748	0.315474	-1.66441	8.68862	0.00203016	0.0861587	2.69247	Nitrate transporter	#		c86648_g1_i1	1884.87	1023.72	2746.01	2.68238	1.42351	10.7114	0.00308108	0.108487	2.5113	Methionine--tRNA ligase	#
c88020_g2_i2	1100.65	1843.79	357.513	0.193901	-2.36661	9.66516	6.98068e-06	0.00157529	5.1561	NAD(P)H-dependent 6'-deoxychalcone synthase	#		c86699_g1_i2	1026.47	660.686	1392.25	2.10727	1.07538	9.90551	0.0275865	0.360483	1.5593	Transcription factor NAI1	#
c88023_g1_i1	3827.72	6372.14	1283.31	0.201394	-2.31191	11.4816	0.0125526	0.242068	1.90127	Serine incorporator	#		c86725_g1_i4	229.51	121.859	337.161	2.76682	1.46823	7.66318	0.0182979	0.29578	1.7376	Cyclin-like F-box\x3b F-box protein interaction domain\x3b Galactose oxidase, central\x3b F-box protein	#
c88050_g1_i4	900.911	1445.29	356.533	0.246687	-2.01925	9.48752	5.14164e-05	0.00726922	4.2889	Auxin-induced protein 5NG4	#		c86730_g2_i1	736.892	423.768	1050.02	2.47781	1.30906	9.38166	0.0123166	0.239287	1.90951	Cyclin A2	#
c88051_g4_i2	15.9346	30.2204	1.64886	0.0545612	-4.19598	2.81946	0.0394032	0.430399	1.40447	Putative uncharacterized protein	#		c86748_g1_i5	165.556	15.7467	315.366	20.0274	4.3239	6.13893	2.27822e-08	1.84636e-05	7.6424	Dephospho-CoA kinase	#
c88088_g1_i14	1031.34	1738.6	324.069	0.186396	-2.42356	9.55194	3.10978e-06	0.000890043	5.50727	Putative uncharacterized protein	#		c86748_g1_i6	922.033	611.499	1232.57	2.01565	1.01124	9.76183	0.0454706	0.460773	1.34227	Dephospho-CoA kinase	#
c88130_g1_i1	1436.35	1959.71	913.002	0.465887	-1.10195	10.3854	0.0208496	0.314763	1.6809	Kinase-like protein	#		c86777_g2_i1	858.006	442.37	1273.64	2.87913	1.52563	9.55193	0.0126131	0.242636	1.89918	Peptide deformylase 1A	#
c88135_g1_i12	586.873	864.103	309.642	0.35834	-1.4806	9.01476	0.0161368	0.279082	1.79218	Replication factor A protein	#		c86778_g1_i4	159.593	72.4282	246.758	3.40694	1.76848	7.06272	0.0281256	0.363076	1.5509	Putative uncharacterized protein	#
c88178_g1_i2	109.383	179.585	39.1809	0.218175	-2.19645	6.3903	0.0107063	0.223518	1.97036	2-aminoethanethiol dioxygenase	#		c86791_g3_i5	771.557	115.51	1427.6	12.3592	3.62751	8.66563	0.0102081	0.218008	1.99105	Gibberellin-regulated protein\x3b Uncharacterized protein	#
c88179_g1_i5	2897.11	4473.02	1321.2	0.295372	-1.7594	11.2473	0.000204885	0.0189006	3.68849	Glycolate oxidase	#		c86807_g1_i1	380.781	166.755	594.807	3.56694	1.83469	8.29893	0.00471565	0.137742	2.32646	Homeobox-leucine zipper protein ATHB-14	#
c88188_g1_i1	218.223	357.813	78.633	0.21976	-2.186	7.39006	0.000670762	0.0412252	3.17343	CTD small phosphatase-like protein	#		c86904_g1_i1	7447.27	4584.21	10310.3	2.24909	1.16934	12.7471	0.0217434	0.321953	1.66267	Ketol-acid reductoisomerase	#
c88217_g3_i1	2588.62	3989.81	1187.43	0.297615	-1.74848	11.0879	0.00028022	0.0232384	3.5525	O-acyltransferase WSD1	#		c86908_g1_i5	255.298	124.252	386.344	3.10935	1.63661	7.77543	0.00643666	0.165276	2.19134	Aspartic proteinase-like protein	#
c88219_g2_i2	34.4391	60.2302	8.64792	0.143581	-2.80006	4.51238	0.0389057	0.428072	1.40999	Alpha-expansin	#		c86967_g1_i2	229.328	139.224	319.433	2.29438	1.19811	7.72031	0.0470899	0.468721	1.32707	Ribonuclease	#
c88225_g1_i1	19067	25859.8	12274.2	0.474644	-1.07508	14.1209	0.0198923	0.307033	1.70132	Putative uncharacterized protein	#		c86977_g1_i1	934.663	621.891	1247.43	2.00587	1.00423	9.78263	0.0408095	0.433814	1.38924	Putative uncharacterized protein	#
c88233_g1_i1	203.582	321.495	85.6702	0.266475	-1.90793	7.37469	0.00940532	0.207261	2.02663	Zinc finger homeodomain protein	#		c86980_g1_i2	2792.15	1708.83	3875.47	2.26792	1.18137	11.3295	0.0107335	0.223518	1.96926	Abhydrolase domain-containing protein	#
c88257_g2_i7	323.419	451.422	195.417	0.432892	-1.20792	8.21437	0.0437894	0.451109	1.35863	WUSCHEL-related homeobox	#		c86995_g1_i2	1504.15	794.089	2214.21	2.78837	1.47942	10.3729	0.040385	0.431589	1.39378	FtsZ protein	#
c88258_g2_i1	83.071	142.044	24.0985	0.169656	-2.55932	5.87053	0.00139359	0.0665011	2.85587	Resistance protein	#		c87029_g1_i1	2335.97	1429.87	3242.08	2.26739	1.18103	11.0722	0.0174323	0.28995	1.75864	Multidrug resistance protein ABC transporter family	#
c88261_g1_i1	74.0785	140.65	7.50741	0.0533767	-4.22765	5.02214	0.00642741	0.165276	2.19196	Potassium transporter	#		c87045_g1_i5	180.895	55.6443	306.145	5.50183	2.45991	7.02812	0.00125413	0.0628916	2.90166	21 kDa seed protein	#
c88274_g1_i1	4771.11	9234.39	307.839	0.0333362	-4.90677	10.7194	1.1944e-18	1.40157e-14	17.9228	PIF-like transposase	#		c87089_g1_i3	99.5561	10.1853	188.927	18.549	4.21327	5.45505	2.36307e-06	0.000729722	5.62652	Putative uncharacterized protein	#
c88279_g2_i1	454.789	620.875	288.703	0.464994	-1.10472	8.7258	0.0408467	0.433814	1.38884	Cyclin-L1-1	#		c87140_g1_i1	2299.52	1006.57	3592.46	3.56902	1.83553	10.893	0.000476166	0.0335589	3.32224	Putative uncharacterized protein	#
c88290_g1_i4	151.662	268.168	35.1554	0.131095	-2.93132	6.60133	0.0199241	0.307033	1.70062	Patatin-like protein	#		c87225_g1_i3	193.718	90.5451	296.89	3.27892	1.71322	7.35718	0.00790161	0.184154	2.10228	GDSL esterase/lipase	#
c88352_g1_i1	222.694	348.503	96.8858	0.278006	-1.84681	7.52162	0.0138598	0.257338	1.85824	IAA-amino acid hydrolase ILR1-like protein	#		c87225_g3_i1	323.381	189.222	457.54	2.41801	1.27382	8.20084	0.0250564	0.345707	1.60108	Putative uncharacterized protein	#
c88415_g1_i1	5570.51	7621.29	3519.74	0.46183	-1.11457	12.3385	0.0196809	0.305659	1.70596	Putative uncharacterized protein	#		c87270_g1_i1	266.856	160.112	373.6	2.33337	1.22242	7.93414	0.0342352	0.401733	1.46553	Putative uncharacterized protein	#
c88430_g4_i1	793.13	1090.94	495.325	0.454037	-1.13912	9.52179	0.0266592	0.356098	1.57415	Serine/threonine protein kinase	#		c87349_g2_i1	312.107	178.683	445.531	2.49342	1.31813	8.14032	0.0236605	0.337561	1.62598	F-box/LRR-repeat protein	#
c88439_g1_i2	465.668	855.642	75.6944	0.088465	-3.49875	7.99149	6.10852e-06	0.00148031	5.21406	Putative uncharacterized protein	#		c87372_g2_i1	409.419	117.179	701.659	5.98794	2.58206	8.1636	0.00187544	0.0813581	2.7269	MADS-box transcription factor	#
c88440_g1_i3	247.788	398.08	97.4954	0.244914	-2.02965	7.62209	0.00125145	0.0628916	2.90259	Metacaspase-1	#		c87396_g1_i1	895.08	512.048	1278.11	2.49608	1.31966	9.65997	0.0209008	0.314763	1.67984	Delta-1-pyrroline-5-carboxylate synthetase	#
c88444_g1_i1	169.789	302.958	36.6203	0.120875	-3.04841	6.71877	1.37498e-05	0.0026669	4.8617	Caffeic acid 3-O-methyltransferase	#		c87464_g1_i5	1070.81	104.955	2036.66	19.4052	4.27837	8.85281	2.18615e-14	7.32952e-11	13.6603	Amine oxidase	#
c88453_g3_i1	161.005	231.886	90.1242	0.388658	-1.36343	7.17556	0.042927	0.446171	1.36727	TIR-NBS-LRR type disease resistance protein	#		c87527_g1_i1	73.6923	20.4461	126.939	6.20845	2.63423	5.67087	0.03835	0.425549	1.41623	Cytochrome P450	#
c88465_g3_i1	1195.11	1691.69	698.528	0.412916	-1.27608	10.0862	0.00947673	0.208249	2.02334	YTH domain family protein	#		c87541_g1_i6	1468.83	651.243	2286.41	3.51084	1.81182	10.253	0.0176288	0.28995	1.75378	Putative uncharacterized protein	#
c88543_g1_i1	72.1349	135.658	8.61176	0.0634814	-3.97752	5.09507	4.35433e-05	0.00638699	4.36108	Alpha amylase	#		c87560_g1_i3	1972.34	1228.59	2716.1	2.21076	1.14454	10.8351	0.0146332	0.264266	1.83466	Ribosomal RNA large subunit methyltransferase N	#
c88604_g2_i1	1372.96	2309.11	436.81	0.189168	-2.40226	9.97199	0.00758578	0.180097	2.12	Nuclease S1	#		c87564_g1_i1	384.71	223.941	545.478	2.43581	1.2844	8.44918	0.0208087	0.314763	1.68176	Putative uncharacterized protein	#
c88638_g2_i2	514.981	863.178	166.785	0.193222	-2.37167	8.56768	0.00169435	0.0763237	2.771	Dimethylaniline monooxygenase	#		c87587_g1_i1	2698.72	1488.25	3909.18	2.62669	1.39324	11.236	0.017188	0.287632	1.76478	Prolyl-tRNA synthetase	#
c88697_g2_i5	51.2649	84.1388	18.391	0.218579	-2.19377	5.29781	0.0187447	0.299968	1.72712	Replication protein A 70 kDa DNA-binding subunit	#		c87631_g1_i1	694.974	449.088	940.861	2.09505	1.06698	9.34435	0.0380447	0.423636	1.41971	Putative uncharacterized protein	#
c88793_g1_i2	253.399	359.015	147.782	0.411631	-1.28058	7.84761	0.0277413	0.360873	1.55687	RING finger protein	#		c87665_g1_i2	1125.55	274.974	1976.12	7.18657	2.8453	9.5258	0.00557695	0.152208	2.2536	Fatty acyl-CoA reductase	#
c88793_g1_i8	105.843	172.686	39.0003	0.225845	-2.1466	6.35871	0.0392959	0.430348	1.40565	RING finger protein	#		c87674_g1_i1	9878.43	5534.48	14222.4	2.56978	1.36164	13.1151	0.00308327	0.108487	2.51099	Thioredoxin reductase	#
c88802_g1_i2	780.858	1421.91	139.81	0.098326	-3.34628	8.80047	3.70372e-10	5.11309e-07	9.43136	WRKY transcription factor	#		c87706_g1_i1	87.5147	32.8467	142.183	4.32868	2.11393	6.09464	0.0301506	0.378195	1.5207	Wall-associated receptor kinase-like protein	#
c88808_g1_i1	386.757	652.577	120.937	0.185322	-2.43189	8.13406	8.96502e-06	0.00189675	5.04745	Cc-nbs-lrr resistance protein	#		c87707_g1_i1	124.29	30.822	217.758	7.065	2.82069	6.35623	0.00438216	0.133046	2.35831	Putative uncharacterized protein	#
c88832_g2_i8	414.203	570.676	257.731	0.451623	-1.14681	8.58312	0.0363075	0.412526	1.44	Putative uncharacterized protein	#		c87712_g1_i3	14.815	0.779126	28.8508	37.0297	5.21061	2.24524	0.0394552	0.430399	1.4039	Putative uncharacterized protein	#
c88845_g1_i2	15.5011	29.3259	1.67625	0.0571594	-4.12887	2.80967	0.0448036	0.456456	1.34869	Folylpolyglutamate synthase	#		c87716_g1_i1	2371.46	788.962	3953.97	5.0116	2.32527	10.7864	2.61117e-06	0.000775715	5.58317	Subtilisin-like serine protease	#
c88849_g1_i3	63.7852	125.466	2.10484	0.0167762	-5.89744	4.02243	0.0302833	0.379142	1.5188	NBS-LRR resistance protein	#		c87730_g1_i1	3328.91	1716.4	4941.43	2.87895	1.52554	11.5079	0.00114209	0.0596202	2.9423	Uncharacterized protein	#
c88859_g1_i10	180.84	351.044	10.6369	0.0303007	-5.0445	5.93326	0.00227452	0.0923543	2.64311	ATP-dependent DNA helicase PIF1	#		c87741_g1_i1	135.606	58.9678	212.244	3.59932	1.84772	6.80572	0.0258917	0.351854	1.58684	Putative uncharacterized protein	#
c88900_g2_i6	1440.57	2232.98	648.158	0.290267	-1.78455	10.2325	0.00347875	0.117811	2.45858	Callose synthase	#		c87779_g1_i1	643.301	304.686	981.916	3.22271	1.68827	9.09532	0.0135444	0.254096	1.86824	Glutaredoxin	#
c88900_g2_i7	1571.29	2220.74	921.846	0.415108	-1.26844	10.4826	0.00994347	0.215081	2.00246	Two-component response regulator ARR1	#		c87780_g1_i2	257.983	42.7847	473.181	11.0596	3.46722	7.15264	0.0163488	0.280887	1.78651	Peptide transporter-like protein	#
c88921_g3_i1	3023.21	4864.31	1182.11	0.243017	-2.04087	11.2276	2.92088e-05	0.00463867	4.53449	Germin-like protein\x3b Uncharacterized protein	#		c87854_g2_i3	192.643	98.2268	287.059	2.92241	1.54716	7.39162	0.0388666	0.428072	1.41042	Monocopper oxidase-like protein SKU5	#
c88927_g1_i4	35.5933	62.678	8.50856	0.13575	-2.88097	4.5294	0.0398151	0.430399	1.39995	Replication protein A1-like protein	#		c87927_g1_i1	4874.1	2949.91	6798.3	2.30458	1.2045	12.1287	0.0101258	0.217621	1.99457	D-cysteine desulfhydrase	#
c88927_g1_i7	33.8674	62.2131	5.52176	0.0887556	-3.49402	4.21214	0.00814992	0.188231	2.08885	ATP-dependent DNA helicase PIF1	#		c87944_g1_i1	3569.39	1872.55	5266.22	2.81232	1.49176	11.6167	0.00139646	0.0665011	2.85497	Putative uncharacterized protein	#
c88927_g2_i4	29.4904	58.2499	0.730979	0.012549	-6.31628	2.70604	0.00114317	0.0596202	2.94189	F-box protein	#		c88003_g1_i2	126.095	33.5831	218.606	6.50941	2.70253	6.42093	0.023308	0.334771	1.63249	F-box family-3	#
c88962_g2_i1	35.297	64.4648	6.12916	0.0950776	-3.39475	4.31306	0.00718772	0.17429	2.14341	Putative uncharacterized protein	#		c88037_g1_i1	34761.8	14576	54947.6	3.76973	1.91446	14.7885	4.13206e-05	0.00613769	4.38383	Chlorophyll a-b binding protein CP29.3	#
c88986_g1_i1	572.858	1035.48	110.235	0.106458	-3.23165	8.40026	7.7634e-06	0.00170348	5.10995	Kinesin motor domain containing protein expressed	#		c88037_g1_i4	10473.6	2681.93	18265.3	6.8105	2.76776	12.7729	0.037959	0.423636	1.42069	Chlorophyll a-b binding protein	#
c88990_g1_i1	61.1673	101.247	21.0872	0.208274	-2.26344	5.53002	0.0138523	0.257338	1.85848	Putative uncharacterized protein	#		c88060_g3_i1	101.902	24.8645	178.939	7.19657	2.84731	6.05967	0.000588395	0.038276	3.23033	Xyloglucan endotransglucosylase	#
c88992_g2_i1	4445.08	6396.84	2493.31	0.389772	-1.3593	11.9635	0.00488656	0.140368	2.311	RING finger and CHY zinc finger domain-containing protein	#		c88066_g1_i1	1941.26	1054.14	2828.39	2.68314	1.42392	10.7538	0.0461824	0.464377	1.33552	Shikimate kinase-like protein	#
c88998_g1_i1	57.3433	91.4334	23.2532	0.254318	-1.97529	5.527	0.0426171	0.44413	1.37042	Putative uncharacterized protein	#		c88072_g1_i2	70.0073	29.7697	110.245	3.70326	1.8888	5.84017	0.0310252	0.384035	1.50828	Galactosylgalactosylxylosylprotein 3-beta-glucuronosyltransferase	#
c89004_g1_i1	82.6866	131.684	33.6893	0.255835	-1.96672	6.05758	0.0127892	0.24462	1.89316	Wall-associated receptor kinase-like protein	#		c88100_g2_i1	169.063	92.6013	245.525	2.65142	1.40677	7.23634	0.0385551	0.426013	1.41392	Cornifelin	#
c89039_g1_i1	4373.76	6008.45	2739.07	0.45587	-1.13331	11.9861	0.0401699	0.431242	1.3961	Nuclear-pore anchor	#		c88100_g2_i3	445.349	187.196	703.502	3.7581	1.91	8.50341	0.0470611	0.468721	1.32734	Putative uncharacterized protein	#
c89043_g1_i1	1897.96	2784.75	1011.16	0.363105	-1.46154	10.7126	0.00301529	0.107221	2.52067	Amino acid binding protein, putative	#		c88123_g1_i1	394.277	229.563	558.992	2.43503	1.28394	8.48471	0.0203473	0.310604	1.69149	GAI-like protein	#
c89084_g1_i2	133.922	227.515	40.3284	0.177256	-2.49609	6.58177	0.00135257	0.0654507	2.86884	5'-adenylylsulfate reductase	#		c88130_g4_i2	5601.37	3407.59	7795.15	2.28759	1.19383	12.3314	0.0100313	0.216183	1.99864	PsbP domain-containing protein	#
c89108_g2_i2	401.086	553.527	248.646	0.449204	-1.15456	8.53523	0.0390951	0.429174	1.40788	Putative uncharacterized protein	#		c88160_g2_i1	155.915	75.3282	236.503	3.13963	1.65059	7.06042	0.0140929	0.259225	1.851	LOB domain-containing protein	#
c89112_g1_i6	40.722	70.9248	10.5192	0.148315	-2.75327	4.77158	0.0267973	0.356119	1.57191	Sucrose synthase	#		c88160_g4_i1	384.856	164.375	605.338	3.68268	1.88076	8.30122	0.00103943	0.0555681	2.9832	LOB domain-containing protein	#
c89146_g2_i2	65.3274	102.687	27.968	0.272362	-1.8764	5.74391	0.0456529	0.461044	1.34053	Putative uncharacterized protein	#		c88169_g1_i2	80.0953	4.55465	155.636	34.1708	5.09469	4.73469	0.0045731	0.135513	2.33979	BZIP transcription factor bZIP133	#
c89151_g1_i6	2283.09	3377.3	1188.89	0.352023	-1.50626	10.9685	0.00208026	0.0876511	2.68188	Endoglucanase	#		c88273_g1_i1	51.7721	5.6685	97.8757	17.2666	4.10991	4.55792	0.0170447	0.286325	1.76841	Putative uncharacterized protein	#
c89172_g2_i12	788.851	1238.51	339.197	0.273876	-1.86841	9.34018	0.000398139	0.0294789	3.39996	Serine carboxypeptidase-like protein	#		c88288_g1_i1	325.403	128.691	522.116	4.05714	2.02046	8.01799	0.000659532	0.0408405	3.18076	Glycerol-3-phosphate dehydrogenase	#
c89204_g4_i2	68.8473	130.009	7.68577	0.0591174	-4.08027	4.98233	5.11608e-05	0.00726922	4.29106	Putative uncharacterized protein	#		c88311_g1_i1	35405.2	16681.3	54129.2	3.2449	1.69818	14.875	0.000275644	0.0232019	3.55965	Dihydroflavonol reductase	#
c89246_g1_i3	8462.03	11311.8	5612.26	0.496142	-1.01117	12.96	0.0230579	0.332808	1.63718	U3 small nucleolar RNA-associated protein-like protein	#		c88328_g1_i2	54.0764	20.4768	87.6761	4.28173	2.09819	5.40501	0.0395967	0.430399	1.40234	Putative uncharacterized protein	#
c89246_g1_i5	2441.26	3449.17	1433.35	0.415564	-1.26686	11.1186	0.00722832	0.174708	2.14096	Putative uncharacterized protein	#		c88345_g1_i1	28282.1	17234.1	39330.1	2.28211	1.19037	14.6682	0.00828099	0.190536	2.08192	Magnesium-protoporphyrin IX monomethyl ester	#
c89260_g1_i1	1010.1	1460.01	560.197	0.383695	-1.38197	9.82077	0.0142612	0.26087	1.84584	Putative uncharacterized protein	#		c88392_g1_i1	56.5114	22.3693	90.6535	4.05259	2.01884	5.49287	0.033792	0.398645	1.47119	Cyclin dependent kinase inhibitor	#
c89261_g2_i4	320.523	521.382	119.664	0.229514	-2.12335	7.96452	0.00255144	0.097421	2.59321	Putative uncharacterized protein	#		c88410_g2_i2	1441	899.044	1982.96	2.20563	1.14119	10.3828	0.0391561	0.429493	1.4072	Cysteine synthase	#
c89278_g1_i1	1288.87	2478.98	98.7738	0.0398446	-4.64947	8.95079	0.000670521	0.0412252	3.17359	Inhibitor of trypsin and hageman factor\x3b Uncharacterized protein	#		c88470_g1_i1	2069	1161.73	2976.28	2.56194	1.35724	10.8607	0.0292326	0.371245	1.53413	50S ribosomal protein L14	#
c89278_g1_i2	3380.65	6249.54	511.769	0.0818891	-3.61018	10.8044	0.0183248	0.29578	1.73696	DNA repair protein XRCC4	#		c88497_g1_i1	11298.3	4152.46	18444.1	4.44174	2.15113	13.0953	0.0102992	0.218347	1.9872	Putative uncharacterized protein	#
c89325_g1_i1	1833.09	2491.15	1175.04	0.471684	-1.08411	10.7405	0.0199117	0.307033	1.70089	Alanyl-tRNA synthetase	#		c88510_g2_i2	1147.33	752.219	1542.44	2.05052	1.03599	10.073	0.0384371	0.425814	1.41525	Putative uncharacterized protein	#
c89328_g1_i2	99.4489	184.866	14.0323	0.0759053	-3.71966	5.6705	6.24289e-06	0.00149504	5.20461	Anthocyanin 3'-O-beta-glucosyltransferase	#		c88554_g1_i1	656.191	115.211	1197.17	10.3911	3.37728	8.53677	0.0394729	0.430399	1.4037	Subtilisin-like protease	#
c89351_g1_i1	264.559	402.819	126.298	0.313536	-1.6733	7.81734	0.00508566	0.144272	2.29365	2OG-Fe(II) oxygenase\x3b Alkylated DNA repair protein alkB-like protein	#		c88575_g2_i2	42.2711	7.30118	77.241	10.5793	3.40317	4.56971	0.00393215	0.125281	2.40537	Ubiquitin carboxyl-terminal hydrolase family protein	#
c89356_g1_i4	96.881	150.832	42.9304	0.284625	-1.81287	6.33036	0.0409634	0.43435	1.3876	Thaumatin-like protein	#		c88577_g1_i1	420.386	267.49	573.283	2.1432	1.09976	8.61322	0.0400035	0.430859	1.3979	F-box protein	#
c89366_g1_i7	1018.28	2011.35	25.2146	0.0125361	-6.31776	7.81507	0.0238843	0.339185	1.62189	Replication factor A protein	#		c88583_g1_i4	1346.83	794.543	1899.11	2.3902	1.25713	10.2625	0.0138165	0.257144	1.8596	AP-3 complex subunit beta-2	#
c89369_g1_i1	72.8869	115.357	30.4166	0.263673	-1.92318	5.88838	0.0174561	0.28995	1.75805	U-box domain-containing protein	#		c88610_g1_i1	1940.59	731.842	3149.35	4.30331	2.10545	10.5681	0.00987462	0.213987	2.00548	Hydroquinone glucosyltransferase	#
c89376_g1_i1	2027.21	2776.68	1277.73	0.460166	-1.11977	10.8793	0.0210283	0.315473	1.6772	Ubiquitin-activating enzyme E1	#		c88658_g3_i2	1101.9	508.942	1694.85	3.33014	1.73558	9.85915	0.0207084	0.314623	1.68385	Beta-galactosidase	#
c89380_g1_i2	416.151	663.229	169.073	0.254924	-1.97186	8.38743	0.000419969	0.0305925	3.37678	Wall-associated receptor kinase-like protein	#		c88749_g1_i2	69.2267	11.2593	127.194	11.2968	3.49784	5.24197	0.00757451	0.180097	2.12065	Putative uncharacterized protein	#
c89498_g3_i1	418.478	572.799	264.156	0.461167	-1.11664	8.60357	0.0360459	0.411459	1.44314	Translation factor SUI1-like protein\x3b Uncharacterized protein	#		c88764_g2_i1	38.2886	3.38465	73.1925	21.6249	4.43462	3.97631	0.0457666	0.461504	1.33945	Transcription factor bHLH25	#
c89502_g1_i3	170.637	242.085	99.1901	0.409733	-1.28724	7.27575	0.0376545	0.423189	1.42418	Sex determination protein tasselseed-2\x3b Short-chain dehydrogenase/reductase SDR\x3b Uncharacterized protein	#		c88797_g1_i1	11410.1	6436.38	16383.8	2.5455	1.34795	13.326	0.00461903	0.136701	2.33545	Subtilisin-like protease	#
c89525_g1_i3	331.556	454.4	208.712	0.459313	-1.12245	8.26659	0.0477693	0.472838	1.32085	Putative uncharacterized protein	#		c88823_g2_i1	661.946	373.332	950.56	2.54615	1.34832	9.21848	0.00833116	0.191128	2.07929	Interferon-induced GTP-binding protein Mx	#
c89527_g1_i2	709.128	969.906	448.349	0.462261	-1.11322	9.36509	0.0380693	0.423636	1.41942	Putative uncharacterized protein	#		c88842_g1_i1	1215.73	777.087	1654.37	2.12894	1.09014	10.147	0.0244723	0.342481	1.61133	RING finger protein	#
c89557_g1_i2	242.082	408.275	75.8888	0.185877	-2.42758	7.45961	0.000112923	0.0128193	3.94722	Leucine-rich-repeat protein-like protein	#		c88860_g1_i1	576.914	285.523	868.306	3.04111	1.6046	8.95976	0.00332005	0.113916	2.47886	Glutathione synthetase	#
c89561_g1_i1	100.08	153.481	46.6797	0.30414	-1.71719	6.40332	0.0273102	0.357869	1.56367	U-box domain-containing protein	#		c88887_g1_i1	4513.02	2796.87	6229.18	2.2272	1.15523	12.0272	0.0146719	0.264669	1.83351	Protein SCARECROW	#
c89577_g1_i5	77.2014	142.911	11.4918	0.0804127	-3.63643	5.34076	0.0191461	0.302459	1.71792	Boron transporter	#		c88896_g1_i5	185.132	100.248	270.017	2.6935	1.42948	7.36216	0.029347	0.372313	1.53244	Putative uncharacterized protein	#
c89617_g4_i1	622.528	944.609	300.446	0.318064	-1.65261	9.05727	0.0175805	0.28995	1.75497	Auxin-repressed 12.5 kDa protein\x3b Uncharacterized protein	#		c88906_g1_i1	56939.1	33576.9	80301.4	2.39157	1.25796	15.6642	0.00594347	0.158869	2.22596	S-adenosylmethionine synthase	#
c89644_g1_i1	181.682	295.422	67.9411	0.22998	-2.12042	7.14642	0.0348016	0.405138	1.4584	Reticuline oxidase	#		c88934_g3_i2	202.468	90.1198	314.816	3.49331	1.80459	7.39607	0.00571085	0.154232	2.2433	RNA-binding protein, putative	#
c89693_g2_i1	183.933	338.773	29.0925	0.0858759	-3.5416	6.63337	3.76466e-07	0.000156916	6.42427	Epoxide hydrolase	#		c88938_g2_i1	250.732	108.121	393.344	3.63801	1.86315	7.68807	0.04281	0.445323	1.36846	RCC1 and BTB domain-containing protein	#
c89710_g1_i1	444.953	628.262	261.645	0.416459	-1.26375	8.66334	0.0212457	0.317944	1.67273	Glutamate receptor 2.8	#		c88972_g1_i2	7698.17	4695.41	10700.9	2.27902	1.18841	12.7912	0.0116876	0.231899	1.93227	60S acidic ribosomal protein p0	#
c89718_g1_i4	565.722	928.426	203.018	0.218669	-2.19318	8.76205	5.43675e-05	0.0074617	4.26466	Dr1-associated corepressor	#		c88999_g1_i1	167.732	75.4315	260.033	3.44727	1.78546	7.12982	0.0088052	0.19813	2.05526	Putative uncharacterized protein	#
c89775_g1_i12	42.7926	77.45	8.13519	0.105038	-3.25102	4.64968	0.00815421	0.188231	2.08862	Auxin-induced protein 5NG4	#		c89005_g1_i1	740.647	403.006	1078.29	2.67562	1.41987	9.36459	0.00627522	0.163782	2.20237	Remorin	#
c89788_g1_i1	75.268	125.698	24.8383	0.197603	-2.33932	5.80416	0.00865134	0.196362	2.06292	Putative uncharacterized protein	#		c89085_g1_i5	103.36	53.8488	152.872	2.83891	1.50534	6.50351	0.0480492	0.473809	1.31831	Putative uncharacterized protein	#
c89793_g1_i3	83.506	130.091	36.9205	0.283804	-1.81703	6.11487	0.0311833	0.384447	1.50608	Putative uncharacterized protein	#		c89109_g2_i4	5321.84	2580.93	8062.74	3.12396	1.64338	12.1554	0.000534382	0.0362776	3.27215	Peroxidase	#
c89800_g3_i1	236.95	342.031	131.87	0.38555	-1.37501	7.73048	0.0340314	0.400543	1.46812	Sucrose synthase	#		c89111_g1_i1	4178.78	2606.91	5750.66	2.20593	1.14139	11.9188	0.0154231	0.271135	1.81183	Cytochrome P450 monooxygenase CYP97C10	#
c89812_g1_i1	6983.21	9864.05	4102.36	0.41589	-1.26573	12.6351	0.00605672	0.160073	2.21776	Putative uncharacterized protein	#		c89119_g1_i1	20183.9	10363.9	30003.9	2.89504	1.53358	14.1061	0.0160068	0.277882	1.79569	RuBisCO large subunit-binding protein subunit alpha	#
c89824_g1_i1	931.946	1262.15	601.738	0.476755	-1.06868	9.76733	0.0349636	0.405816	1.45638	Aldehyde oxidase	#		c89161_g3_i2	734.848	382.025	1087.67	2.84711	1.5095	9.33227	0.0251071	0.346204	1.6002	Leghemoglobin	#
c89832_g1_i1	204.493	394.048	14.939	0.0379117	-4.72121	6.26162	0.00510052	0.144396	2.29239	Cytochrome P450	#		c89202_g1_i2	1511.81	680.099	2343.51	3.44584	1.78486	10.302	0.0247907	0.344124	1.60571	Pentatricopeptide repeat-containing protein	#
c89848_g2_i4	1000.72	1821.12	180.314	0.0990129	-3.33624	9.16249	3.61211e-07	0.000154132	6.44224	NAC domain protein\x3b NAC969	#		c89205_g1_i2	561.537	289.576	833.499	2.87835	1.52524	8.94042	0.00349193	0.118042	2.45694	Uncharacterized protein	#
c89871_g1_i1	15.2525	29.2868	1.2183	0.0415989	-4.58731	2.57852	0.0370805	0.417689	1.43085	NBS-containing resistance-like protein	#		c89271_g1_i1	2619.11	1175.02	4063.2	3.45798	1.78993	11.0934	0.000180238	0.0174074	3.74415	2-oxoglutarate/malate translocator	#
c89879_g2_i2	2630.47	3526.76	1734.18	0.49172	-1.02409	11.2721	0.032847	0.394001	1.4835	Uncharacterized protein	#		c89303_g1_i1	4367.81	1697.51	7038.11	4.14614	2.05177	11.7551	0.00889907	0.199477	2.05066	Quinone oxidoreductase-like protein	#
c89919_g1_i1	68.1671	116.272	20.0617	0.172541	-2.53499	5.59387	0.00549802	0.151092	2.25979	BZIP transcription factor bZIP39	#		c89307_g1_i3	291.53	169.724	413.336	2.43534	1.28413	8.04911	0.0498899	0.482235	1.30199	Putative uncharacterized protein	#
c89950_g2_i1	2260.42	4242.53	278.307	0.0655995	-3.93017	10.0856	1.83822e-13	5.39266e-10	12.7356	Inorganic phosphate transporter 1-4\x3b Phosphate transporter	#		c89385_g2_i1	58.5567	21.551	95.5624	4.43425	2.14869	5.50403	0.0357198	0.409931	1.44709	Putative uncharacterized protein	#
c89964_g1_i2	161.481	249.325	73.6363	0.295342	-1.75954	7.08212	0.0104161	0.219835	1.98229	Uncharacterized protein	#		c89392_g1_i4	60.304	1.48383	119.124	80.2814	6.32699	3.73283	0.0129995	0.247033	1.88607	Putative uncharacterized protein	#
c89998_g2_i3	613.509	869.304	357.713	0.411493	-1.28106	9.12319	0.047959	0.473809	1.31913	Cytochrome P450	#		c89396_g1_i3	1043.25	604.311	1482.19	2.45269	1.29437	9.88633	0.0107533	0.223533	1.96846	Glucan endo-1,3-beta-glucosidase	#
c90003_g2_i11	706.212	971.004	441.42	0.454601	-1.13733	9.35467	0.0249695	0.345321	1.60259	WD-40 repeat protein	#		c89399_g1_i1	6127.33	2959.51	9295.15	3.14077	1.65112	12.3567	0.00394636	0.125328	2.4038	Putative uncharacterized protein	#
c90068_g1_i6	20.8421	40.4953	1.18893	0.0293598	-5.09001	2.79467	0.0271148	0.356503	1.56679	Bifunctional polymyxin resistance arnA protein	#		c89465_g1_i1	3621.44	1599.09	5643.79	3.52938	1.81942	11.5527	0.00314065	0.110176	2.50298	31 kDa ribonucleoprotein	#
c90114_g1_i1	102.713	204.724	0.701614	0.00342712	-8.18879	3.58314	0.00201503	0.0858269	2.69572	Elongation factor 1-gamma	#		c89585_g1_i1	592.032	307.026	877.039	2.85656	1.51428	9.01936	0.0168385	0.284879	1.7737	Cyclin D3-1\x3b Uncharacterized protein	#
c90134_g1_i3	510.079	980.413	39.7449	0.0405389	-4.62455	7.62497	0.00121793	0.0621381	2.91438	Putative uncharacterized protein	#		c89586_g1_i2	650.498	85.0185	1215.98	14.3025	3.8382	8.3288	0.0390968	0.429174	1.40786	Basic blue protein	#
c90143_g1_i1	597.703	957.416	237.99	0.248575	-2.00825	8.89888	0.0420891	0.440591	1.37583	GH3 auxin-responsive promoter\x3b Indole-3-acetic acid-amido synthetase GH3.6	#		c89633_g1_i1	17053.4	10583.1	23523.8	2.22278	1.15236	13.9457	0.0146383	0.264266	1.83451	Plastoglobulin-1	#
c90163_g1_i3	82.4487	141.72	23.177	0.16354	-2.61228	5.84076	0.00266552	0.100091	2.57422	Putative uncharacterized protein	#		c89638_g1_i6	1714	1111.76	2316.24	2.08341	1.05895	10.6481	0.024795	0.344124	1.60564	Putative uncharacterized protein	#
c90164_g1_i3	838.612	1279.59	397.635	0.310752	-1.68616	9.47838	0.00150022	0.0697781	2.82385	Putative uncharacterized protein	#		c89639_g2_i1	12453.6	5016.13	19891.1	3.96541	1.98747	13.2861	0.00050481	0.0349899	3.29687	50S ribosomal protein L27	#
c90177_g1_i2	579.167	910.018	248.315	0.272868	-1.87373	8.89289	0.0351795	0.40606	1.45371	Myb	#		c89659_g1_i1	94706.6	34476.1	154937	4.49404	2.16801	16.1573	4.7452e-06	0.00125129	5.32375	Thiazole biosynthetic enzyme	#
c90178_g1_i2	285.077	516.391	53.7631	0.104113	-3.26378	7.38043	0.0361221	0.411676	1.44223	Peptidyl-prolyl cis-trans isomerase	#		c89692_g2_i1	134.24	37.032	231.447	6.24992	2.64384	6.53262	0.000358738	0.0276367	3.44522	PIF-like protein	#
c90230_g1_i1	3178.53	4502.66	1854.41	0.411848	-1.27982	11.4967	0.00544065	0.150043	2.26435	Protein TRANSPARENT TESTA	#		c89734_g1_i1	6205.25	3526.65	8883.84	2.51906	1.33288	12.4505	0.00490043	0.140368	2.30977	Aspartic proteinase nepenthesin-2	#
c90230_g1_i2	583.595	856.959	310.231	0.362014	-1.46588	9.01014	0.00490442	0.140368	2.30941	Protein TRANSPARENT TESTA	#		c89777_g1_i1	7058.37	2117.77	11999	5.66586	2.50229	12.2995	0.00815674	0.188231	2.08848	tRNA-dihydrouridine synthase	#
c90231_g1_i7	1316.63	1766.01	867.244	0.491075	-1.02598	10.2733	0.035135	0.40606	1.45426	TD and POZ domain-containing protein	#		c89777_g1_i3	2429.19	675.982	4182.39	6.18714	2.62927	10.7155	4.44327e-05	0.00647696	4.3523	Photosystem II 5 kDa protein	#
c90263_g1_i1	1566.63	2208.07	925.188	0.419003	-1.25497	10.4811	0.00578512	0.155344	2.23769	Putative uncharacterized protein	#		c89829_g1_i2	89.1268	15.4028	162.851	10.5728	3.40228	5.64627	0.049673	0.48096	1.30388	Putative uncharacterized protein	#
c90302_g1_i2	852.742	1203.87	501.617	0.416671	-1.26302	9.60195	0.0131057	0.248642	1.88254	Putative uncharacterized protein	#		c89836_g1_i1	54.1652	21.2946	87.0358	4.08722	2.03112	5.42798	0.0398642	0.430399	1.39942	Ethylene-responsive transcription factor ERF034	#
c90313_g1_i1	3988.78	6726.55	1251.01	0.185981	-2.42678	11.5023	0.00157842	0.0727527	2.80178	Chalcone reductase	#		c89859_g1_i1	551.318	173.28	929.355	5.3633	2.42312	8.64853	1.01957e-05	0.00209898	4.99158	Cyclin	#
c90336_g3_i1	975.279	1494.5	456.057	0.305156	-1.71238	9.68926	0.000758632	0.0440701	3.11997	Putative uncharacterized protein	#		c89871_g2_i8	576.493	138.251	1014.73	7.33982	2.87575	8.54901	0.0078069	0.18272	2.10752	Tir-nbs-lrr resistance protein	#
c90356_g2_i3	797.793	1179.31	416.278	0.352986	-1.50232	9.45256	0.0220376	0.324467	1.65684	18.2 kDa class I heat shock protein\x3b Heat shock protein Hsp20\x3b Uncharacterized protein	#		c89904_g1_i1	2559.58	1625.79	3493.37	2.14873	1.10348	11.2187	0.0233304	0.334888	1.63208	Serine carboxypeptidase-like protein	#
c90396_g2_i1	267.131	389.659	144.603	0.371101	-1.43011	7.89101	0.0432052	0.447477	1.36446	Flavone synthase II\x3b Licodione synthase	#		c89907_g1_i1	591.336	383.588	799.084	2.08318	1.05879	9.11281	0.0448187	0.456456	1.34854	Putative uncharacterized protein	#
c90424_g1_i1	273.03	412.446	133.614	0.323956	-1.62613	7.87499	0.0140134	0.258609	1.85346	Transcription factor	#		c89990_g1_i1	1565.29	984.373	2146.21	2.18028	1.12451	10.5053	0.0233975	0.335058	1.63083	Actin-binding FH2\x3b Formin-like protein	#
c90452_g1_i4	3739.87	5362.6	2117.15	0.394799	-1.34081	11.7183	0.00524519	0.147601	2.28024	ELAV-like protein	#		c90054_g2_i1	1504.32	639.695	2368.94	3.70324	1.88879	10.2656	0.000150484	0.0154954	3.82251	KTEL motif-containing protein	#
c90455_g1_i1	562.309	868.7	255.917	0.294598	-1.76318	8.88112	0.0116801	0.231899	1.93256	Cytochrome P450	#		c90074_g1_i1	314.692	117.174	512.21	4.37136	2.12808	7.93655	0.00273582	0.101841	2.56291	Metal ion binding protein	#
c90455_g1_i3	86.772	135.902	37.6418	0.276977	-1.85216	6.16034	0.0195367	0.30471	1.70915	Cytochrome P450	#		c90075_g2_i2	70.8987	3.40423	138.393	40.6532	5.3453	4.43998	7.64496e-07	0.000271848	6.11662	Putative uncharacterized protein	#
c90467_g1_i3	107.412	175.845	38.9784	0.221663	-2.17356	6.37138	0.00674138	0.169575	2.17125	WRKY transcription factor	#		c90180_g1_i1	298.403	122.237	474.569	3.88238	1.95694	7.91201	0.014824	0.266015	1.82903	Protein STRUBBELIG-RECEPTOR FAMILY	#
c90479_g1_i2	420.348	654.578	186.118	0.284333	-1.81435	8.44725	0.000924671	0.0505853	3.03401	L-ascorbate oxidase	#		c90244_g1_i2	47.9018	1.14062	94.663	82.9927	6.37491	3.37727	0.0263452	0.353514	1.5793	Disease resistance like protein	#
c90480_g1_i4	379.428	655.642	103.214	0.157424	-2.66727	8.02313	0.00296984	0.106189	2.52727	Potassium channel	#		c90261_g1_i1	3738.23	1924.54	5551.92	2.8848	1.52847	11.6745	0.00357175	0.119239	2.44712	Auxin efflux carrier protein	#
c90481_g1_i1	780.399	1194.44	366.362	0.306723	-1.70499	9.36962	0.00177158	0.0783933	2.75164	Glycosyltransferase	#		c90277_g2_i1	324.739	148.456	501.022	3.37489	1.75484	8.09131	0.00285178	0.103852	2.54488	Nine-cis-epoxycarotenoid dioxygenase4	#
c90540_g2_i1	538.293	826.778	249.808	0.302147	-1.72668	8.82802	0.00122367	0.062161	2.91233	NAC domain protein	#		c90294_g2_i1	64.1808	12.0567	116.305	9.64648	3.27	5.22677	0.00109887	0.0583259	2.95905	Putative uncharacterized protein	#
c90547_g1_i1	94.1111	158.095	30.1269	0.190562	-2.39167	6.10882	0.00364888	0.120784	2.43784	Putative uncharacterized protein	#		c90297_g3_i1	6276.42	3867.02	8685.83	2.24613	1.16744	12.5007	0.0110587	0.226737	1.95629	Peroxidase	#
c90548_g1_i1	85.2928	150.765	19.8209	0.131469	-2.9272	5.77255	0.0011646	0.0603357	2.93382	Cytochrome P450	#		c90316_g1_i1	620.862	196.086	1045.64	5.33256	2.41483	8.82275	8.97097e-06	0.00189675	5.04716	Expansin	#
c90548_g1_i2	269.728	464.538	74.9191	0.161277	-2.63239	7.54346	0.0135153	0.253752	1.86918	Cytochrome P450 monooxygenase	#		c90405_g1_i1	3107.89	1743.9	4471.87	2.56428	1.35856	11.4474	0.013648	0.255187	1.86493	Beta-glucosidase	#
c90562_g1_i1	179.081	309.392	48.7706	0.157634	-2.66535	6.94062	0.000453749	0.0323329	3.34318	Putative uncharacterized protein	#		c90407_g1_i2	34.8404	7.75976	61.921	7.97975	2.99634	4.45418	0.018381	0.296059	1.73563	Putative uncharacterized protein	#
c90562_g1_i13	227.44	327.955	126.925	0.38702	-1.36952	7.67259	0.0349421	0.405767	1.45665	Putative uncharacterized protein	#		c90499_g1_i4	143.066	72.0775	214.055	2.9698	1.57036	6.95666	0.0312223	0.384447	1.50554	Putative uncharacterized protein	#
c90583_g1_i8	262.046	434.13	89.962	0.207224	-2.27074	7.62661	0.000194925	0.0185211	3.71013	Pleiotropic drug resistance protein	#		c90520_g1_i1	1061.62	474.583	1648.66	3.4739	1.79656	9.7888	0.00386911	0.125026	2.41239	Putative uncharacterized protein	#
c90596_g1_i3	122.356	210.598	34.1142	0.161987	-2.62605	6.40532	0.000555615	0.0371502	3.25523	Glutamate receptor 3.2	#		c90520_g1_i5	8568.87	4630.94	12506.8	2.70071	1.43334	12.8938	0.00231526	0.0932244	2.6354	CNGC5-like protein	#
c90619_g2_i2	498.781	787.032	210.53	0.267499	-1.90239	8.66908	0.00179906	0.079216	2.74495	Abscisic acid 8'-hydroxylase	#		c90524_g1_i1	156.082	58.8314	253.333	4.30609	2.10638	6.9317	0.0104391	0.219874	1.98134	MLO-like protein	#
c90682_g1_i2	4173.31	5676.2	2670.43	0.47046	-1.08786	11.9268	0.0185792	0.298184	1.73097	Type I inositol-1,4,5-trisphosphate 5-phosphatase	#		c90539_g1_i1	2453.53	432.71	4474.35	10.3403	3.37021	10.4424	0.0164105	0.281534	1.78488	Putative uncharacterized protein	#
c90685_g1_i4	128.67	208.246	49.0935	0.235748	-2.08468	6.6598	0.0333562	0.397178	1.47682	Putative uncharacterized protein	#		c90599_g1_i6	543.575	305.735	781.414	2.55585	1.3538	8.93304	0.013657	0.255187	1.86465	97 kDa heat shock protein	#
c90688_g1_i1	64.5592	102.364	26.7545	0.261366	-1.93585	5.70964	0.0339402	0.399816	1.46929	NAC domain protein IPR003441	#		c90604_g1_i2	665.892	413.914	917.871	2.21754	1.14896	9.26767	0.0241684	0.340461	1.61675	Solute carrier family 35 member E4	#
c90694_g1_i1	40.65	69.2301	12.0699	0.174344	-2.51999	4.85333	0.0227067	0.329359	1.64385	Cysteine-rich receptor-like protein kinase	#		c90615_g1_i1	6196.13	3560.84	8831.42	2.48015	1.31043	12.4532	0.00517855	0.146076	2.28579	Putative uncharacterized protein	#
c90714_g1_i1	706.05	994.248	417.852	0.420269	-1.25061	9.33216	0.0457198	0.461504	1.3399	Putative uncharacterized protein	#		c90639_g1_i1	745.905	446.433	1045.38	2.34162	1.22751	9.41605	0.0163168	0.280747	1.78736	2-dehydro-3-deoxyphosphooctonate aldolase	#
c90775_g1_i3	280.207	416.422	143.992	0.345783	-1.53206	7.93587	0.0133261	0.251609	1.8753	Serine/threonine protein kinase haspin	#		c90684_g1_i1	1017.68	561.981	1473.38	2.62176	1.39054	9.82965	0.0483471	0.47515	1.31563	Male sterility 5 family protein	#
c90790_g1_i1	121.229	183.037	59.4212	0.32464	-1.62309	6.70445	0.0277318	0.360873	1.55702	Putative uncharacterized protein	#		c90697_g1_i1	4563.77	2208.48	6919.07	3.13296	1.64753	11.9326	0.0169482	0.285812	1.77088	Glutamyl-tRNA(Gln) amidotransferase subunit B, chloroplastic/mitochondrial	#
c90802_g2_i1	9400.56	13246	5555.09	0.419378	-1.25368	13.0664	0.00391699	0.125072	2.40705	ATP-dependent Clp protease ATP-binding subunit	#		c90698_g1_i1	1595.07	1032.82	2157.33	2.08877	1.06265	10.5437	0.0307779	0.382061	1.51176	Aspartyl aminopeptidase	#
c90811_g3_i1	82.44	126.515	38.3651	0.303246	-1.72144	6.12244	0.0423055	0.441914	1.3736	Cc-nbs-lrr resistance protein	#		c90722_g2_i1	10142.2	6661.7	13622.6	2.04491	1.03204	13.2177	0.0207317	0.314623	1.68337	Thioredoxin H-type 5	#
c90814_g1_i1	2751.62	4071.45	1431.79	0.351667	-1.50772	11.2375	0.00148638	0.0696285	2.82787	Putative uncharacterized protein	#		c90758_g1_i1	1098.89	710.476	1487.3	2.09339	1.06584	10.0056	0.0283251	0.36439	1.54783	Pentatricopeptide repeat-containing protein	#
c90828_g1_i1	4112.44	5961.48	2263.4	0.379671	-1.39718	11.8429	0.0023798	0.0943437	2.62346	Uncharacterized protein\x3b Xyloglucan endotransglucosylase/hydrolase	#		c90765_g1_i1	76.2301	15.923	136.537	8.57487	3.10011	5.54309	0.0463972	0.465739	1.33351	Putative uncharacterized protein	#
c90838_g1_i6	167.06	270.037	64.0828	0.237311	-2.07515	7.03944	0.00382036	0.123669	2.4179	Potassium channel	#		c90779_g1_i4	128.734	13.1059	244.361	18.6451	4.22072	5.82251	0.0220564	0.32454	1.65647	Putative uncharacterized protein	#
c90843_g1_i1	85.8007	144.937	26.664	0.183969	-2.44247	5.95805	0.00390607	0.125072	2.40826	Putative uncharacterized protein	#		c90782_g2_i1	1026.07	554.368	1497.77	2.70176	1.4339	9.83165	0.00446773	0.134013	2.34991	Auxin-induced protein-like protein	#
c90891_g2_i2	199.323	325.493	73.1536	0.224747	-2.15363	7.26967	0.0308405	0.382556	1.51088	Putative uncharacterized protein	#		c90795_g1_i2	222.376	97.6105	347.141	3.55639	1.83041	7.52417	0.0180141	0.293185	1.74439	CCP	#
c90925_g1_i1	146.795	246.06	47.5302	0.193165	-2.3721	6.75682	0.00107548	0.0572344	2.9684	GDSL esterase/lipase	#		c90801_g1_i1	279.897	174.88	384.913	2.20101	1.13816	8.01931	0.0496685	0.48096	1.30392	MYND finger family protein	#
c90936_g1_i1	39.1499	73.435	4.86485	0.0662471	-3.916	4.2404	0.0177148	0.29114	1.75166	Putative uncharacterized protein	#		c90816_g1_i1	145.619	34.5773	256.66	7.42279	2.89196	6.55773	0.000625186	0.0396554	3.20399	Receptor-like protein kinase	#
c90950_g1_i2	817.145	1484.75	149.544	0.10072	-3.31157	8.88021	1.24339e-07	6.48468e-05	6.90539	Putative uncharacterized protein	#		c90822_g5_i2	4630.37	2660.19	6600.54	2.48122	1.31105	12.0328	0.00688222	0.171646	2.16227	Phosphoethanolamine N-methyltransferase	#
c90951_g3_i3	1510.92	2302.49	719.348	0.312422	-1.67843	10.3298	0.00259072	0.0985439	2.58658	Synaptojanin-1	#		c90860_g2_i7	250.92	23.4779	478.362	20.375	4.34873	6.7276	0.00758942	0.180097	2.11979	ATP-dependent DNA helicase PIF1	#
c90963_g1_i1	209.624	351.656	67.592	0.192211	-2.37924	7.2684	0.000527611	0.0361006	3.27769	ATPase family AAA domain-containing protein	#		c90886_g1_i4	37.2245	3.06167	71.3874	23.3165	4.54328	3.88596	0.0216862	0.321899	1.66382	Putative uncharacterized protein	#
c90965_g1_i2	572.51	845.398	299.621	0.354415	-1.49649	8.97524	0.00423582	0.131495	2.37306	Putative uncharacterized protein	#		c90946_g2_i3	333.2	167.748	498.653	2.97264	1.57174	8.17602	0.00788709	0.184154	2.10308	E3 ubiquitin-protein ligase	#
c90991_g1_i1	868.863	1227.28	510.445	0.415915	-1.26564	9.62843	0.0169573	0.285812	1.77064	Lysosomal alpha-mannosidase	#		c90947_g2_i1	4982.91	2572.9	7392.92	2.87338	1.52275	12.0906	0.0064301	0.165276	2.19178	Annotation was added to scaffolds in November 2011 Long-chain-fatty-acid-CoA ligase	#
c91029_g2_i2	397.215	728.285	66.1453	0.0908233	-3.46079	7.77796	0.00711412	0.173376	2.14788	Putative uncharacterized protein	#		c90952_g2_i3	146.066	54.6567	237.475	4.34486	2.11931	6.83198	0.018003	0.293185	1.74466	Membrane protein, putative	#
c91037_g1_i1	1813.67	2465.97	1161.37	0.470957	-1.08633	10.7248	0.0275135	0.360033	1.56045	Inward rectifying potassium channel	#		c90969_g2_i1	23608	13099.7	34116.4	2.60437	1.38094	14.3677	0.00283726	0.103719	2.5471	Beta-amylase	#
c91048_g1_i1	62.563	106.558	18.5685	0.174258	-2.5207	5.47514	0.0104616	0.219874	1.9804	Putative uncharacterized protein	#		c91043_g1_i1	9227.31	3844.95	14609.7	3.7997	1.92589	12.8717	0.000111476	0.0128193	3.95282	Chloroplast ribose-5-phosphate isomerase	#
c91067_g1_i3	1311.66	2078.18	545.142	0.262318	-1.93061	10.0558	0.0312862	0.384638	1.50465	WRKY transcription factor	#		c91083_g1_i1	3577.67	1517.24	5638.11	3.71602	1.89376	11.5141	9.59627e-05	0.0116245	4.0179	Pectinesterase	#
c91080_g1_i3	909.941	1215.97	603.916	0.496655	-1.00968	9.74305	0.0446126	0.455619	1.35054	Beta-galactosidase	#		c91108_g1_i1	888.395	563.928	1212.86	2.15074	1.10483	9.69178	0.0237432	0.33833	1.62446	MTERF-like protein	#
c91090_g4_i3	89.248	173.123	5.37276	0.0310343	-5.00999	4.93066	0.00188435	0.0814627	2.72484	Putative uncharacterized protein	#		c91131_g1_i2	84.6651	38.7365	130.594	3.37133	1.75332	6.15228	0.0315585	0.386412	1.50088	Rop guanine nucleotide exchange factor\x3b RopGEF14\x3b Uncharacterized protein	#
c91103_g1_i1	30.1648	54.0824	6.24726	0.115514	-3.11386	4.20015	0.0395616	0.430399	1.40273	U-box domain-containing protein	#		c91131_g1_i3	404.65	161.185	648.115	4.02092	2.00753	8.33634	0.0233994	0.335058	1.6308	Rop guanine nucleotide exchange factor\x3b RopGEF14\x3b Uncharacterized protein	#
c91110_g3_i2	89.449	139.384	39.5144	0.283494	-1.81861	6.21361	0.0323999	0.39153	1.48946	MAP kinase-like protein	#		c91149_g1_i7	379.955	162.26	597.651	3.68329	1.88099	8.28266	0.000980956	0.0533813	3.00835	Putative uncharacterized protein	#
c91115_g1_i2	471.225	736.355	206.095	0.279886	-1.83709	8.60571	0.00660778	0.167211	2.17994	Germin-like protein	#		c91183_g1_i2	64.0725	28.3581	99.7868	3.51881	1.81509	5.73323	0.0437209	0.450829	1.35931	Receptor-like-kinase	#
c91144_g1_i2	4178.6	5577.03	2780.17	0.498503	-1.00432	11.9431	0.0266009	0.355724	1.5751	Magnesium transporter NIPA2	#		c91190_g1_i1	6066.32	4026.05	8106.59	2.01354	1.00973	12.48	0.0270397	0.356503	1.568	Lycopene beta-cyclase\x3b NAD-binding site	#
c91167_g1_i1	730.615	1075.3	385.934	0.35891	-1.47831	9.33136	0.00430954	0.132622	2.36557	Calpain-B	#		c91218_g1_i1	2368.87	1456.69	3281.05	2.2524	1.17147	11.0942	0.0128778	0.245721	1.89016	Acetyl-CoA acetyltransferase, cytosolic	#
c91171_g3_i1	892.132	1251.6	532.66	0.425581	-1.23249	9.67332	0.022273	0.326295	1.65222	Centrin-2\x3b Uncharacterized protein	#		c91223_g1_i1	1039.1	632.219	1445.98	2.28716	1.19356	9.90106	0.0140254	0.258609	1.85309	Pentatricopeptide repeat-containing protein	#
c91180_g1_i3	637.757	1003.63	271.886	0.270903	-1.88415	9.02893	0.000279023	0.0232212	3.55436	MEDEA	#		c91242_g1_i4	128.039	47.1659	208.913	4.42932	2.14708	6.63321	0.00412838	0.129013	2.38422	Phosphoribosyltransferase\x3b Orotidine 5-phosphate decarboxylase\x3b Uridine 5'-monophosphate synthase	#
c91197_g1_i1	37.4556	63.0178	11.8933	0.188729	-2.40561	4.77488	0.0481417	0.474523	1.31748	Glutathione S-transferase GST	#		c91276_g1_i1	2475.89	1440.87	3510.91	2.43666	1.28491	11.1352	0.0427374	0.444791	1.36919	(Dimethylallyl)adenosine tRNA methylthiotransferase miaB	#
c91199_g1_i1	318.643	483.749	153.537	0.317389	-1.65567	8.09028	0.0457985	0.461504	1.33915	Putative uncharacterized protein	#		c91298_g1_i1	7954.98	5298.61	10611.4	2.00267	1.00192	12.8724	0.0297436	0.375297	1.52661	ATP-dependent Clp protease proteolytic subunit	#
c91233_g1_i5	47.212	94.1804	0.24366	0.00258716	-8.59442	2.26015	0.000688945	0.0416723	3.16182	Putative uncharacterized protein	#		c91309_g1_i4	649.645	358.863	940.427	2.62057	1.38988	9.18223	0.00718876	0.17429	2.14335	Short-chain dehydrogenase/reductase	#
c91258_g1_i4	195.007	324.999	65.0147	0.200046	-2.3216	7.18349	0.0342904	0.401979	1.46483	NBS-LRR type disease resistance protein	#		c91312_g1_i3	37.1869	9.70106	64.6727	6.66656	2.73694	4.64661	0.0246298	0.343661	1.60854	NBS-containing resistance-like protein	#
c91287_g1_i2	1068.62	1478.17	659.064	0.445865	-1.16532	9.94694	0.0175464	0.28995	1.75581	Anthocyanin 5-aromatic acyltransferase	#		c91318_g2_i4	336.023	146.389	525.658	3.59083	1.84432	8.11582	0.00768846	0.181165	2.11416	Ubiquitin	#
c91287_g2_i1	34.0036	66.9528	1.0544	0.0157483	-5.98866	3.07074	0.00291266	0.105198	2.53571	Vinorine synthase	#		c91322_g1_i1	73.014	17.1002	128.928	7.53957	2.91448	5.55318	0.00139695	0.0665011	2.85482	Putative uncharacterized protein	#
c91313_g2_i1	765.68	1472.45	58.9157	0.0400121	-4.64342	8.20229	0.0069575	0.172061	2.15755	1-deoxy-D-xylulose 5-phosphate synthase	#		c91350_g1_i1	114.075	34.6178	193.532	5.59054	2.48299	6.35493	0.00130243	0.0640814	2.88524	Anthocyanidin 3-O-glucosyltransferase	#
c91317_g2_i2	1905.36	3093.04	717.674	0.232029	-2.10762	10.541	0.00467394	0.137344	2.33032	NAD(P)H-dependent 6'-deoxychalcone synthase	#		c91350_g1_i3	62.6283	18.7973	106.459	5.66355	2.50171	5.48331	0.0092506	0.204428	2.03383	Anthocyanidin 3-O-glucosyltransferase	#
c91332_g2_i2	448.298	633.925	262.672	0.414358	-1.27105	8.67264	0.0244942	0.342544	1.61094	Putative uncharacterized protein	#		c91363_g1_i1	1566.67	472.426	2660.91	5.63243	2.49376	10.1308	0.0251629	0.346566	1.59924	Benzoyl coenzyme A benzyl alcohol benzoyl transferase	#
c91366_g1_i1	51280	89446.8	13113.3	0.146604	-2.77	15.0637	1.22147e-07	6.48468e-05	6.91312	Thaumatin-like protein	#		c91420_g1_i1	22177.2	9403.2	34951.1	3.71694	1.89412	14.146	0.00190362	0.0819745	2.72042	Cytosolic fructose-1 6-bisphosphatase	#
c91387_g1_i1	2579.53	3887.32	1271.74	0.327152	-1.61197	11.1186	0.00215296	0.0891586	2.66696	Ethylene-responsive transcription factor ERF110	#		c91427_g1_i1	2937.51	1840.95	4034.08	2.19131	1.13179	11.4121	0.0153593	0.270216	1.81363	Signal recognition 54 kDa protein	#
c91409_g1_i2	168.215	335.376	1.0544	0.00314393	-8.31322	4.23302	0.0103323	0.218484	1.9858	Cinnamyl alcohol dehydrogenase	#		c91429_g1_i1	142.165	49.2942	235.036	4.76802	2.25339	6.75004	0.0150054	0.266991	1.82375	Putative uncharacterized protein	#
c91413_g1_i2	533.987	852.16	215.814	0.253255	-1.98134	8.74431	0.000392778	0.0294409	3.40585	Protease inhibitor	#		c91443_g1_i4	134.501	49.6089	219.394	4.42248	2.14485	6.70495	0.00391488	0.125072	2.40728	Putative uncharacterized protein	#
c91424_g1_i5	959.636	1336.36	582.913	0.436194	-1.19696	9.78561	0.0165783	0.282553	1.78046	Nodulation receptor kinase	#		c91487_g1_i4	1258.5	772.81	1744.18	2.25693	1.17436	10.1812	0.0178641	0.292775	1.74802	Cell division topological specificity factor\x3b Uncharacterized protein	#
c91434_g4_i1	30.7274	57.3504	4.10451	0.071569	-3.80452	3.93947	0.0185881	0.298184	1.73077	Ubiquitin	#		c91509_g1_i3	106.417	55.7616	157.072	2.81685	1.49409	6.54824	0.0459866	0.462804	1.33737	CNGC5-like protein	#
c91461_g1_i1	4358.86	6893.71	1824	0.264589	-1.91817	11.792	0.0225128	0.328356	1.64757	Putative uncharacterized protein	#		c91556_g1_i1	818.494	431.187	1205.8	2.79646	1.4836	9.49397	0.028103	0.363076	1.55125	Pentatricopeptide repeat-containing protein	#
c91472_g3_i5	33.603	59.5454	7.6606	0.128651	-2.95846	4.41669	0.0312535	0.384629	1.5051	Basic helix-loop-helix protein, putative	#		c91562_g1_i2	312.786	137.649	487.923	3.54469	1.82566	8.01768	0.00158097	0.0727527	2.80108	Putative uncharacterized protein	#
c91503_g1_i3	622.7	893.76	351.641	0.39344	-1.34578	9.13085	0.00703884	0.17316	2.1525	70 kDa peptidyl-prolyl isomerase	#		c91566_g1_i1	61.8049	21.9543	101.656	4.63033	2.21112	5.56199	0.0207718	0.314623	1.68253	F-box protein	#
c91521_g2_i1	69.9347	108.271	31.5981	0.291842	-1.77674	5.87014	0.0457914	0.461504	1.33922	Putative uncharacterized protein	#		c91578_g5_i5	71.2982	28.9246	113.672	3.92993	1.97451	5.84148	0.0240556	0.340459	1.61878	Endochitinase\x3b Uncharacterized protein	#
c91525_g3_i1	514.646	801.841	227.452	0.283662	-1.81776	8.73829	0.000347433	0.0273621	3.45913	Kinase-like protein	#		c91602_g1_i2	370.536	123.146	617.926	5.01785	2.32707	8.10776	0.0268874	0.356503	1.57045	Caffeoyl-CoA O-methyltransferase\x3b Uncharacterized protein	#
c91533_g1_i5	401.221	585.26	217.181	0.371085	-1.43018	8.47785	0.0123132	0.239287	1.90963	3-beta hydroxysteroid dehydrogenase/isomerase family protein	#		c91608_g3_i2	78.3074	13.8942	142.721	10.272	3.36064	5.47673	0.000272374	0.0232019	3.56483	1-aminocyclopropane-1-carboxylate oxidase-like protein	#
c91557_g1_i1	1097.69	1478.32	717.06	0.485052	-1.04379	10.0078	0.0254249	0.348932	1.59474	Mitochondrial 2-oxoglutarate/malate carrier protein	#		c91737_g1_i1	1146.19	580.025	1712.35	2.95221	1.56179	9.96087	0.0147962	0.266015	1.82985	Putative uncharacterized protein	#
c91577_g1_i1	593.459	795.766	391.153	0.491543	-1.02461	9.12389	0.0395695	0.430399	1.40264	Pentatricopeptide repeat-containing protein	#		c91739_g2_i1	833.823	463.177	1204.47	2.60045	1.37876	9.5448	0.00695383	0.172061	2.15778	Heat shock protein	#
c91603_g5_i1	1421.11	2298.79	543.444	0.236405	-2.08067	10.1263	0.0336801	0.398536	1.47263	NAD(P)H-quinone oxidoreductase subunit H	#		c91754_g3_i3	3864.93	2213.19	5516.67	2.49263	1.31767	11.7707	0.0194536	0.304168	1.711	Annotation was added to scaffolds in November 2011 Long-chain-fatty-acid-CoA ligase	#
c91604_g7_i3	509.83	840.43	179.23	0.21326	-2.22931	8.60033	4.27315e-05	0.00630733	4.36925	Protein kinase 2B	#		c91848_g1_i1	286.283	158.066	414.501	2.62233	1.39085	7.99981	0.0191146	0.302292	1.71863	Beta-D-xylosidase	#
c91608_g1_i4	35.2376	69.637	0.838126	0.0120356	-6.37654	2.93351	5.43243e-05	0.0074617	4.26501	Putative uncharacterized protein	#		c91880_g2_i1	3121.56	821.918	5421.2	6.59579	2.72154	11.0436	0.0326437	0.393081	1.4862	Putative uncharacterized protein	#
c91665_g1_i1	105.65	168.76	42.5391	0.252068	-1.98812	6.40478	0.0123977	0.240663	1.90666	Myo-inositol transporter	#		c91905_g1_i1	252.88	89.3748	416.385	4.65886	2.21998	7.59178	0.0106301	0.222515	1.97346	Glycoside hydrolase, family 28	#
c91671_g3_i1	2739.31	5385.59	93.0374	0.0172753	-5.85515	9.46731	0.00446639	0.134013	2.35004	Guanylate-binding protein	#		c91914_g2_i1	630.552	338.849	922.254	2.72173	1.44452	9.12676	0.00567558	0.153456	2.24599	Heat shock protein 70-3	#
c91682_g2_i5	148.456	283.12	13.793	0.048718	-4.3594	5.96557	0.000945112	0.0515833	3.02452	60S ribosomal export protein NMD3	#		c91932_g1_i2	1019.9	287.527	1752.28	6.09432	2.60746	9.47128	0.038257	0.42512	1.41729	Putative uncharacterized protein	#
c91691_g2_i1	25.8378	49.7725	1.90304	0.0382347	-4.70897	3.28279	0.00513565	0.14504	2.2894	Putative uncharacterized protein	#		c91942_g2_i1	41.6928	2.58724	80.7984	31.2295	4.96484	3.85383	0.000176379	0.0171761	3.75355	Putative uncharacterized protein	#
c91727_g2_i1	328.447	585.464	71.4308	0.122007	-3.03496	7.67596	0.0134195	0.252559	1.87226	Small ubiquitin-related modifier	#		c91945_g1_i2	852.091	507.557	1196.63	2.35762	1.23733	9.60609	0.0145712	0.263664	1.8365	Polygalacturonase	#
c91750_g2_i1	361.819	632.726	90.9116	0.143682	-2.79905	7.90591	4.03765e-06	0.00111482	5.39387	Mitogen-activated protein kinase kinase kinase	#		c91954_g3_i1	1530.71	647.232	2414.2	3.73004	1.89919	10.2877	0.000128387	0.0139496	3.89148	Putative uncharacterized protein	#
c91792_g1_i4	3054.09	4237.67	1870.5	0.441398	-1.17985	11.4591	0.0114669	0.230605	1.94055	Ripening regulated protein DDTFR18	#		c92018_g3_i1	456.191	225.706	686.675	3.04235	1.60518	8.62089	0.00599077	0.159227	2.22252	Adipocyte plasma membrane-associated protein	#
c91846_g1_i1	418.909	671.601	166.217	0.247494	-2.01453	8.38419	0.000332331	0.0264389	3.47843	Pentatricopeptide repeat-containing protein	#		c92029_g1_i1	109.527	25.7309	193.323	7.51324	2.90944	6.14015	0.0402038	0.431242	1.39573	Endo-1,4-beta-xylanase A	#
c91889_g1_i2	76.298	150.004	2.59216	0.0172806	-5.8547	4.30151	0.00150085	0.0697781	2.82366	DNA polymerase	#		c92062_g1_i2	1734.45	929.984	2538.91	2.73006	1.44893	10.5855	0.0269395	0.356503	1.56961	Auxin transporter-like protein 2	#
c91958_g1_i2	229.132	375.412	82.8523	0.220697	-2.17986	7.4624	0.00535291	0.14895	2.27141	CCR4-associated factor	#		c92098_g3_i1	38.1775	1.50211	74.8529	49.8318	5.639	3.40649	0.000244577	0.0214981	3.61158	Multiple C2 and transmembrane domain-containing protein	#
c91960_g2_i2	2222.26	3428.82	1015.7	0.296223	-1.75524	10.8659	0.000924406	0.0505853	3.03414	Putative uncharacterized protein	#		c92179_g1_i3	717.711	403.504	1031.92	2.55739	1.35467	9.33378	0.0122158	0.238665	1.91308	4-coumarate-CoA ligase-like protein	#
c91964_g1_i1	3290.54	4399.28	2181.8	0.495946	-1.01174	11.5972	0.0335686	0.398536	1.47407	Leukocyte receptor cluster member-like protein	#		c92182_g1_i5	207.549	94.5957	320.503	3.38813	1.76049	7.44395	0.00535496	0.14895	2.27124	DNA polymerase alpha-associated DNA helicase A	#
c91999_g2_i1	935.484	1276.91	594.059	0.465232	-1.10398	9.76645	0.0246753	0.343682	1.60774	Transcriptional repressor NF-X1	#		c92184_g1_i3	975.917	635.999	1315.84	2.06893	1.04888	9.83732	0.030074	0.377745	1.52181	Uridine kinase	#
c92055_g1_i2	1756.59	2481.34	1031.84	0.415838	-1.26591	10.644	0.0105125	0.220283	1.97829	PAD4	#		c92191_g1_i1	3785.41	2178.79	5392.03	2.47478	1.3073	11.743	0.00446325	0.134013	2.35035	Nucleolar complex protein-like protein	#
c92079_g1_i1	1847.16	2521.4	1172.92	0.465188	-1.10411	10.748	0.0316365	0.386412	1.49981	F-box/LRR-repeat protein	#		c92227_g1_i2	186.446	29.1635	343.729	11.7863	3.55904	6.64561	0.00230994	0.0932244	2.6364	Putative uncharacterized protein	#
c92079_g1_i4	47.983	80.0992	15.8668	0.198089	-2.33578	5.15583	0.0360901	0.411676	1.44261	Dihydroflavonol-4-reductase	#		c92231_g1_i1	1412.32	931.706	1892.94	2.03169	1.02268	10.3751	0.0311879	0.384447	1.50601	Root phototropism protein	#
c92098_g1_i6	167.467	263.563	71.3715	0.270795	-1.88473	7.09964	0.00650239	0.166236	2.18693	Putative uncharacterized protein	#		c92252_g1_i1	2470.06	950.76	3989.36	4.19597	2.06901	10.9274	0.0111055	0.227034	1.95446	Obg-like ATPase	#
c92099_g1_i1	216.981	349.364	84.5976	0.242147	-2.04604	7.42557	0.03751	0.421812	1.42585	N-hydroxythioamide S-beta-glucosyltransferase	#		c92253_g2_i4	2821.9	1542.47	4101.32	2.65893	1.41085	11.2964	0.00350261	0.118042	2.45561	Aquaporin PIP	#
c92120_g1_i17	207.751	320.736	94.7671	0.295468	-1.75893	7.44578	0.00654435	0.166764	2.18413	Putative uncharacterized protein	#		c92287_g1_i2	2958.14	1593.47	4322.81	2.71283	1.4398	11.3579	0.0165354	0.282285	1.78159	Uroporphyrinogen decarboxylase	#
c92123_g2_i6	29.2063	51.6202	6.79243	0.131585	-2.92594	4.2269	0.0358668	0.410613	1.44531	Putative uncharacterized protein	#		c92316_g1_i1	1790	1187.91	2392.09	2.01369	1.00984	10.7191	0.0304715	0.379584	1.51611	Dihydrolipoyllysine-residue acetyltransferase component of pyruvate dehydrogenase complex	#
c92128_g3_i1	285.737	478.794	92.6808	0.193571	-2.36906	7.71873	5.57462e-05	0.00760644	4.25378	Putative uncharacterized protein	#		c92396_g1_i1	526.457	226.605	826.309	3.64647	1.8665	8.75729	0.000599558	0.0386355	3.22217	tRNA guanosine-2'-O-methyltransferase	#
c92128_g3_i2	233.625	347.643	119.608	0.344054	-1.53929	7.67182	0.00885762	0.198928	2.05268	Putative uncharacterized protein	#		c92427_g4_i1	904.484	369.265	1439.7	3.89884	1.96304	9.51003	0.0410857	0.43493	1.38631	Putative uncharacterized protein	#
c92141_g1_i1	111.479	212.778	10.1793	0.0478401	-4.38564	5.54039	5.91269e-07	0.000231275	6.22821	Reticuline oxidase	#		c92433_g1_i2	151.542	69.2104	233.874	3.37917	1.75667	6.99125	0.0122356	0.2387	1.91238	Putative uncharacterized protein	#
c92156_g1_i2	101.84	203.112	0.567076	0.00279194	-8.48452	3.42387	0.00239988	0.0948196	2.61981	30 kDa ribonucleoprotein\x3b Uncharacterized protein	#		c92445_g1_i1	86.682	15.998	157.366	9.83658	3.29816	5.6489	0.00446243	0.134013	2.35043	WD repeat-containing protein	#
c92163_g1_i1	85.2384	166.091	4.38587	0.0264064	-5.24297	4.75435	0.00165564	0.0753029	2.78103	DNA repair and recombination protein RAD54-like protein	#		c92461_g1_i1	1809.03	1098.68	2519.37	2.29309	1.1973	10.7002	0.0195662	0.30471	1.70849	Pectinesterase	#
c92177_g1_i1	187.5	287.288	87.7115	0.305308	-1.71166	7.31052	0.00603052	0.159741	2.21965	U-box domain-containing protein	#		c92493_g1_i1	720.679	365.721	1075.64	2.94114	1.55638	9.29279	0.00274249	0.101841	2.56186	Rop guanine nucleotide exchange factor\x3b RopGEF5	#
c92181_g1_i2	90.1293	146.783	33.4755	0.228061	-2.13251	6.13129	0.0127555	0.244174	1.8943	Putative uncharacterized protein	#		c92493_g1_i2	720.131	361.605	1078.66	2.98297	1.57675	9.28665	0.00234443	0.0938931	2.62996	Rop guanine nucleotide exchange factor	#
c92213_g1_i1	70.4418	126.17	14.7138	0.116619	-3.10013	5.42916	0.00123374	0.0624022	2.90878	Putative uncharacterized protein	#		c92497_g2_i6	100.584	49.1688	151.998	3.09136	1.62824	6.43379	0.0493864	0.479541	1.30639	TdcA1-ORF2 protein	#
c92222_g2_i10	734.254	986.429	482.079	0.488711	-1.03295	9.4296	0.0482601	0.474891	1.31641	Annotation was added to scaffolds in November 2011 Long-chain-fatty-acid CoA ligase	#		c92517_g2_i2	562.427	283.614	841.239	2.96614	1.56858	8.93208	0.00417994	0.130105	2.37883	GPI-anchored protein, putative	#
c92233_g2_i5	194.409	342.791	46.0265	0.13427	-2.89679	6.97279	6.03906e-06	0.00148031	5.21903	Putative uncharacterized protein	#		c92525_g1_i1	10233.5	5316.77	15150.2	2.84952	1.51072	13.1317	0.00754554	0.179815	2.12231	20 kDa chaperonin	#
c92246_g3_i4	3166.71	4824.78	1508.63	0.312683	-1.67723	11.3976	0.00629818	0.163782	2.20078	Lysine-ketoglutarate reductase/saccharopine dehydrogenase	#		c92545_g2_i1	940.371	429.994	1450.75	3.37388	1.75441	9.62538	0.000550584	0.0369995	3.25918	TdcA1-ORF1-ORF2 protein	#
c92259_g1_i6	303.587	450.402	156.771	0.348069	-1.52255	8.05379	0.0265018	0.355209	1.57673	Cysteine-rich receptor-like protein kinase	#		c92545_g2_i4	277.494	148.219	406.769	2.74438	1.45648	7.93983	0.0490983	0.478724	1.30893	Putative uncharacterized protein	#
c92286_g1_i5	142.798	233.986	51.6106	0.220571	-2.18068	6.77994	0.00329376	0.113511	2.48231	Tir-nbs-lrr resistance protein	#		c92566_g1_i1	1219.82	798.478	1641.17	2.05537	1.0394	10.1608	0.0289933	0.369605	1.5377	Putative uncharacterized protein	#
c92286_g2_i3	86.7442	139.125	34.3636	0.246998	-2.01743	6.11152	0.0490748	0.478724	1.30914	NBS resistance protein	#		c92604_g1_i1	838.783	464.317	1213.25	2.61297	1.38569	9.55181	0.00638911	0.165139	2.19456	Mitochondrial uncoupling protein	#
c92291_g3_i3	490.626	729.785	251.466	0.344575	-1.53711	8.74277	0.00564724	0.153069	2.24816	Putative uncharacterized protein	#		c92616_g1_i5	470.142	34.2093	906.075	26.4862	4.72717	7.4599	0.0432891	0.44795	1.36362	O-methyltransferase	#
c92297_g1_i1	380.58	614.972	146.189	0.237716	-2.07269	8.22803	0.0226849	0.329359	1.64426	Putative uncharacterized protein	#		c92668_g1_i12	29.4927	4.97293	54.0125	10.8613	3.44112	4.03466	0.0162606	0.280398	1.78886	Cyclin A-like protein	#
c92317_g1_i5	824.797	1217.91	431.681	0.354443	-1.49637	9.50201	0.00447601	0.134013	2.34911	DsRNA-binding protein	#		c92689_g1_i1	123.959	35.9575	211.961	5.89476	2.55943	6.44794	0.00660854	0.167211	2.17989	Patatin-16	#
c92318_g1_i1	101.56	201.607	1.51235	0.00750148	-7.05861	4.1261	0.00531117	0.14839	2.27481	ABC transporter	#		c92752_g1_i6	6723.55	4470.09	8977	2.00824	1.00593	12.6291	0.0322636	0.390105	1.49129	Oligopeptide transporter OPT family	#
c92324_g1_i1	115.42	230.352	0.487319	0.00211554	-8.88476	3.40532	0.00330372	0.113688	2.481	Heat shock protein	#		c92814_g1_i1	22076.9	14120.7	30033.1	2.12688	1.08874	14.3299	0.0229354	0.331652	1.63949	Putative uncharacterized protein	#
c92326_g1_i3	4405.97	7611.47	1200.47	0.157719	-2.66457	11.5617	0.00742899	0.177728	2.12907	Desiccation-related protein PCC13-62\x3b Desiccation-related protein PCC13-62, putative	#		c92845_g1_i1	576.706	237.14	916.272	3.86385	1.95004	8.86461	0.0329633	0.394098	1.48197	Thioredoxin protein	#
c92330_g2_i1	650.776	887.832	413.72	0.465989	-1.10163	9.24333	0.0411824	0.435364	1.38529	Putative uncharacterized protein	#		c92847_g1_i1	136.822	25.4003	248.244	9.7733	3.28885	6.31119	0.0199504	0.307033	1.70005	Histone acetyltransferase	#
c92350_g1_i4	106.285	160.802	51.7677	0.321934	-1.63516	6.51156	0.0346244	0.404204	1.46062	Putative uncharacterized protein	#		c92882_g3_i1	1388.54	625.124	2151.95	3.44244	1.78343	10.1797	0.0307843	0.382061	1.51167	Putative uncharacterized protein	#
c92359_g1_i3	833.26	1131.48	535.037	0.472864	-1.0805	9.60375	0.0295591	0.373572	1.52931	Pentatricopeptide repeat protein-like protein	#		c92892_g1_i2	873.458	184.501	1562.42	8.46831	3.08207	9.06852	0.0414368	0.436873	1.38261	Putative uncharacterized protein	#
c92360_g1_i2	1081.66	1482.07	681.258	0.459668	-1.12134	9.97273	0.0225256	0.328356	1.64732	Protein kinase 2B	#		c92908_g2_i1	208.831	18.8476	398.814	21.16	4.40327	6.43794	0.0141391	0.259445	1.84958	Putative uncharacterized protein	#
c92401_g1_i7	223.695	341.701	105.69	0.309305	-1.6929	7.57014	0.00706714	0.173162	2.15076	DNA (Cytosine-5)-methyltransferase	#		c92916_g1_i2	146.015	21.6283	270.402	12.5022	3.64411	6.25691	0.0257921	0.351462	1.58851	Cysteine-rich repeat secretory protein	#
c92402_g1_i4	129.418	256.886	1.94928	0.0075881	-7.04204	4.48396	0.00110898	0.0584869	2.95508	Transmembrane protein 184C	#		c92925_g3_i1	215.821	124.871	306.771	2.45671	1.29673	7.61265	0.0440387	0.451525	1.35617	Isochorismatase	#
c92438_g1_i3	4353.59	6198.88	2508.29	0.404637	-1.3053	11.9451	0.0060674	0.160175	2.217	U1 small nuclear ribonucleoprotein 70 kDa	#		c92931_g1_i1	89.4673	24.3354	154.599	6.35285	2.66741	5.93869	0.00165476	0.0753029	2.78126	Cyclin-D1-1	#
c92453_g1_i2	201.681	397.475	5.88747	0.0148122	-6.07707	5.59618	0.0281091	0.363076	1.55115	Putative uncharacterized protein	#		c92948_g1_i3	764.436	461.424	1067.45	2.31338	1.21	9.45495	0.0150328	0.267074	1.82296	DNA replication licensing factor mcm2	#
c92473_g1_i4	529.505	722.294	336.715	0.466175	-1.10106	8.94591	0.0398425	0.430399	1.39965	Beta-D-glucosidase	#		c92990_g2_i1	5390.12	2884.86	7895.38	2.73684	1.45251	12.2205	0.0169887	0.285812	1.76984	Uncharacterized protein	#
c92476_g2_i1	802.154	1231.85	372.453	0.302352	-1.7257	9.40377	0.000518716	0.0355958	3.28507	Delta-aminolevulinic acid dehydratase	#		c92998_g1_i4	1061.88	594.14	1529.62	2.57451	1.3643	9.89681	0.00661414	0.167211	2.17953	Protein kinase	#
c92502_g1_i16	651.396	1272.63	30.1574	0.0236968	-5.39916	7.61402	0.0199259	0.307033	1.70058	Cytochrome P450 monooxygenase CYP72A61	#		c92999_g2_i6	332.832	194.696	470.968	2.41899	1.27441	8.24228	0.0267213	0.356119	1.57314	Beta-fructofuranosidase, insoluble isoenzyme	#
c92504_g1_i9	20.3469	38.4505	2.24333	0.0583432	-4.09929	3.21529	0.0200448	0.308076	1.698	Putative uncharacterized protein	#		c93056_g2_i3	140.017	15.9778	264.057	16.5264	4.0467	6.02135	0.000789878	0.0452863	3.10244	Helicase-like protein	#
c92580_g1_i1	321.768	537.564	105.972	0.197134	-2.34275	7.89891	9.13277e-05	0.0112218	4.0394	Cytochrome P450 monooxygenase CYP704G7	#		c93060_g1_i2	327.103	200.926	453.281	2.25596	1.17374	8.23739	0.0488696	0.477683	1.31096	Homeobox-leucine zipper protein	#
c92609_g1_i1	80.4667	140.033	20.9008	0.149256	-2.74414	5.75755	0.00144558	0.0679884	2.83996	TMV resistance protein N\x3b Uncharacterized protein	#		c93087_g1_i1	87.0055	42.0847	131.926	3.13478	1.64836	6.21941	0.0495605	0.480634	1.30486	Putative uncharacterized protein	#
c92609_g2_i1	21.7063	41.6273	1.78537	0.0428895	-4.54323	3.10784	0.0115709	0.231595	1.93663	TIR-NBS disease resistance-like protein	#		c93092_g1_i4	796.136	416.471	1175.8	2.82325	1.49736	9.45075	0.00369022	0.121467	2.43295	3-ketoacyl-CoA synthase	#
c92609_g1_i2	38.2327	68.391	8.07448	0.118064	-3.08236	4.55455	0.0102901	0.218347	1.98758	Tir-nbs-lrr resistance protein	#		c93144_g1_i1	90.3587	45.1526	135.565	3.00237	1.5861	6.28979	0.0486368	0.4766	1.31304	Zinc finger-like protein	#
c92698_g1_i2	428.164	659.267	197.061	0.298909	-1.74222	8.49361	0.0235369	0.336412	1.62825	Serine carboxypeptidase-like protein	#		c93186_g1_i1	131.83	71.7378	191.921	2.67532	1.41971	6.87452	0.0477037	0.472422	1.32145	Nodulin-like protein	#
c92701_g1_i3	115.201	209.505	20.896	0.0997398	-3.32569	6.048	0.000102872	0.0121934	3.9877	ATP-dependent DNA helicase PIF1	#		c93218_g1_i2	52.7493	8.66097	96.8376	11.1809	3.48297	4.85601	0.0013306	0.0651937	2.87595	Putative uncharacterized protein	#
c92726_g4_i1	46.6004	87.4513	5.74942	0.0657443	-3.92699	4.48691	0.00235991	0.0941472	2.6271	Putative uncharacterized protein	#		c93218_g1_i3	142.559	23.4399	261.677	11.1638	3.48075	6.29127	0.00294787	0.105785	2.53049	Putative uncharacterized protein	#
c92734_g1_i3	315.434	462.707	168.16	0.363427	-1.46026	8.12382	0.0101422	0.217774	1.99387	Putative uncharacterized protein	#		c93223_g1_i1	359.938	142.019	577.857	4.06887	2.02463	8.16226	0.000505415	0.0349899	3.29635	Phytoene desaturase	#
c92757_g1_i2	430.649	617.04	244.257	0.395852	-1.33697	8.60074	0.0286859	0.366483	1.54233	Putative uncharacterized protein	#		c93223_g1_i5	983.807	503.149	1464.46	2.9106	1.54132	9.7455	0.00283689	0.103719	2.54716	Putative uncharacterized protein	#
c92817_g1_i1	94.0189	162.904	25.1334	0.154283	-2.69634	5.99971	0.0021375	0.0889449	2.67009	Early nodulin	#		c93224_g1_i3	485.244	299.733	670.754	2.23783	1.1621	8.80859	0.0267813	0.356119	1.57217	Taxadien-5-alpha-ol O-acetyltransferase	#
c92825_g2_i4	175.62	260.935	90.3046	0.346081	-1.53082	7.26214	0.0248833	0.344923	1.60409	Malate dehydrogenase	#		c93242_g1_i1	949.813	172.116	1727.51	10.0369	3.32724	9.09086	0.00130116	0.0640814	2.88567	DNA-damage-repair/toleration protein DRT100	#
c92835_g1_i1	127.772	253.625	1.91991	0.00756989	-7.04551	4.4638	0.000289662	0.0236867	3.53811	Receptor kinase-like protein	#		c93275_g1_i2	423.186	15.3088	831.064	54.2866	5.76252	6.81755	0.0145618	0.263664	1.83678	Protein FAM136A	#
c92855_g1_i3	588.893	976.714	201.072	0.205866	-2.28022	8.79168	2.19829e-05	0.00385013	4.65791	Cell division cycle protein-like protein	#		c93283_g2_i2	1111.99	705.16	1518.83	2.15388	1.10694	10.0153	0.0485441	0.476487	1.31386	Glucan endo-1,3-beta-glucosidase-like protein	#
c92882_g1_i2	293.95	411.407	176.494	0.429	-1.22095	8.07395	0.0346527	0.404204	1.46026	Putative uncharacterized protein	#		c93308_g3_i1	341.12	133.222	549.019	4.12109	2.04303	8.0792	0.0345361	0.403449	1.46173	Cellulose synthase	#
c92891_g1_i3	384.182	644.89	123.475	0.191467	-2.38484	8.14049	0.041514	0.437098	1.38181	Putative uncharacterized protein	#		c93377_g1_i2	3257.75	1156.46	5359.04	4.63399	2.21226	11.2816	0.000789488	0.0452863	3.10265	Glucomannan 4-beta-mannosyltransferase	#
c92912_g2_i2	2944.42	4177.06	1711.79	0.409806	-1.28699	11.3848	0.00438078	0.133046	2.35845	ABC transporter B family member	#		c93387_g2_i2	110.917	44.2493	177.585	4.01329	2.00479	6.46998	0.039812	0.430399	1.39999	30S ribosomal protein S15	#
c92917_g1_i1	122.79	214.02	31.5595	0.14746	-2.7616	6.3608	0.00691253	0.171854	2.16036	U-box domain-containing protein	#		c93397_g1_i2	153.998	72.0043	235.991	3.27746	1.71258	7.0263	0.0118644	0.233988	1.92575	Putative uncharacterized protein	#
c92920_g1_i3	4129.93	7016.97	1242.9	0.177128	-2.49714	11.5281	3.81107e-07	0.000156916	6.41895	Putative uncharacterized protein	#		c93451_g1_i2	8556.96	4003.93	13110	3.27428	1.71118	12.8228	0.000398617	0.0294789	3.39944	BURP domain-containing protein	#
c92952_g2_i2	2071.98	2879.46	1264.49	0.439143	-1.18724	10.898	0.014094	0.259225	1.85097	Alkaline alpha galactosidase I	#		c93456_g1_i1	299.866	126.532	473.201	3.73977	1.90295	7.93483	0.00131722	0.0646734	2.88034	Putative uncharacterized protein	#
c92959_g2_i3	50.1704	96.2722	4.06858	0.0422612	-4.56452	4.30679	0.000142422	0.0149218	3.84642	Putative uncharacterized protein	#		c93501_g1_i2	143.011	71.8655	214.156	2.97996	1.57529	6.95487	0.0344936	0.403354	1.46226	Phytochrome kinase substrate\x3b Uncharacterized protein	#
c92971_g2_i4	221.984	333.357	110.61	0.331806	-1.59159	7.58513	0.00724555	0.174944	2.13993	Uridine kinase	#		c93535_g4_i1	55.0258	16.9938	93.0579	5.47601	2.45312	5.31349	0.0212559	0.317944	1.67252	F-box protein PP2-B15	#
c92973_g1_i1	334.846	481.805	187.887	0.389965	-1.35858	8.23302	0.0128132	0.24488	1.89234	Zinc finger CCCH domain-containing protein	#		c93590_g2_i5	149.18	71.5744	226.786	3.16853	1.66381	6.99328	0.0192384	0.302459	1.71583	Putative uncharacterized protein	#
c92978_g1_i1	129.77	259.052	0.487319	0.00188116	-9.05416	3.49002	5.91812e-05	0.00780294	4.22782	Glyoxylate/hydroxypyruvate reductase B	#		c93594_g2_i2	329.141	160.509	497.773	3.1012	1.63283	8.14293	0.00720347	0.174467	2.14246	DNA-binding PD1-like protein	#
c92985_g1_i3	130.42	192.951	67.889	0.351846	-1.50698	6.8386	0.0240567	0.340459	1.61876	Pectinesterase	#		c93597_g1_i1	210.599	106.421	314.777	2.95785	1.56455	7.51591	0.0145586	0.263664	1.83688	Putative uncharacterized protein	#
c93005_g1_i4	2279.31	3298.34	1260.27	0.382091	-1.38801	10.9935	0.0234345	0.335357	1.63014	Cellulose synthase-like protein H1	#		c93629_g2_i6	1869.17	853.914	2884.43	3.3779	1.75613	10.616	0.035013	0.405988	1.45577	GDSL esterase/lipase	#
c93039_g1_i1	2064.72	3166.97	962.468	0.303908	-1.71829	10.7697	0.00043763	0.0315053	3.35889	Receptor kinase	#		c93629_g2_i9	2321.21	1243.37	3399.06	2.73375	1.45088	11.0055	0.0296972	0.375115	1.52728	Pentatricopeptide repeat-containing protein	#
c93041_g1_i2	1575.12	2212.56	937.672	0.423795	-1.23856	10.4922	0.0392064	0.429768	1.40664	DUF246 domain-containing protein	#		c93641_g3_i1	1872.88	1137.76	2608.01	2.29222	1.19675	10.7504	0.0119531	0.235341	1.92252	3-isopropylmalate dehydrogenase	#
c93043_g1_i1	427.516	593.775	261.257	0.439994	-1.18444	8.62155	0.0217801	0.322294	1.66194	Isoflavonoid malonyl transferase	#		c93662_g1_i1	209.9	105.783	314.018	2.96851	1.56974	7.50983	0.01484	0.266015	1.82857	Methionine adenosyltransferase 2 subunit beta	#
c93069_g1_i1	1091.78	1504.37	679.181	0.451471	-1.14729	9.9813	0.025236	0.346759	1.59798	K(+)/H(+) antiporter\x3b Sodium/hydrogen exchanger	#		c93683_g1_i1	98.285	42.7847	153.785	3.5944	1.84575	6.3419	0.0183105	0.29578	1.7373	Protein VERNALIZATION INSENSITIVE	#
c93095_g1_i1	241.549	351.746	131.352	0.373428	-1.4211	7.74784	0.0197069	0.305684	1.70538	Putative uncharacterized protein	#		c93688_g1_i4	1706.03	955.22	2456.83	2.572	1.36289	10.5811	0.00437422	0.133046	2.3591	Auxin-induced SAUR-like protein\x3b Uncharacterized protein	#
c93236_g1_i2	197.615	296.479	98.7503	0.333077	-1.58607	7.41875	0.00863511	0.196183	2.06373	Putative uncharacterized protein	#		c93709_g2_i2	616.524	321.267	911.782	2.83808	1.50492	9.08009	0.00389074	0.125072	2.40997	SAG101	#
c93236_g2_i4	43.0964	77.5492	8.64354	0.111459	-3.16542	4.69433	0.0059381	0.158869	2.22635	ATP-dependent DNA helicase PIF1	#		c93739_g1_i1	837.939	487.307	1188.57	2.43906	1.28633	9.57185	0.0311429	0.384447	1.50664	Reticulon-like protein B18	#
c93268_g1_i1	76.8347	129.935	23.7342	0.182661	-2.45276	5.79527	0.0043571	0.132948	2.3608	Ser/Thr protein kinase	#		c93744_g2_i1	2324.8	152.534	4497.06	29.4824	4.88178	9.69388	0.0126332	0.242825	1.89849	Cyclic nucleotide gated channel	#
c93277_g1_i5	431.496	794.759	68.2332	0.085854	-3.54197	7.86339	0.0377836	0.423636	1.4227	Protein TRANSPARENT TESTA	#		c93751_g2_i1	158.356	26.1122	290.6	11.1289	3.47624	6.44477	0.0399694	0.43069	1.39827	Ankyrin-2	#
c93279_g1_i4	733.5	1051.87	415.128	0.394656	-1.34133	9.36808	0.0255282	0.349749	1.59298	Metal ion binding protein	#		c93759_g2_i9	643.558	173.002	1114.11	6.43988	2.68703	8.77816	0.0247688	0.344124	1.60609	Ferric-chelate reductase	#
c93285_g2_i3	3164.97	4565.48	1764.45	0.386476	-1.37155	11.4708	0.00316122	0.110567	2.50015	Putative uncharacterized protein	#		c93848_g1_i1	3111.23	579.015	5643.44	9.74662	3.2849	10.8199	0.00110344	0.0583259	2.95725	Cytochrome P450 fatty acid omega-hydroxylase	#
c93287_g1_i2	795.422	1136.03	454.817	0.400358	-1.32064	9.48946	0.0187504	0.299968	1.72699	AMP deaminase	#		c93856_g2_i5	16.0892	1.12234	31.056	27.6707	4.79029	2.56165	0.0262362	0.35306	1.5811	Putative uncharacterized protein	#
c93297_g4_i1	39.8985	69.2022	10.5948	0.153099	-2.70746	4.75901	0.023879	0.339185	1.62198	Putative uncharacterized protein	#		c93883_g1_i1	87.2774	32.3463	142.209	4.39644	2.13634	6.0837	0.0109033	0.225653	1.96244	F-box protein	#
c93331_g1_i1	362.684	560.34	165.027	0.294512	-1.7636	8.24836	0.00123269	0.0624022	2.90914	Cysteine-rich receptor-like protein kinase	#		c93902_g1_i6	432.194	241.114	623.274	2.58498	1.37015	8.59865	0.01339	0.252559	1.87322	BRI1-KD interacting protein 118-like protein	#
c93399_g2_i2	4395.01	6870.22	1919.8	0.279438	-1.8394	11.8264	0.0316275	0.386412	1.49994	NAC domain protein	#		c93903_g1_i1	832.742	309.136	1356.35	4.38755	2.13342	9.3388	0.000103764	0.0122374	3.98395	Pectinesterase	#
c93429_g2_i4	101.797	170.916	32.6785	0.191196	-2.38688	6.22371	0.00212189	0.0886098	2.67328	Glutamate receptor 2.7	#		c93933_g1_i2	469.582	235.698	703.467	2.98462	1.57754	8.66957	0.00371192	0.121722	2.4304	Beta-glucosidase G4	#
c93449_g2_i6	112.233	197.346	27.1206	0.137427	-2.86327	6.19295	0.000176093	0.0171761	3.75426	Cysteine-rich receptor-like protein kinase	#		c93942_g1_i1	220.294	122.504	318.084	2.59653	1.37658	7.62497	0.0293743	0.372439	1.53203	WD-repeat protein	#
c93449_g2_i8	437.26	613.076	261.445	0.426447	-1.22956	8.64514	0.0206375	0.313896	1.68534	Serine/threonine protein kinase	#		c93984_g2_i1	6263.59	2196.77	10330.4	4.70255	2.23344	12.2179	0.0343726	0.402541	1.46379	50S ribosomal protein L4	#
c93461_g1_i4	1761.24	2595.13	927.358	0.357346	-1.48461	10.5993	0.00938251	0.206953	2.02768	Proteasome subunit alpha type	#		c93985_g1_i2	235.809	142.306	329.313	2.31413	1.21047	7.75808	0.0486337	0.4766	1.31306	Nucleobase-ascorbate transporter	#
c93470_g2_i1	232.953	428.32	37.585	0.0877498	-3.51046	6.98732	0.00017391	0.0171491	3.75968	Putative uncharacterized protein	#		c94037_g1_i16	570.968	115.759	1026.18	8.86477	3.14808	8.42902	4.87659e-07	0.000197325	6.31188	Fatty acyl-CoA reductase	#
c93485_g1_i1	498.658	735.76	261.555	0.355489	-1.49212	8.77703	0.00850029	0.193495	2.07057	Auxin-induced protein 5NG4	#		c94065_g2_i1	214.515	98.1933	330.837	3.36924	1.75243	7.49376	0.00540351	0.149432	2.26732	Putative uncharacterized protein	#
c93485_g1_i3	592.662	876.903	308.422	0.351717	-1.50751	9.02252	0.00662603	0.167211	2.17875	Auxin-induced protein 5NG4	#		c94071_g2_i1	27526.7	15070	39983.5	2.65319	1.40773	14.5833	0.00196756	0.0839576	2.70607	Alanine aminotransferase	#
c93485_g1_i5	782.365	1067.54	497.192	0.465737	-1.10241	9.50887	0.0404023	0.431589	1.39359	Auxin-induced protein 5NG4	#		c94086_g1_i2	97.8158	41.8337	153.798	3.67641	1.8783	6.32574	0.0478665	0.4736	1.31997	Glycosyltransferase family GT8 protein	#
c93490_g1_i2	654.935	991.318	318.552	0.321342	-1.63782	9.13429	0.00244449	0.0956161	2.61181	Multidrug resistance protein ABC transporter family	#		c94088_g1_i1	7298.47	4077.41	10519.5	2.57995	1.36734	12.6771	0.00337722	0.115379	2.47144	2,3-bisphosphoglycerate-dependent phosphoglycerate mutase	#
c93507_g1_i1	2285.26	3351.11	1219.41	0.363882	-1.45846	10.9812	0.00233643	0.0937326	2.63145	Mannose-6-phosphate isomerase	#		c94098_g1_i3	1675.19	729.766	2620.61	3.59103	1.8444	10.4335	0.0377448	0.423636	1.42314	UDP-glucose glucosyltransferase	#
c93514_g4_i1	363.507	522.319	204.696	0.391898	-1.35145	8.35306	0.0097934	0.212816	2.00907	Putative uncharacterized protein	#		c94132_g3_i1	1875.77	592.568	3158.97	5.33097	2.4144	10.418	1.3393e-06	0.000449028	5.87312	Receptor-like protein kinase	#
c93557_g3_i8	119.205	182.191	56.2181	0.308567	-1.69635	6.66114	0.0229785	0.332071	1.63868	Uncharacterized protein	#		c94136_g1_i1	891.441	559.65	1223.23	2.18571	1.1281	9.69243	0.0250514	0.345707	1.60117	21 kDa protein\x3b Uncharacterized protein	#
c93590_g3_i3	58.6788	111.05	6.30796	0.056803	-4.13789	4.72612	0.000115528	0.0128499	3.93731	Putative uncharacterized protein	#		c94174_g1_i1	29430	16925.1	41934.9	2.47768	1.30899	14.7014	0.00496512	0.141759	2.30407	Sucrose-phosphate synthase	#
c93592_g1_i1	2931.21	4042.94	1819.49	0.450041	-1.15187	11.4053	0.0120284	0.23623	1.91979	Diacylglycerol O-acyltransferase	#		c94248_g1_i1	135.902	65.3196	206.485	3.16114	1.66045	6.85967	0.0192678	0.302675	1.71517	Serine/threonine protein kinase HT1	#
c93615_g1_i1	284.633	455.231	114.035	0.2505	-1.99712	7.83189	0.014146	0.259445	1.84937	Putative uncharacterized protein	#		c94329_g1_i1	290.97	127.035	454.905	3.58093	1.84033	7.90925	0.0414567	0.436886	1.38241	Protein kinase\x3b Receptor-like protein kinase	#
c93615_g1_i2	76.4946	137.84	15.1496	0.109907	-3.18564	5.51403	0.00058713	0.038276	3.23127	Putative uncharacterized protein	#		c94350_g1_i7	59.1184	15.9778	102.259	6.40005	2.67808	5.33704	0.00776326	0.182014	2.10996	Putative uncharacterized protein	#
c93634_g1_i1	386.456	567.218	205.693	0.362636	-1.46341	8.41606	0.0120029	0.235925	1.92072	Cc-nbs-lrr resistance protein	#		c94368_g1_i3	1068.39	416.812	1719.97	4.12649	2.04491	9.72571	0.04707	0.468721	1.32726	Alpha-D-xylosidase	#
c93634_g3_i1	558.889	969.602	148.176	0.152821	-2.71008	8.56621	0.00236879	0.0941472	2.62547	FAD linked oxidase, N-terminal\x3b Reticuline oxidase-like protein	#		c94423_g1_i1	4351.97	2577.47	6126.47	2.37693	1.2491	11.9563	0.00710371	0.173376	2.14851	Receptor-like kinase	#
c93643_g1_i7	326.912	554.194	99.6292	0.179773	-2.47575	7.87637	6.55888e-06	0.00152307	5.18317	Putative uncharacterized protein	#		c94431_g4_i2	136.803	73.9785	199.627	2.69844	1.43213	6.9251	0.04254	0.443524	1.3712	Putative uncharacterized protein	#
c93664_g1_i4	93.9934	147.509	40.4778	0.274409	-1.8656	6.27186	0.0169867	0.285812	1.76989	Receptor protein kinase-like protein	#		c94450_g1_i1	482.46	303.874	661.047	2.1754	1.12128	8.80797	0.0378571	0.423636	1.42185	MJK13.4 protein	#
c93682_g2_i3	564.01	805.057	322.963	0.401168	-1.31772	8.99409	0.0143413	0.261519	1.84341	B3 domain-containing protein	#		c94470_g2_i1	32.6645	9.35784	55.9712	5.98121	2.58044	4.5164	0.0442752	0.453159	1.35384	Cytochrome P450	#
c93692_g1_i1	111.632	221.428	1.83577	0.00829059	-6.91431	4.33354	0.000910343	0.0502702	3.04079	Plasma membrane ATPase	#		c94495_g1_i1	332.612	191.49	473.735	2.47395	1.30681	8.23453	0.0368094	0.415097	1.43404	tRNA pseudouridine synthase	#
c93696_g1_i2	358.337	508.956	207.717	0.408124	-1.29292	8.34494	0.0189791	0.301163	1.72172	ATP-dependent RNA helicase	#		c94547_g1_i1	656.505	364.515	948.495	2.60207	1.37966	9.19967	0.00690119	0.171854	2.16108	ABC transporter I family member	#
c93699_g2_i2	1749.98	2553.01	946.947	0.370913	-1.43085	10.6026	0.00315387	0.110475	2.50116	Cellulose synthase-like protein E1	#		c94547_g2_i2	77.8893	27.1562	128.623	4.7364	2.24379	5.8851	0.0365075	0.413711	1.43762	Putative uncharacterized protein	#
c93744_g1_i3	39899.6	79523.9	275.18	0.00346035	-8.17487	12.1917	0.0473581	0.470504	1.32461	Putative uncharacterized protein	#		c94587_g1_i1	314.68	82.2194	547.141	6.65464	2.73436	7.72859	2.65302e-05	0.00435411	4.57626	Membrane protein, putative	#
c93767_g3_i5	951.725	1323.89	579.559	0.437769	-1.19176	9.77469	0.0174808	0.28995	1.75744	Serine/threonine protein kinase	#		c94596_g2_i1	609.74	131.029	1088.45	8.30695	3.05432	8.5609	0.00070715	0.0419093	3.15049	Cytokinin-O-glucosyltransferase	#
c93768_g1_i3	1761.18	2362.32	1160.05	0.491065	-1.02601	10.693	0.0311583	0.384447	1.50643	Molybdenum cofactor sulfurase	#		c94596_g3_i1	45.924	3.30957	88.5384	26.7522	4.74159	4.09744	0.0228349	0.330606	1.6414	Cytokinin-O-glucosyltransferase	#
c93771_g4_i4	60.0078	115.762	4.25351	0.0367436	-4.76636	4.47184	1.53245e-05	0.00287721	4.81461	Putative uncharacterized protein	#		c94651_g1_i1	1313.4	741.189	1885.62	2.54405	1.34713	10.2073	0.00597136	0.159071	2.22393	Growth regulator-related protein	#
c93842_g1_i2	308.052	449.282	166.823	0.371309	-1.42931	8.09682	0.0113382	0.229592	1.94546	Putative uncharacterized protein	#		c94652_g3_i3	876.369	483.459	1269.28	2.62541	1.39254	9.61352	0.0269923	0.356503	1.56876	Putative uncharacterized protein	#
c93859_g1_i1	2920.68	4680.95	1160.42	0.247902	-2.01216	11.1865	5.42081e-05	0.0074617	4.26594	Alternative oxidase	#		c94672_g2_i1	3211.93	1199.12	5224.74	4.35714	2.12338	11.2895	0.0112728	0.228464	1.94797	Chlorophyll a-b binding protein	#
c93865_g1_i2	460.745	903.11	18.3804	0.0203524	-5.61866	7.00943	3.67303e-12	8.62024e-09	11.435	Putative uncharacterized protein	#		c94733_g1_i1	89.7267	15.9659	163.487	10.2398	3.35612	5.67498	0.0263762	0.353727	1.57879	Putative uncharacterized protein	#
c93865_g2_i5	489.091	962.396	15.7863	0.0164031	-5.92988	6.94554	4.96161e-15	2.32888e-11	14.3044	TNP2	#		c94758_g1_i1	138.716	68.5099	208.922	3.04952	1.60858	6.90253	0.0268381	0.35646	1.57125	Resistance protein	#
c93868_g1_i1	151.994	270.449	33.5397	0.124015	-3.01142	6.5735	0.000200534	0.0188253	3.69781	Beta-glucosidase D4	#		c94764_g1_i1	4403.18	2888.89	5917.46	2.04835	1.03446	12.0135	0.0280738	0.363076	1.5517	Putative uncharacterized protein	#
c93868_g1_i2	70.847	126.055	15.6386	0.124062	-3.01087	5.47248	0.00117794	0.0606254	2.92888	Beta-glucosidase D4	#		c94860_g1_i3	151.031	55.5337	246.528	4.43926	2.15032	6.87045	0.0363201	0.412526	1.43985	Pleiotropic drug resistance ABC transporter family protein	#
c93898_g1_i2	200.286	308.866	91.7065	0.296914	-1.75189	7.3949	0.0233627	0.334961	1.63148	(+)-neomenthol dehydrogenase	#		c94900_g1_i5	964.102	200.623	1727.58	8.61107	3.10619	9.20144	6.96463e-09	6.53812e-06	8.1571	HGWP repeat containing protein-like protein	#
c93931_g4_i1	353.241	630.211	76.2699	0.121023	-3.04665	7.77637	6.03974e-07	0.000232372	6.21898	F-box protein	#		c94941_g1_i1	819.004	532.923	1105.09	2.07363	1.05216	9.58386	0.0318624	0.387928	1.49672	Putative uncharacterized protein	#
c94002_g2_i1	19.6864	38.8057	0.567076	0.0146132	-6.09658	2.22991	0.00387292	0.125026	2.41196	TIR-NBS-LRR RCT1 resistance protein	#		c94943_g1_i2	1033.02	644.759	1421.28	2.20436	1.14036	9.9028	0.0188037	0.300207	1.72576	Plastid division regulator MinD	#
c94002_g3_i1	108.6	216.065	1.13415	0.00524913	-7.57371	3.96847	0.00069642	0.0416946	3.15713	Putative uncharacterized protein	#		c94962_g1_i1	1840.58	1082.01	2599.16	2.40215	1.26433	10.7117	0.00997977	0.215668	2.00088	Argininosuccinate lyase	#
c94014_g2_i1	192.44	350.136	34.7429	0.0992267	-3.33313	6.78521	1.63192e-06	0.000524652	5.7873	Putative uncharacterized protein	#		c94967_g2_i2	958.582	129.825	1787.34	13.7672	3.78317	8.91201	0.0305312	0.380125	1.51526	Transportin-3	#
c94064_g2_i1	25.3343	49.2655	1.40323	0.028483	-5.13376	3.05563	0.00156339	0.0723694	2.80593	Resistance protein	#		c94982_g1_i5	220.698	104.189	337.207	3.23649	1.69443	7.55028	0.0077142	0.181407	2.11271	Glucosyltransferase-6	#
c94106_g2_i6	25449.2	37891.6	13006.8	0.343262	-1.54262	14.4383	0.000830726	0.0469911	3.08054	MtN19 protein	#		c94991_g1_i1	419.597	263.185	576.008	2.18861	1.13001	8.60494	0.0470486	0.468721	1.32745	Root phototropism protein	#
c94114_g4_i1	227.746	357.211	98.2802	0.275132	-1.86181	7.54973	0.0351778	0.40606	1.45373	Zeaxanthin epoxidase	#		c94999_g1_i1	1885.03	907.337	2862.72	3.15508	1.65768	10.6543	0.000560382	0.0373625	3.25152	Abhydrolase domain-containing protein FAM108C1\x3b Esterase/lipase/thioesterase	#
c94117_g1_i3	132.835	205.818	59.852	0.290801	-1.7819	6.79428	0.0143949	0.262294	1.84179	ATP-dependent RNA helicase chl1	#		c95026_g1_i2	3689.2	2250.89	5127.5	2.27799	1.18776	11.7302	0.035156	0.40606	1.454	6-phosphofructo-2-kinase/fructose-2, 6-biphosphatase	#
c94119_g1_i1	859.348	1274.09	444.604	0.348958	-1.51888	9.55581	0.00242325	0.0955194	2.6156	Lipase	#		c95139_g2_i6	481.355	138.973	823.737	5.92734	2.56738	8.40235	9.25959e-05	0.0113184	4.03341	Auxin response factor	#
c94139_g1_i2	15822.7	21814.5	9830.97	0.450662	-1.14988	13.8381	0.0335069	0.398163	1.47487	Putative uncharacterized protein	#		c95151_g1_i1	2865.98	1884.09	3847.87	2.0423	1.03019	11.3947	0.0305516	0.380178	1.51497	Obtusifoliol-14-demethylase	#
c94152_g2_i1	30.7078	60.5651	0.850615	0.0140446	-6.15384	2.8435	0.0147573	0.265801	1.83099	Putative uncharacterized protein	#		c95161_g2_i2	131.161	52.8492	209.472	3.96359	1.98681	6.71721	0.0448696	0.456456	1.34805	Glycosyltransferase family GT8 protein	#
c94160_g2_i3	430.752	751.172	110.331	0.146878	-2.76731	8.16935	0.0258765	0.351854	1.58709	Putative uncharacterized protein	#		c95172_g3_i1	63.223	16.9226	109.523	6.47203	2.69422	5.42799	0.00576026	0.15521	2.23956	F-box domain containing protein	#
c94160_g2_i6	88.3325	171.128	5.5371	0.0323565	-4.9498	4.94403	0.0241	0.340461	1.61798	Putative uncharacterized protein	#		c95180_g1_i2	41.1194	3.69913	78.5397	21.2319	4.40816	4.09127	0.000588761	0.038276	3.23006	Putative uncharacterized protein	#
c94167_g1_i1	2486.08	3485.62	1486.55	0.426482	-1.22944	11.1525	0.0107926	0.223755	1.96687	Putative uncharacterized protein	#		c95204_g1_i14	139.673	2.24468	277.101	123.448	6.94776	4.64039	1.21591e-11	2.5942e-08	10.9151	Putative uncharacterized protein	#
c94172_g4_i2	17.2397	32.7633	1.71613	0.0523796	-4.25485	2.90658	0.0281127	0.363076	1.5511	Putative uncharacterized protein	#		c95218_g1_i1	1534.45	962.226	2106.67	2.18937	1.13051	10.4755	0.0411692	0.435364	1.38543	ABC transporter B family member	#
c94184_g1_i1	4395.23	7362.6	1427.86	0.193934	-2.36636	11.6628	3.20861e-05	0.00498695	4.49368	Cc-nbs-lrr resistance protein	#		c95228_g1_i2	793.563	414.903	1172.22	2.82529	1.4984	9.44583	0.01763	0.28995	1.75375	Enhanced disease susceptibility	#
c94191_g2_i1	724.285	1009.42	439.149	0.435051	-1.20074	9.37894	0.0238618	0.339185	1.6223	Cytochrome P450	#		c95228_g1_i4	898.988	503.05	1294.93	2.57415	1.3641	9.65661	0.019554	0.30471	1.70876	Enhanced disease susceptibility	#
c94206_g1_i1	328.426	516.315	140.536	0.272191	-1.87731	8.07345	0.00780896	0.18272	2.10741	WRKY transcription factor	#		c95235_g1_i8	314.063	17.1968	610.929	35.5258	5.1508	6.67946	0.00475263	0.138386	2.32307	Flavoprotein wrbA	#
c94244_g1_i3	156.583	262.943	50.2222	0.191	-2.38835	6.84443	0.0115998	0.231595	1.93555	Stress-induced receptor-like kinase	#		c95253_g3_i2	108.919	56.0081	161.829	2.88939	1.53077	6.57295	0.0492921	0.479541	1.30722	Morn repeat protein	#
c94293_g1_i1	444.663	608.931	280.395	0.460472	-1.11882	8.69073	0.0354057	0.407122	1.45093	Putative uncharacterized protein	#		c95259_g1_i1	1268.16	658.821	1877.51	2.84979	1.51086	10.1192	0.00464807	0.136879	2.33273	Importin subunit alpha-2	#
c94330_g2_i1	1007.43	1394.05	620.808	0.445326	-1.16707	9.86154	0.017217	0.287796	1.76404	U-box domain-containing protein	#		c95259_g3_i1	54.1978	14.965	93.4307	6.24329	2.64231	5.22467	0.0274727	0.359797	1.5611	Putative uncharacterized protein	#
c94344_g1_i3	127.669	197.104	58.2336	0.295447	-1.75903	6.74329	0.0148599	0.266015	1.82799	Putative uncharacterized protein	#		c95266_g1_i2	607.067	35.4148	1178.72	33.2832	5.05672	7.67464	0.0216811	0.321899	1.66392	Pectate lyase	#
c94354_g1_i2	142.405	218.044	66.7658	0.306203	-1.70744	6.91476	0.0221839	0.325988	1.65396	Cytochrome P450 monooxygenase	#		c95280_g3_i5	3554.66	1986.64	5122.69	2.57857	1.36657	11.6394	0.00415799	0.129593	2.38112	Beta-galactosidase	#
c94359_g1_i3	129.105	206.127	52.0829	0.252673	-1.98466	6.69506	0.0126593	0.243127	1.89759	Disease resistance protein	#		c95288_g1_i2	336.082	201.742	470.422	2.3318	1.22144	8.26709	0.0348992	0.405647	1.45718	Exocyst complex component	#
c94371_g1_i1	123.879	192.779	54.9801	0.285198	-1.80996	6.68582	0.0131357	0.248642	1.88155	Pentatricopeptide repeat-containing protein	#		c95296_g3_i1	262.958	107.268	418.649	3.90285	1.96453	7.72733	0.0443269	0.453491	1.35333	Putative uncharacterized protein	#
c94391_g1_i3	194.358	277.118	111.598	0.40271	-1.31219	7.45826	0.0450158	0.457547	1.34663	Coiled-coil domain-containing protein 109A	#		c95298_g3_i1	1612.84	842.807	2382.87	2.82731	1.49943	10.4688	0.0261021	0.352868	1.58332	Aspartic proteinase nepenthesin-2	#
c94393_g2_i4	1575.68	2189.59	961.773	0.439249	-1.18689	10.503	0.013921	0.258067	1.85633	Aminopeptidase N	#		c95306_g2_i1	2470	1629.29	3310.71	2.032	1.0229	11.1815	0.0304314	0.379584	1.51668	Pectin acetylesterase	#
c94400_g2_i4	42.9204	79.6609	6.17999	0.0775787	-3.6882	4.4717	0.00124503	0.0627028	2.90482	Putative uncharacterized protein	#		c95309_g1_i1	4965.74	1915.37	8016.12	4.18516	2.06528	11.936	0.000707039	0.0419093	3.15056	Beta-glucosidase	#
c94403_g1_i2	154.123	258.503	49.7427	0.192426	-2.37762	6.82523	0.000297295	0.0241105	3.52681	Matrix metalloproteinase-9	#		c95309_g1_i4	2756.75	968.302	4545.2	4.69399	2.23081	11.0347	0.00711276	0.173376	2.14796	Beta-glucosidase	#
c94409_g3_i6	95.2365	160.701	29.772	0.185263	-2.43235	6.11206	0.0116158	0.231595	1.93495	Lysine histidine transporter	#		c95337_g1_i1	3087	1966.07	4207.94	2.14028	1.0978	11.49	0.020773	0.314623	1.6825	Fasciclin-like arabinogalactan protein	#
c94418_g1_i1	2533.02	4479.83	586.205	0.130854	-2.93397	10.6622	2.60875e-08	2.04083e-05	7.58357	MLO-like protein	#		c95353_g2_i1	250.712	78.404	423.02	5.39538	2.43173	7.50872	0.0141941	0.260047	1.84789	Aquaporin TIP2-1	#
c94440_g1_i5	95.1372	159.81	30.4646	0.19063	-2.39115	6.12464	0.00423391	0.131495	2.37326	Receptor-like kinase	#		c95389_g1_i2	370.145	182.322	557.968	3.06034	1.61369	8.31719	0.0048651	0.140097	2.31291	Putative uncharacterized protein	#
c94473_g1_i4	44.0983	75.4943	12.7022	0.168254	-2.57128	4.95265	0.0185722	0.298184	1.73114	AP2-like ethylene-responsive transcription factor	#		c95407_g1_i3	94.7419	44.5347	144.949	3.25474	1.70254	6.32813	0.0397756	0.430399	1.40038	F-box/kelch-repeat protein	#
c94479_g1_i2	1731.77	2967.36	496.19	0.167216	-2.58021	10.2449	0.047035	0.468721	1.32758	Putative uncharacterized protein	#		c95413_g1_i4	292.824	176.009	409.638	2.32737	1.2187	8.06886	0.0359592	0.410971	1.44419	DNA-(Apurinic or apyrimidinic site) lyase	#
c94487_g2_i1	5060.29	7291.2	2829.38	0.388054	-1.36567	12.1491	0.00222633	0.090876	2.65241	Cytochrome P450	#		c95520_g1_i2	1892.83	1178.85	2606.81	2.21132	1.14491	10.7756	0.0247576	0.344124	1.60629	Putative uncharacterized protein	#
c94491_g2_i1	2905.2	3947.66	1862.74	0.47186	-1.08357	11.405	0.0150549	0.267265	1.82232	MLO-like protein	#		c95585_g4_i1	153.609	44.8453	262.373	5.85063	2.54859	6.76118	0.000371082	0.028171	3.43053	FTa\x3b FTa1\x3b Uncharacterized protein	#
c94492_g1_i2	100.541	167.008	34.0737	0.204024	-2.29319	6.23718	0.00696807	0.172141	2.15689	Replication protein A 70 kDa DNA-binding subunit	#		c95599_g1_i2	575.034	253.068	897	3.5445	1.82558	8.89617	0.000848671	0.0475357	3.07126	Zinc finger MYM-type protein	#
c94492_g1_i5	498.388	749.796	246.981	0.329397	-1.6021	8.7493	0.0183589	0.296059	1.73615	ATP-dependent DNA helicase PIF1	#		c95648_g3_i2	196.184	73.8783	318.49	4.311	2.10802	7.26109	0.0326932	0.393475	1.48554	Kinesin light chain	#
c94514_g1_i3	120.683	232.495	8.87056	0.0381538	-4.71203	5.50504	7.62194e-08	4.70735e-05	7.11793	Phosphoenolpyruvate carboxykinase	#		c95713_g1_i1	35.4187	11.4173	59.4202	5.2044	2.37973	4.70301	0.0469121	0.468721	1.32871	Putative uncharacterized protein	#
c94533_g2_i3	757.402	1137.83	376.975	0.331311	-1.59374	9.3552	0.0414144	0.436834	1.38285	Putative uncharacterized protein	#		c95718_g1_i6	845.225	453.24	1237.21	2.72971	1.44875	9.5485	0.0230298	0.332607	1.63771	Putative uncharacterized protein	#
c94540_g1_i15	1977.97	2696.72	1259.23	0.466947	-1.09867	10.8477	0.0279062	0.36204	1.5543	Receptor-like protein kinase	#		c95722_g1_i1	548.988	199.979	897.998	4.49046	2.16686	8.72714	0.0211573	0.316874	1.67454	Leucine-rich repeat receptor-like protein kinase	#
c94557_g2_i3	408.445	558.066	258.824	0.463787	-1.10847	8.57006	0.044486	0.454722	1.35178	Putative uncharacterized protein	#		c95744_g1_i4	983.669	240.802	1726.54	7.16993	2.84196	9.33268	0.0180867	0.293959	1.74264	(R)-limonene synthase	#
c94586_g1_i2	145.063	256.183	33.9424	0.132493	-2.91601	6.54303	0.00267738	0.100308	2.57229	Clathrin heavy chain	#		c95822_g1_i2	109.735	1.86426	217.605	116.725	6.86697	4.33209	8.08917e-07	0.00028335	6.0921	Putative uncharacterized protein	#
c94589_g1_i3	485.53	729.386	241.674	0.331339	-1.59362	8.71373	0.0026464	0.0998434	2.57734	GRAM domain-containing protein 1B	#		c95865_g1_i2	26.8754	1.8734	51.8775	27.6917	4.79138	3.30135	0.00270922	0.101246	2.56716	Amine oxidase	#
c94618_g2_i4	176.318	324.159	28.4768	0.087848	-3.50885	6.58614	0.0166729	0.282997	1.77799	E3 ubiquitin-protein ligase MARCH3	#		c96139_g2_i1	947.891	625.377	1270.4	2.03142	1.02249	9.79983	0.0381468	0.424297	1.41854	Putative uncharacterized protein	#
c94669_g2_i8	3633.04	5412	1854.09	0.34259	-1.54545	11.6292	0.000846456	0.0475251	3.0724	ABC transporter A family member	#		c96193_g1_i1	1117.85	459.242	1776.46	3.86825	1.95168	9.81895	0.0146093	0.264149	1.83537	Zinc knuckle family protein	#
c94688_g1_i1	825.703	1132.57	518.835	0.458104	-1.12625	9.58226	0.0268753	0.356503	1.57065	Putative uncharacterized protein	#		c96223_g1_i5	254.468	115.051	393.885	3.42357	1.7755	7.73388	0.0253477	0.34809	1.59606	Disease resistance protein	#
c94699_g2_i1	786.671	1251.65	321.692	0.257015	-1.96008	9.30958	0.00680965	0.17053	2.16687	Receptor-like serine/threonine kinase	#		c114700_g1_i1	110.27	2.54938	217.99	85.507	6.41797	4.55913	0.00167002	0.0758098	2.77728	Putative uncharacterized protein	#
c94699_g2_i2	451.559	766.738	136.38	0.177871	-2.4911	8.33704	0.0243437	0.341904	1.61361	Leucine-rich repeat family protein / protein kinase family protein	#		c172381_g1_i1	44.9902	4.02342	85.957	21.3642	4.41712	4.21698	0.0138833	0.257572	1.85751	Putative uncharacterized protein	#
c94702_g1_i3	558.381	794.108	322.654	0.40631	-1.29935	8.98352	0.0171308	0.287173	1.76622	Nbs-lrr resistance protein	#		c4488_g1_i1	52.0666	0	104.133	Inf	Inf	#NUM!	0.000487024	0.0341193	3.31245	Ubiquitin carboxyl-terminal hydrolase family protein	#
c94712_g1_i3	248.553	406.546	90.5591	0.222752	-2.16649	7.58403	0.000349737	0.0273891	3.45626	Cysteine-rich receptor-like protein kinase\x3b Protein kinase	#		c10648_g1_i1	46.6923	0	93.3846	Inf	Inf	#NUM!	1.61291e-07	7.72517e-05	6.79239	Putative uncharacterized protein	#
c94723_g2_i1	2731.82	4735	728.646	0.153885	-2.70007	10.8591	0.000216745	0.0196401	3.66405	UDP-glucosyltransferase HRA25	#		c10981_g1_i1	11.7536	0	23.5072	Inf	Inf	#NUM!	0.0179677	0.293185	1.74551	Putative uncharacterized protein	#
c94731_g1_i4	827.105	1124.89	529.324	0.470558	-1.08756	9.59179	0.0329334	0.394025	1.48236	1-aminocyclopropane-1-carboxylate oxidase-like protein	#		c26878_g1_i1	8.74653	0	17.4931	Inf	Inf	#NUM!	0.0412102	0.435462	1.385	Putative uncharacterized protein	#
c94738_g1_i1	349.519	617.461	81.5766	0.132116	-2.92012	7.81014	7.15232e-07	0.000258243	6.14555	Putative uncharacterized protein	#		c29331_g1_i1	11.966	0	23.9321	Inf	Inf	#NUM!	0.0116345	0.231595	1.93425	DNA-binding related protein	#
c94738_g1_i7	33.4168	61.2735	5.56011	0.0907423	-3.46208	4.20615	0.00681568	0.17053	2.16649	Putative uncharacterized protein	#		c32116_g1_i1	148.215	0	296.43	Inf	Inf	#NUM!	0.0116963	0.231899	1.93195	Putative uncharacterized protein	#
c94739_g1_i1	483.994	765.539	202.449	0.264453	-1.91892	8.62087	0.0267501	0.356119	1.57267	WD repeat-containing protein-like protein	#		c37278_g1_i1	8.66555	0	17.3311	Inf	Inf	#NUM!	0.0469241	0.468721	1.3286	Putative uncharacterized protein	#
c94750_g1_i1	955.971	1591.26	320.684	0.201528	-2.31095	9.48048	6.10728e-06	0.00148031	5.21415	DUF246 domain-containing protein	#		c38534_g1_i1	10.8163	0	21.6327	Inf	Inf	#NUM!	0.0262024	0.352868	1.58166	Receptor-like protein kinase	#
c94785_g1_i4	477.735	717.424	238.046	0.331807	-1.59158	8.69089	0.0025365	0.097421	2.59577	WRKY transcription factor	#		c40759_g1_i1	11.5234	0	23.0468	Inf	Inf	#NUM!	0.0152403	0.269131	1.81701	Oligopeptide transporter	#
c94796_g5_i1	69.9417	123.632	16.2511	0.131447	-2.92745	5.48619	0.00218081	0.0896346	2.66138	Cathepsin C	#		c40965_g1_i1	16.979	0	33.958	Inf	Inf	#NUM!	0.0334843	0.398096	1.47516	Putative uncharacterized protein	#
c94814_g1_i3	3512.31	4982.59	2042.03	0.409834	-1.28689	11.6392	0.00838865	0.191884	2.07631	Putative uncharacterized protein	#		c42929_g1_i1	13.7847	0	27.5694	Inf	Inf	#NUM!	0.00604905	0.160051	2.21831	F-box family protein	#
c94821_g4_i2	432.776	598.73	266.822	0.445646	-1.16603	8.64275	0.0329048	0.394001	1.48274	Kinase-like protein	#		c47404_g1_i1	17.8627	0	35.7254	Inf	Inf	#NUM!	0.0013386	0.0653696	2.87335	Helicase-like protein	#
c94826_g1_i3	902.741	1428.44	377.042	0.263954	-1.92164	9.5194	8.08582e-05	0.0100405	4.09228	Cellulose synthase-like protein G1	#		c48152_g1_i1	11.0762	0	22.1524	Inf	Inf	#NUM!	0.0166661	0.282997	1.77817	Putative uncharacterized protein	#
c94826_g1_i5	868.161	1361.39	374.933	0.275405	-1.86037	9.48068	0.000150599	0.0154954	3.82218	Cellulose synthase	#		c48413_g1_i2	15.0416	0	30.0833	Inf	Inf	#NUM!	0.00468171	0.137344	2.3296	F-box/LRR-repeat protein	#
c94834_g1_i3	2398.96	3468.92	1328.99	0.383115	-1.38415	11.0682	0.003663	0.120898	2.43616	Putative uncharacterized protein	#		c48996_g1_i1	10.744	0	21.488	Inf	Inf	#NUM!	0.0218206	0.32269	1.66113	Putative uncharacterized protein	#
c94843_g2_i1	3132.41	4245.9	2018.92	0.475499	-1.07249	11.5156	0.0196922	0.305659	1.70571	Coiled-coil domain-containing protein	#		c54310_g1_i1	38.0808	0	76.1616	Inf	Inf	#NUM!	0.000356132	0.0275844	3.44839	Putative uncharacterized protein	#
c94861_g2_i1	19.9571	37.9648	1.94928	0.0513443	-4.28365	3.10477	0.0472187	0.469367	1.32589	Gibberellin-regulated protein	#		c54604_g1_i1	43.9383	0	87.8767	Inf	Inf	#NUM!	0.00126164	0.0631333	2.89906	Cysteine proteinase	#
c94871_g1_i2	95.8182	157.929	33.7069	0.21343	-2.22816	6.18905	0.00638194	0.165135	2.19505	Sister chromatid cohesion 1 protein	#		c56544_g1_i1	13.7531	0	27.5063	Inf	Inf	#NUM!	0.00705045	0.173162	2.15178	Uncharacterized protein\x3b Zinc finger A20 and AN1 domain-containing stress-associated protein	#
c94871_g1_i5	125.484	212.245	38.7232	0.182445	-2.45446	6.50236	0.00122337	0.062161	2.91244	Double-strand-break repair protein rad21-like protein	#		c56636_g1_i1	13.5266	0	27.0532	Inf	Inf	#NUM!	0.00680207	0.17053	2.16736	Putative uncharacterized protein	#
c94896_g1_i4	243.927	416.533	71.3199	0.171223	-2.54605	7.42926	2.37211e-05	0.00400511	4.62487	Potassium transporter	#		c57606_g1_i1	16.702	0	33.404	Inf	Inf	#NUM!	0.00258368	0.0984358	2.58776	Peptidyl-prolyl cis-trans isomerase	#
c94972_g2_i6	156.448	287.56	25.337	0.0881105	-3.50454	6.41545	0.0021434	0.0890327	2.6689	Repressor of silencing	#		c58872_g1_i1	17.2127	0	34.4254	Inf	Inf	#NUM!	0.00172967	0.0774676	2.76204	Putative uncharacterized protein	#
c94972_g2_i8	144.008	262.856	25.1606	0.0957202	-3.38503	6.34561	0.000542501	0.0366915	3.2656	DNA glycosylase	#		c59828_g1_i1	116.643	0	233.287	Inf	Inf	#NUM!	0.0492498	0.479541	1.3076	Elongation factor 1-alpha	#
c94990_g1_i3	122.936	178.094	67.7772	0.38057	-1.39377	6.77961	0.0438442	0.451109	1.35809	Leucine-rich repeat family protein / protein kinase family protein	#		c61719_g1_i1	33.2511	0	66.5023	Inf	Inf	#NUM!	0.000454696	0.0323329	3.34228	LOB domain-containing protein	#
c95032_g1_i6	573.137	869.962	276.313	0.317615	-1.65465	8.93748	0.00213556	0.0889449	2.67049	Receptor-like kinase	#		c65528_g1_i1	23.6619	0	47.3238	Inf	Inf	#NUM!	0.00073225	0.0429629	3.13534	Putative uncharacterized protein	#
c95032_g1_i9	32.8746	58.4436	7.3056	0.125002	-2.99997	4.36899	0.0196541	0.305471	1.70655	Receptor-like protein kinase	#		c66947_g1_i1	134.673	0	269.345	Inf	Inf	#NUM!	7.41139e-05	0.00946815	4.1301	ABC transporter B family member	#
c95041_g1_i3	721.454	988.109	454.799	0.460272	-1.11944	9.38881	0.023187	0.334054	1.63476	With no lysine kinase	#		c67479_g1_i1	61.0173	0	122.035	Inf	Inf	#NUM!	0.000151086	0.0154954	3.82078	Putative uncharacterized protein	#
c95061_g2_i1	266.567	412.094	121.04	0.29372	-1.76749	7.80309	0.00448521	0.134093	2.34822	MORC family CW-type zinc finger protein	#		c71094_g1_i1	11.2082	0	22.4164	Inf	Inf	#NUM!	0.0167196	0.28352	1.77678	Helicase-like protein	#
c95066_g2_i1	471.277	717.94	224.614	0.312859	-1.67641	8.64951	0.00192224	0.0824735	2.71619	60S ribosomal protein L18a	#		c71787_g1_i1	10.6221	0	21.2441	Inf	Inf	#NUM!	0.0215206	0.320677	1.66715	Ubiquitin carboxyl-terminal hydrolase	#
c95090_g1_i1	32.6945	58.499	6.88994	0.117779	-3.08585	4.32742	0.0175633	0.28995	1.75539	Putative uncharacterized protein	#		c72330_g1_i4	11.1523	0	22.3047	Inf	Inf	#NUM!	0.0162876	0.280656	1.78814	Putative uncharacterized protein	#
c95105_g1_i1	72.8083	140.937	4.67993	0.0332059	-4.91242	4.68269	4.09502e-06	0.00111751	5.38774	Putative uncharacterized protein	#		c74786_g1_i1	30.7791	0	61.5581	Inf	Inf	#NUM!	0.000441173	0.0315667	3.35539	Phospholipase like protein	#
c95126_g2_i1	365.036	517.843	212.229	0.409832	-1.2869	8.37292	0.0301416	0.378195	1.52083	Putative uncharacterized protein	#		c79871_g1_i1	258.56	0	517.119	Inf	Inf	#NUM!	0.0298082	0.375708	1.52566	Mitochondrial import receptor subunit TOM20	#
c95128_g4_i3	372.031	579.758	164.304	0.283401	-1.81909	8.26976	0.000902678	0.0500826	3.04447	Anthocyanidin 3-O-glucosyltransferase	#		c81649_g3_i1	13.055	0	26.1101	Inf	Inf	#NUM!	0.0085126	0.193587	2.06994	Receptor protein kinase-like protein	#
c95129_g2_i1	154.591	270.204	38.9784	0.144255	-2.7933	6.68126	0.0220199	0.32441	1.65718	Cytochrome P450 71B10\x3b Cytochrome P450 monooxygenase CYP711A12	#		c83602_g1_i2	86.7717	0	173.543	Inf	Inf	#NUM!	6.60186e-05	0.00856017	4.18033	Subtilisin-like protease	#
c95134_g1_i1	256.136	385.85	126.422	0.327645	-1.6098	7.787	0.0179214	0.293099	1.74663	Lectin-domain containing receptor kinase A4.2	#		c84269_g2_i1	29.9484	0	59.8968	Inf	Inf	#NUM!	0.000436415	0.0315053	3.3601	Kinesin-4	#
c95140_g2_i3	212.771	370.391	55.1507	0.148899	-2.7476	7.15911	3.7025e-05	0.00564247	4.4315	Anthranilate N-benzoyltransferase protein\x3b Transferase	#		c85373_g1_i1	83.3324	0	166.665	Inf	Inf	#NUM!	0.000197905	0.0187167	3.70354	F-box/FBD/LRR-repeat protein	#
c95180_g2_i5	528.061	735.398	320.725	0.436124	-1.19719	8.92379	0.0191848	0.302459	1.71704	TNP2	#		c85586_g1_i5	123.611	0	247.221	Inf	Inf	#NUM!	0.000752155	0.0439113	3.12369	(+)-delta-cadinene synthase isozyme A	#
c95207_g2_i1	151.773	274.471	29.0749	0.105931	-3.23881	6.48111	9.76125e-06	0.00202732	5.01049	Putative uncharacterized protein	#		c85903_g4_i3	11.7683	0	23.5366	Inf	Inf	#NUM!	0.0246579	0.343682	1.60804	Putative uncharacterized protein	#
c95222_g5_i3	113.528	189.407	37.6499	0.198778	-2.33077	6.39996	0.00231581	0.0932244	2.6353	Tir-nbs-lrr resistance protein	#		c85932_g2_i7	27.0745	0	54.1491	Inf	Inf	#NUM!	5.74571e-05	0.00770548	4.24066	Putative uncharacterized protein	#
c95261_g1_i1	584.487	1048.69	120.279	0.114694	-3.12414	8.47231	9.69065e-05	0.0116245	4.01365	E3 ubiquitin-protein ligase RGLG2	#		c86291_g2_i1	24.531	0	49.062	Inf	Inf	#NUM!	0.000140966	0.0148355	3.85089	Ferulate 5-hydroxylase	#
c95273_g1_i1	139.572	203.026	76.1171	0.374913	-1.41537	6.95784	0.0422759	0.441914	1.37391	Kinase-like protein	#		c87574_g2_i1	73.0288	0	146.058	Inf	Inf	#NUM!	0.0317877	0.387747	1.49774	O-acyltransferase WSD1	#
c95299_g1_i2	792.857	1092.59	493.128	0.45134	-1.14771	9.51968	0.0247129	0.343866	1.60708	Siroheme synthase	#		c89132_g2_i1	18.6257	0	37.2514	Inf	Inf	#NUM!	0.00100457	0.0541982	2.99802	Putative uncharacterized protein	#
c95312_g1_i1	4928.52	6699.23	3157.81	0.471368	-1.08507	12.1672	0.0231639	0.333927	1.63519	Histidine kinase	#		c90272_g3_i3	23.9222	0	47.8443	Inf	Inf	#NUM!	0.000206009	0.0189006	3.68611	Vacuolar sorting receptor	#
c95312_g1_i3	3050.95	4156.78	1945.12	0.467941	-1.0956	11.4734	0.0240912	0.340461	1.61814	Histidine kinase	#		c92027_g4_i1	32.1122	0	64.2244	Inf	Inf	#NUM!	0.0294506	0.37315	1.53091	Putative uncharacterized protein	#
c95316_g1_i6	159.059	282.166	35.9517	0.127413	-2.97241	6.6542	2.5488e-05	0.0042424	4.59366	Putative uncharacterized protein	#		c92027_g4_i5	117.828	0	235.656	Inf	Inf	#NUM!	0.00320371	0.111555	2.49435	Putative uncharacterized protein	#
c95333_g1_i3	11531.9	15496.5	7567.26	0.488322	-1.0341	13.4026	0.0211395	0.316809	1.67491	Beta-glucosidase	#		c93258_g3_i1	19.1158	0	38.2316	Inf	Inf	#NUM!	0.00171894	0.0771356	2.76474	Putative uncharacterized protein	#
c95343_g1_i1	1840.18	2455.28	1225.08	0.49896	-1.003	10.7602	0.0346569	0.404204	1.46021	Serine/threonine protein kinase family protein	#		c93751_g5_i1	8.84437	0	17.6887	Inf	Inf	#NUM!	0.0391629	0.429493	1.40712	Serine/threonine protein phosphatase 6 regulatory ankyrin repeat subunit C	#
c95345_g1_i1	777.617	1139.83	415.405	0.364445	-1.45623	9.42649	0.0189233	0.300939	1.723	Putative uncharacterized protein	#		c126987_g1_i1	9.96218	0	19.9244	Inf	Inf	#NUM!	0.0280387	0.363076	1.55224	Xylogalacturonan beta-1,3-xylosyltransferase	#
c95354_g2_i1	21.2953	39.1458	3.44475	0.0879979	-3.50639	3.53759	0.0354878	0.407848	1.44992	Putative uncharacterized protein	#		c127507_g1_i1	9.83731	0	19.6746	Inf	Inf	#NUM!	0.0260899	0.352868	1.58353	Putative uncharacterized protein	#
c95376_g1_i1	699.503	1173.17	225.838	0.192502	-2.37705	9.00767	0.000250258	0.0218338	3.60161	Kinase-like protein	#		c144662_g1_i1	14.4359	0	28.8719	Inf	Inf	#NUM!	0.0046979	0.137647	2.3281	Receptor-like kinase	#
c95417_g3_i1	70.4707	115.368	25.5734	0.221668	-2.17353	5.76334	0.0145187	0.263664	1.83807	Cytochrome P450	#
c95417_g1_i2	263.435	444.932	81.9371	0.184156	-2.441	7.57694	7.4939e-05	0.00950672	4.12529	Putative uncharacterized protein	#
c95422_g2_i1	76.4042	129.656	23.1522	0.178566	-2.48547	5.77581	0.0195434	0.30471	1.709	Receptor-like protein kinase	#
c95441_g1_i2	7295.04	9879.96	4710.12	0.476735	-1.06874	12.7359	0.0209299	0.314763	1.67923	Phosphoglucomutase	#
c95441_g1_i8	602.424	853.173	351.675	0.412197	-1.2786	9.0974	0.0114002	0.23025	1.94309	Beta-ureidopropionase	#
c95448_g1_i2	26.6532	46.9859	6.32045	0.134518	-2.89413	4.10709	0.04117	0.435364	1.38542	Polynucleotidyl transferase	#
c95448_g1_i5	152.563	241.535	63.59	0.263274	-1.92536	6.95341	0.00629214	0.163782	2.2012	F-box protein	#
c95469_g1_i8	110.252	217.15	3.35448	0.0154477	-6.01646	4.75432	9.42576e-10	1.10607e-06	9.02568	Putative uncharacterized protein	#
c95473_g2_i1	675.643	921.165	430.12	0.466931	-1.09872	9.29796	0.0405871	0.432972	1.39161	DNA repair and recombination protein PIF1	#
c95511_g1_i3	139.861	206.623	73.0983	0.353776	-1.49909	6.94131	0.0283299	0.36439	1.54775	Cytokinin oxidase	#
c95517_g1_i8	395.931	551.432	240.43	0.436011	-1.19756	8.50826	0.0367743	0.415097	1.43446	Intracellular protease PfpI family	#
c95522_g1_i4	163.572	272.03	55.114	0.202603	-2.30327	6.93598	0.000681638	0.0415447	3.16645	Putative uncharacterized protein	#
c95562_g1_i4	681.798	944.221	419.374	0.444148	-1.17089	9.29754	0.0407271	0.433814	1.39012	S-receptor kinase-like protein	#
c95564_g1_i4	556.667	897.232	216.102	0.240854	-2.05377	8.78245	0.000109055	0.0127971	3.96235	Putative uncharacterized protein	#
c95567_g1_i3	441.978	642.766	241.191	0.375239	-1.41412	8.62109	0.0137382	0.256094	1.86207	Syntaxin-121	#
c95591_g5_i2	15.6224	29.8415	1.40323	0.0470227	-4.4105	2.694	0.0263336	0.353514	1.57949	Putative uncharacterized protein	#
c95606_g1_i2	226.118	391.583	60.652	0.154889	-2.69069	7.26783	2.6967e-05	0.00436475	4.56917	Myb-like transcription factor	#
c95619_g2_i2	15376.6	21282.1	9471.22	0.445033	-1.16802	13.7933	0.00566085	0.153235	2.24712	Chitinase	#
c95632_g1_i4	606	953.62	258.38	0.270947	-1.88392	8.95531	0.000299549	0.0241584	3.52353	Serine/threonine protein kinase	#
c95654_g1_i1	9234.55	16131	2338.15	0.144948	-2.78639	12.5843	2.09482e-08	1.82086e-05	7.67885	Xylan 1 4-beta-xylosidase	#
c95689_g1_i2	1487.44	2186.5	788.387	0.360571	-1.47164	10.3586	0.00252305	0.0973659	2.59807	Multidrug export protein mepA	#
c95696_g1_i3	221.753	320.041	123.465	0.385779	-1.37415	7.63504	0.0270711	0.356503	1.56749	Wall-associated receptor kinase-like protein	#
c95732_g1_i1	2410.58	3440.61	1380.54	0.401248	-1.31743	11.0897	0.00609081	0.160613	2.21533	Kinase R-like protein	#
c95743_g1_i7	225.891	371.291	80.4907	0.216786	-2.20566	7.43358	0.000615454	0.0392703	3.2108	Putative uncharacterized protein	#
c95748_g3_i3	194.392	384.879	3.90468	0.0101452	-6.62306	5.27673	0.0131768	0.249192	1.88019	Putative uncharacterized protein	#
c95749_g2_i1	1054.62	1563.87	545.366	0.348727	-1.51983	9.85099	0.0018274	0.0800133	2.73817	Glucan 1,3-beta-glucosidase	#
c95752_g1_i2	317.747	464.341	171.153	0.368592	-1.4399	8.13909	0.028622	0.365977	1.5433	Somatic embryogenesis receptor-like kinase	#
c95760_g1_i2	149.096	230.752	67.4403	0.292262	-1.77466	6.96287	0.00897411	0.200804	2.04701	Cc-nbs-lrr resistance protein	#
c95772_g1_i1	171.233	278.171	64.2951	0.231135	-2.11319	7.06323	0.00265466	0.0998434	2.57599	Mitochondrial folate transporter/carrier	#
c95775_g1_i3	162.013	236.367	87.6602	0.370865	-1.43103	7.16937	0.0394212	0.430399	1.40427	FAR1-related protein	#
c95792_g2_i2	930.964	1670.06	191.864	0.114885	-3.12174	9.14481	6.29449e-08	4.10139e-05	7.20104	Putative uncharacterized protein	#
c95798_g2_i5	403.323	635.654	170.991	0.269	-1.89432	8.36494	0.000705112	0.0419093	3.15174	BTB/POZ domain-containing protein\x3b BTB/POZ\x3b Superoxide dismutase, copper/zinc binding\x3b NPH3	#
c95807_g2_i1	2753.07	3763.06	1743.08	0.463208	-1.11027	11.3226	0.0219174	0.323285	1.65921	ATP-binding cassette sub-family A member	#
c95844_g1_i1	807.763	1498.75	116.776	0.0779158	-3.68194	8.70857	0.00285859	0.103852	2.54385	Leucine-rich repeat receptor-like protein kinase	#
c95844_g1_i2	840.789	1379.94	301.64	0.21859	-2.1937	9.33354	1.61005e-05	0.00299892	4.79316	Leucine-rich repeat family protein / protein kinase family protein	#
c95844_g1_i4	744.022	1260.82	227.223	0.180218	-2.47218	9.06406	2.4883e-06	0.000758414	5.6041	Leucine-rich repeat family protein / protein kinase family protein	#
c95857_g1_i1	49.0973	85.9527	12.2419	0.142426	-2.81172	5.01961	0.00672707	0.169396	2.17217	Putative E3 ubiquitin-protein ligase LIN	#
c95859_g1_i1	31.3718	59.9751	2.76855	0.0461617	-4.43716	3.68771	0.0236866	0.337729	1.6255	Putative uncharacterized protein	#
c95891_g1_i4	153.635	226.722	80.5482	0.355273	-1.493	7.07828	0.0380282	0.423636	1.41989	Beta-amyrin synthase	#
c95892_g1_i7	137.258	207.047	67.4686	0.325861	-1.61767	6.88498	0.0277051	0.360873	1.55744	H+-transporting two-sector ATPase, alpha/beta subunit, central region, related	#
c95915_g1_i1	237.011	466.031	7.99078	0.0171464	-5.86595	5.93131	0.0379624	0.423636	1.42065	Programmed cell death protein	#
c95928_g4_i1	247.323	450.419	44.2273	0.0981916	-3.34826	7.141	0.0194117	0.303716	1.71194	Wall-associated receptor kinase-like protein	#
c95946_g1_i4	289.534	418.615	160.453	0.383294	-1.38348	8.01774	0.0209872	0.315131	1.67804	Receptor protein kinase-like protein	#
c95946_g1_i8	95.2025	147.607	42.7981	0.289946	-1.78614	6.31255	0.0309888	0.383787	1.5088	LRR receptor-like serine/threonine-protein kinase GSO1	#
c95969_g1_i1	973.102	1416.7	529.507	0.373761	-1.41981	9.75841	0.00472462	0.137742	2.32563	Unc-13-like protein	#
c95972_g2_i2	5044.44	6766.4	3322.48	0.491027	-1.02613	12.2111	0.0270583	0.356503	1.5677	RCC1 domain-containing protein	#
c96003_g1_i1	6486.92	12954.4	19.4533	0.00150167	-9.37921	8.97155	0.0125894	0.242409	1.9	Putative uncharacterized protein	#
c96003_g2_i3	3231.86	6411.52	52.1986	0.00814138	-6.94051	9.17619	0.0022265	0.090876	2.65238	Putative uncharacterized protein	#
c96018_g1_i6	181.705	302.424	60.9862	0.201658	-2.31002	7.08542	0.0134416	0.252773	1.87155	Putative uncharacterized protein	#
c96048_g1_i1	812.929	1248.55	377.304	0.302192	-1.72646	9.42281	0.000676944	0.0413729	3.16945	Kinase-like protein	#
c96049_g1_i4	323.68	473.778	173.582	0.366378	-1.4486	8.16377	0.0179735	0.293185	1.74537	Tir-nbs-lrr resistance protein	#
c96057_g2_i1	148.916	230.963	66.8694	0.289524	-1.78824	6.9574	0.00846428	0.192862	2.07241	Uncharacterized protein	#
c96063_g1_i4	1747.84	2557.24	938.428	0.366968	-1.44627	10.5972	0.00231446	0.0932244	2.63555	Leucine-rich repeat protein kinase	#
c96064_g3_i1	370.636	529.499	211.773	0.399949	-1.32211	8.38743	0.0279289	0.362135	1.55395	Putative uncharacterized protein	#
c96088_g2_i1	215.801	357.879	73.7228	0.206	-2.27929	7.34368	0.000493213	0.0344501	3.30697	Putative uncharacterized protein	#
c96112_g1_i3	3642.41	4881.25	2403.57	0.492408	-1.02207	11.742	0.0357604	0.410122	1.4466	Protein kinase	#
c96128_g1_i5	33.3966	56.9107	9.88242	0.173648	-2.52576	4.56775	0.043007	0.446349	1.36646	Resistance protein	#
c96175_g1_i5	1959.36	2803.54	1115.19	0.397781	-1.32995	10.7881	0.00740679	0.177378	2.13037	Putative uncharacterized protein	#
c96182_g1_i1	602.15	930.614	273.686	0.294092	-1.76566	8.97921	0.010957	0.226093	1.96031	Beta-galactosidase	#
c96190_g2_i2	909.578	1329.62	489.533	0.368174	-1.44154	9.65603	0.00342548	0.116511	2.46528	Receptor-like kinase	#
c96191_g1_i2	561.956	760.38	363.533	0.478094	-1.06464	9.03826	0.0447997	0.456456	1.34873	LRR receptor-like serine/threonine-protein kinase FEI	#
c96209_g1_i3	274.455	442.955	105.955	0.239199	-2.06371	7.75916	0.0014338	0.0675699	2.84351	NBS-containing resistance-like protein	#
c96229_g1_i1	2118.32	2905.21	1331.43	0.458289	-1.12567	10.9416	0.0188894	0.300939	1.72378	Disease resistance protein	#
c96230_g1_i3	356.97	528.161	185.779	0.351747	-1.50739	8.29114	0.0201535	0.309137	1.69565	NBS-LRR resistance-like protein 4T	#
c96232_g1_i1	335.886	507.287	164.486	0.324246	-1.62484	8.17424	0.00387966	0.125071	2.41121	Putative uncharacterized protein	#
c96235_g1_i1	200.673	321.393	79.9524	0.248768	-2.00713	7.32463	0.00204877	0.0867916	2.68851	Receptor protein kinase-like protein	#
c96235_g1_i2	743.007	1155.92	330.098	0.285572	-1.80807	9.27079	0.000434459	0.0314701	3.36205	Receptor-like kinase-like protein	#
c96810_g1_i1	13.8739	26.6954	1.05242	0.0394233	-4.66481	2.40612	0.0302124	0.378768	1.51982	Putative uncharacterized protein	#
c97463_g1_i1	22.1826	42.9475	1.41769	0.0330099	-4.92096	2.96402	0.00577907	0.155344	2.23814	Cation/H+ exchanger	#
c110688_g1_i1	417.977	835.252	0.701614	0.000840002	-10.2173	4.59741	1.1693e-05	0.00232562	4.93207	MADS-box transcription factor AG	#
c113098_g1_i1	16.7423	32.9176	0.567076	0.0172272	-5.85917	2.1112	0.0304644	0.379584	1.51621	Cytochrome c oxidase subunit 3	#
c126834_g1_i1	15.3629	29.3227	1.40323	0.0478547	-4.38519	2.68135	0.0398501	0.430399	1.39957	Importin subunit alpha	#
c1563_g1_i1	9.876	19.752	0	0	#NAME?	#NUM!	0.0222512	0.326188	1.65265	Putative uncharacterized protein	#
c2669_g1_i1	11.6388	23.2777	0	0	#NAME?	#NUM!	0.0173178	0.288863	1.76151	Cyclopropane fatty acid synthase	#
c2714_g1_i1	12.5886	25.1772	0	0	#NAME?	#NUM!	0.00767338	0.181165	2.11501	Malate synthase	#
c4113_g1_i1	10.5105	21.0211	0	0	#NAME?	#NUM!	0.0169881	0.285812	1.76986	Putative uncharacterized protein	#
c5840_g1_i2	8.42832	16.8566	0	0	#NAME?	#NUM!	0.0390972	0.429174	1.40785	Putative uncharacterized protein	#
c5927_g1_i1	12.5047	25.0094	0	0	#NAME?	#NUM!	0.00783872	0.183234	2.10575	Putative uncharacterized protein	#
c6178_g1_i1	15.0595	30.1191	0	0	#NAME?	#NUM!	0.00279612	0.103179	2.55344	Sodium-dependent phosphate transport protein	#
c8645_g1_i1	28.7927	57.5855	0	0	#NAME?	#NUM!	0.00103031	0.0552065	2.98703	ATP-dependent DNA helicase PIF1	#
c8806_g1_i1	14.8901	29.7802	0	0	#NAME?	#NUM!	0.00347289	0.117782	2.45931	NADH-ubiquinone oxidoreductase 24 kDa subunit	#
c10053_g1_i1	23.23	46.46	0	0	#NAME?	#NUM!	0.00400255	0.126258	2.39766	Receptor-like kinase CR4	#
c10557_g1_i1	13.741	27.482	0	0	#NAME?	#NUM!	0.043114	0.446927	1.36538	Ubiquitin carboxyl-terminal hydrolase	#
c12884_g1_i1	12.796	25.592	0	0	#NAME?	#NUM!	0.00691028	0.171854	2.1605	Membrane transporter D1	#
c15628_g1_i2	9.22965	18.4593	0	0	#NAME?	#NUM!	0.0285053	0.365245	1.54507	Putative uncharacterized protein	#
c17182_g1_i1	8.2812	16.5624	0	0	#NAME?	#NUM!	0.0417317	0.438603	1.37953	Putative uncharacterized protein	#
c17269_g1_i1	8.46986	16.9397	0	0	#NAME?	#NUM!	0.0397197	0.430399	1.40099	DNA repair and recombination protein PIF1	#
c17956_g1_i1	9.71322	19.4264	0	0	#NAME?	#NUM!	0.023835	0.339185	1.62279	NADPH\x3aquinone oxidoreductase	#
c18592_g1_i2	9.33802	18.676	0	0	#NAME?	#NUM!	0.0286307	0.365977	1.54317	Hexose transporter	#
c18812_g1_i1	51.386	102.772	0	0	#NAME?	#NUM!	1.19745e-07	6.48468e-05	6.92174	Replication factor A protein	#
c19960_g1_i1	34.038	68.076	0	0	#NAME?	#NUM!	0.000369267	0.0281374	3.43266	RING finger-like protein	#
c20350_g1_i1	11.9905	23.9811	0	0	#NAME?	#NUM!	0.00966466	0.211138	2.01481	Protein disulfide-isomerase	#
c20474_g1_i1	8.43331	16.8666	0	0	#NAME?	#NUM!	0.0401003	0.431242	1.39685	Calcium-transporting ATPase 1, endoplasmic reticulum-type	#
c22066_g1_i1	25.8868	51.7735	0	0	#NAME?	#NUM!	0.00326124	0.112722	2.48662	Pentatricopeptide repeat-containing protein	#
c22179_g1_i1	10.3902	20.7803	0	0	#NAME?	#NUM!	0.0179921	0.293185	1.74492	Putative uncharacterized protein	#
c22631_g1_i1	9.97263	19.9453	0	0	#NAME?	#NUM!	0.0217013	0.321899	1.66351	Tubulin beta chain	#
c22637_g1_i1	10.5348	21.0696	0	0	#NAME?	#NUM!	0.0173326	0.288905	1.76114	Oxysterol-binding protein-related protein	#
c22933_g1_i1	34.603	69.2059	0	0	#NAME?	#NUM!	0.00022805	0.0202981	3.64197	Putative uncharacterized protein	#
c23323_g1_i1	12.1814	24.3628	0	0	#NAME?	#NUM!	0.0178882	0.292965	1.74743	Bifunctional aspartokinase/homoserine dehydrogenase	#
c23582_g1_i1	17.1733	34.3466	0	0	#NAME?	#NUM!	0.0178455	0.292775	1.74847	Aldose reductase\x3b Uncharacterized protein	#
c24337_g1_i1	22.5086	45.0172	0	0	#NAME?	#NUM!	0.000178033	0.0172655	3.7495	Putative uncharacterized protein	#
c24775_g1_i1	17.4373	34.8745	0	0	#NAME?	#NUM!	0.00452712	0.134641	2.34418	26S protease regulatory subunit	#
c24781_g1_i1	10.279	20.5579	0	0	#NAME?	#NUM!	0.0190123	0.301436	1.72096	Actin	#
c26375_g1_i1	10.1004	20.2008	0	0	#NAME?	#NUM!	0.0199141	0.307033	1.70084	Putative uncharacterized protein	#
c28463_g1_i1	8.72625	17.4525	0	0	#NAME?	#NUM!	0.0352095	0.40606	1.45334	Putative uncharacterized protein	#
c29005_g1_i2	14.0731	28.1462	0	0	#NAME?	#NUM!	0.00428443	0.132336	2.36811	Putative uncharacterized protein	#
c29500_g1_i1	20.8842	41.7683	0	0	#NAME?	#NUM!	0.0286163	0.365977	1.54339	Putative uncharacterized protein	#
c29631_g1_i1	14.9188	29.8376	0	0	#NAME?	#NUM!	0.0150215	0.267074	1.82329	Cystathionine-gamma-synthase	#
c29761_g1_i1	16.3705	32.7411	0	0	#NAME?	#NUM!	0.00173295	0.0774676	2.76122	Putative uncharacterized protein	#
c29761_g1_i2	30.0141	60.0283	0	0	#NAME?	#NUM!	0.000273967	0.0232019	3.5623	HAT family dimerization domain containing protein	#
c30125_g1_i1	22.9991	45.9982	0	0	#NAME?	#NUM!	0.00276479	0.102345	2.55834	Putative uncharacterized protein	#
c30198_g1_i1	17.1922	34.3844	0	0	#NAME?	#NUM!	0.0244323	0.342481	1.61204	Beta xylosidase	#
c30769_g1_i1	11.6571	23.3143	0	0	#NAME?	#NUM!	0.011091	0.226947	1.95503	Small nuclear ribonucleoprotein-like protein\x3b Uncharacterized protein	#
c30833_g1_i1	10.325	20.65	0	0	#NAME?	#NUM!	0.0187877	0.300155	1.72613	60S ribosomal protein L2	#
c30867_g1_i1	12.2376	24.4751	0	0	#NAME?	#NUM!	0.0209577	0.314889	1.67866	Putative uncharacterized protein	#
c33114_g1_i1	77.3031	154.606	0	0	#NAME?	#NUM!	0.000118026	0.0130658	3.92802	F-box protein	#
c33169_g1_i1	9.93215	19.8643	0	0	#NAME?	#NUM!	0.0219297	0.323285	1.65897	F-box domain containing protein	#
c34043_g1_i2	11.4202	22.8404	0	0	#NAME?	#NUM!	0.0120982	0.237204	1.91728	Putative uncharacterized protein	#
c35149_g1_i1	13.2698	26.5396	0	0	#NAME?	#NUM!	0.00581825	0.156055	2.23521	Pentatricopeptide repeat protein	#
c36108_g1_i1	9.33377	18.6675	0	0	#NAME?	#NUM!	0.0277416	0.360873	1.55687	F-box protein	#
c38931_g1_i1	19.8552	39.7104	0	0	#NAME?	#NUM!	0.0281716	0.363106	1.55019	Serine/threonine-protein phosphatase	#
c38996_g1_i1	12.9984	25.9968	0	0	#NAME?	#NUM!	0.0228716	0.330934	1.6407	Ras GTPase\x3b Sigma-54 factor, interaction region\x3b Ras-related protein ARA-3	#
c39081_g1_i1	11.7817	23.5634	0	0	#NAME?	#NUM!	0.0104648	0.219874	1.98027	Putative uncharacterized protein	#
c39568_g1_i1	30.7778	61.5557	0	0	#NAME?	#NUM!	0.000188574	0.0179904	3.72452	Zinc finger CCCH domain-containing protein	#
c42636_g1_i2	16.3354	32.6708	0	0	#NAME?	#NUM!	0.00179316	0.0791046	2.74638	Resistance-gene protein	#
c42657_g1_i1	21.6496	43.2992	0	0	#NAME?	#NUM!	0.026597	0.355724	1.57517	Putative uncharacterized protein	#
c43472_g1_i1	8.23396	16.4679	0	0	#NAME?	#NUM!	0.0433957	0.448856	1.36255	Microsomal glutathione S-transferase\x3b Uncharacterized protein	#
c43615_g1_i1	216.833	433.666	0	0	#NAME?	#NUM!	0.0014952	0.0697781	2.8253	Natural resistance-associated macrophage protein	#
c45069_g1_i1	47.6657	95.3313	0	0	#NAME?	#NUM!	0.00016686	0.0165934	3.77765	Putative uncharacterized protein	#
c45948_g1_i1	13.4449	26.8898	0	0	#NAME?	#NUM!	0.0052859	0.148214	2.27688	Cytochrome P450	#
c45954_g1_i3	124.589	249.178	0	0	#NAME?	#NUM!	0.0415462	0.437241	1.38147	Jasmonate O-methyltransferase	#
c46919_g1_i1	21.8823	43.7646	0	0	#NAME?	#NUM!	0.0181155	0.294224	1.74195	Putative uncharacterized protein	#
c47313_g1_i1	8.87753	17.7551	0	0	#NAME?	#NUM!	0.0320997	0.389729	1.4935	F-box family protein	#
c47327_g1_i2	53.5734	107.147	0	0	#NAME?	#NUM!	6.8498e-09	6.53812e-06	8.16432	Putative uncharacterized protein	#
c47586_g1_i1	20.0317	40.0634	0	0	#NAME?	#NUM!	0.0379273	0.423636	1.42105	T-complex protein 1 subunit beta	#
c47700_g1_i1	37.5234	75.0467	0	0	#NAME?	#NUM!	0.0064632	0.165496	2.18955	6-phosphofructokinase	#
c48014_g1_i1	36.9123	73.8246	0	0	#NAME?	#NUM!	0.00018739	0.0179505	3.72725	Putative uncharacterized protein	#
c48235_g1_i1	10.9289	21.8578	0	0	#NAME?	#NUM!	0.0148536	0.266015	1.82817	UDP-D-xylose 4-epimerase	#
c49290_g1_i1	18.1159	36.2317	0	0	#NAME?	#NUM!	0.0482062	0.474891	1.3169	Glycerol-3-phosphate dehydrogenase	#
c49659_g1_i1	21.277	42.554	0	0	#NAME?	#NUM!	0.0031131	0.109373	2.50681	Peroxidase	#
c49953_g1_i2	289.446	578.893	0	0	#NAME?	#NUM!	0.0265335	0.355431	1.5762	GDSL esterase/lipase	#
c50304_g1_i2	10.1193	20.2387	0	0	#NAME?	#NUM!	0.0198162	0.306569	1.70298	Putative uncharacterized protein	#
c50584_g1_i2	21.78	43.5601	0	0	#NAME?	#NUM!	0.000233149	0.0206482	3.63237	Putative uncharacterized protein	#
c50758_g1_i1	14.3064	28.6128	0	0	#NAME?	#NUM!	0.0208824	0.314763	1.68022	Serine hydroxymethyltransferase	#
c51129_g1_i1	24.0567	48.1134	0	0	#NAME?	#NUM!	0.0109824	0.226093	1.9593	Putative uncharacterized protein	#
c51929_g1_i1	46.1421	92.2841	0	0	#NAME?	#NUM!	5.45298e-06	0.00137608	5.26337	Inhibitor of trypsin and hageman factor	#
c52665_g1_i1	174.33	348.661	0	0	#NAME?	#NUM!	9.70815e-05	0.0116245	4.01286	Putative uncharacterized protein	#
c52684_g1_i1	14.5655	29.1309	0	0	#NAME?	#NUM!	0.00694846	0.172061	2.15811	Miraculin	#
c52705_g2_i1	37.2331	74.4663	0	0	#NAME?	#NUM!	0.00083094	0.0469911	3.08043	RNase S4	#
c53293_g1_i2	8.86685	17.7337	0	0	#NAME?	#NUM!	0.0330475	0.394703	1.48086	Ribosomal protein	#
c53586_g1_i1	35.8049	71.6099	0	0	#NAME?	#NUM!	0.0373401	0.420103	1.42782	Alcohol dehydrogenase	#
c55129_g1_i1	15.2088	30.4176	0	0	#NAME?	#NUM!	0.00276356	0.102345	2.55853	Protein transport protein Sec61 subunit alpha\x3b Uncharacterized protein	#
c55387_g1_i1	18.8715	37.743	0	0	#NAME?	#NUM!	0.0292286	0.371245	1.53419	ATP-citrate synthase	#
c55596_g1_i2	28.7297	57.4595	0	0	#NAME?	#NUM!	0.00527232	0.14801	2.278	Non-specific lipid-transfer protein	#
c55767_g1_i1	66.0236	132.047	0	0	#NAME?	#NUM!	0.000130303	0.0140925	3.88505	Putative uncharacterized protein	#
c56232_g1_i1	25.5041	51.0082	0	0	#NAME?	#NUM!	0.0100158	0.216183	1.99932	40S ribosomal protein S21	#
c56293_g1_i1	117.317	234.635	0	0	#NAME?	#NUM!	2.16407e-05	0.0038187	4.66473	FBD-associated F-box protein	#
c56539_g1_i1	66.248	132.496	0	0	#NAME?	#NUM!	0.0358028	0.410281	1.44608	Cytochrome P450	#
c57024_g1_i1	10.6818	21.3636	0	0	#NAME?	#NUM!	0.015831	0.276236	1.80049	Putative uncharacterized protein	#
c57085_g1_i2	24.9796	49.9592	0	0	#NAME?	#NUM!	0.00039801	0.0294789	3.40011	Pentatricopeptide repeat protein	#
c57268_g1_i1	8.39764	16.7953	0	0	#NAME?	#NUM!	0.0394147	0.430399	1.40434	Putative uncharacterized protein	#
c57946_g1_i2	32.2542	64.5085	0	0	#NAME?	#NUM!	0.00813322	0.188231	2.08974	Serine/threonine protein kinase 38-like protein	#
c58478_g1_i1	37.4504	74.9009	0	0	#NAME?	#NUM!	6.68439e-06	0.00152307	5.17494	HAT family dimerization domain containing protein	#
c59095_g1_i1	29.5811	59.1623	0	0	#NAME?	#NUM!	0.00259975	0.0987273	2.58507	Eukaryotic translation initiation factor 3 subunit C	#
c59231_g1_i1	120.917	241.834	0	0	#NAME?	#NUM!	0.0341103	0.40127	1.46711	Putative uncharacterized protein	#
c59351_g1_i1	39.2647	78.5293	0	0	#NAME?	#NUM!	0.0177542	0.291583	1.7507	26S protease regulatory subunit 6A-like protein	#
c60500_g1_i1	21.3651	42.7302	0	0	#NAME?	#NUM!	0.000835028	0.0471088	3.0783	Isocitrate dehydrogenase	#
c60768_g1_i2	30.8898	61.7796	0	0	#NAME?	#NUM!	0.000266893	0.022944	3.57366	Putative uncharacterized protein	#
c61053_g1_i1	9.90791	19.8158	0	0	#NAME?	#NUM!	0.0214941	0.320486	1.66768	Kinase R-like protein	#
c61433_g1_i1	10.0277	20.0554	0	0	#NAME?	#NUM!	0.0208342	0.314763	1.68122	Putative uncharacterized protein	#
c61712_g1_i1	63.1409	126.282	0	0	#NAME?	#NUM!	4.37343e-10	5.70223e-07	9.35918	Putative uncharacterized protein	#
c61806_g2_i1	21.699	43.3979	0	0	#NAME?	#NUM!	0.000343326	0.0271297	3.46429	Galactose oxidase	#
c61878_g1_i1	161.624	323.248	0	0	#NAME?	#NUM!	2.92653e-05	0.00463867	4.53365	Putative uncharacterized protein	#
c62033_g2_i1	25.7005	51.401	0	0	#NAME?	#NUM!	0.0384646	0.425814	1.41494	Tigger transposable element-derived protein	#
c62824_g1_i1	18.7917	37.5835	0	0	#NAME?	#NUM!	0.000690937	0.0416853	3.16056	Putative uncharacterized protein	#
c62870_g1_i2	22.5077	45.0154	0	0	#NAME?	#NUM!	0.0100742	0.21691	1.99679	Eukaryotic translation initiation factor 2 subunit	#
c63036_g1_i1	154.217	308.434	0	0	#NAME?	#NUM!	3.10542e-11	5.60623e-08	10.5079	Tousled-like kinase	#
c63469_g1_i3	31.7795	63.559	0	0	#NAME?	#NUM!	0.000277739	0.0232019	3.55636	Putative uncharacterized protein	#
c63540_g1_i1	51.1138	102.228	0	0	#NAME?	#NUM!	0.0110009	0.226174	1.95857	F-box/kelch-repeat protein	#
c64263_g1_i1	23.2356	46.4711	0	0	#NAME?	#NUM!	0.000810035	0.0462548	3.0915	UDP-glucuronosyltransferase 1-6	#
c64331_g2_i1	21.5566	43.1133	0	0	#NAME?	#NUM!	0.00903837	0.201254	2.04391	Eukaryotic translation initiation factor 2 subunit	#
c64436_g1_i1	41.1902	82.3804	0	0	#NAME?	#NUM!	0.0407731	0.433814	1.38963	Putative uncharacterized protein	#
c65004_g1_i1	15.3084	30.6167	0	0	#NAME?	#NUM!	0.011506	0.230996	1.93908	RNA-binding protein	#
c65109_g1_i1	32.361	64.722	0	0	#NAME?	#NUM!	0.000222114	0.0199724	3.65342	Helicase-like protein	#
c65329_g1_i1	22.5815	45.1629	0	0	#NAME?	#NUM!	0.00281723	0.103463	2.55018	Eukaryotic translation initiation factor 4E-2\x3b Uncharacterized protein	#
c65562_g1_i4	206.38	412.761	0	0	#NAME?	#NUM!	0.0324963	0.392039	1.48817	B3 domain-containing protein	#
c65600_g1_i1	34.0741	68.1482	0	0	#NAME?	#NUM!	0.0329403	0.394025	1.48227	ABC transporter B family member	#
c66675_g1_i1	8.8329	17.6658	0	0	#NAME?	#NUM!	0.033343	0.397178	1.477	Isoflavone-7-O-methyltransferase	#
c68176_g1_i2	10.6743	21.3486	0	0	#NAME?	#NUM!	0.0158618	0.2764	1.79965	Putative uncharacterized protein	#
c68806_g1_i1	32.1795	64.359	0	0	#NAME?	#NUM!	0.0083025	0.190657	2.08079	Ornithine decarboxylase	#
c68849_g1_i2	16.9796	33.9592	0	0	#NAME?	#NUM!	0.00134787	0.0654507	2.87035	Putative uncharacterized protein	#
c68883_g1_i1	78.8064	157.613	0	0	#NAME?	#NUM!	5.36701e-05	0.0074617	4.27027	Putative uncharacterized protein	#
c69840_g1_i1	103.336	206.672	0	0	#NAME?	#NUM!	0.00322289	0.112015	2.49176	60S ribosomal protein L26-1\x3b Uncharacterized protein	#
c69862_g1_i2	19.254	38.508	0	0	#NAME?	#NUM!	0.00057332	0.0376897	3.2416	60S ribosomal protein L13	#
c69958_g1_i1	50.6945	101.389	0	0	#NAME?	#NUM!	0.000112138	0.0128193	3.95025	DNA-directed RNA polymerases I, II, and III subunit RPABC1	#
c69997_g2_i1	17.278	34.5561	0	0	#NAME?	#NUM!	0.00128518	0.0637671	2.89104	Tar1p	#
c70140_g1_i1	14.1068	28.2135	0	0	#NAME?	#NUM!	0.00969194	0.211198	2.01359	Polygalacturonase	#
c70335_g1_i3	318.709	637.418	0	0	#NAME?	#NUM!	3.09339e-06	0.000890043	5.50957	Putative uncharacterized protein	#
c70865_g1_i4	19.8626	39.7252	0	0	#NAME?	#NUM!	0.00140782	0.0667723	2.85145	HGWP repeat containing protein-like protein	#
c71739_g1_i1	10.71	21.42	0	0	#NAME?	#NUM!	0.0161349	0.279082	1.79223	Senescence-associated protein	#
c71763_g1_i1	15.3639	30.7278	0	0	#NAME?	#NUM!	0.00246301	0.0960743	2.60853	Putative uncharacterized protein	#
c73216_g1_i1	30.3903	60.7807	0	0	#NAME?	#NUM!	4.60557e-05	0.00663117	4.33672	Mitochondrial protein, putative	#
c73947_g1_i2	19.0199	38.0398	0	0	#NAME?	#NUM!	0.00261723	0.0990706	2.58216	Putative uncharacterized protein	#
c74401_g1_i2	39.2112	78.4224	0	0	#NAME?	#NUM!	0.00117355	0.0605318	2.9305	14-3-3-like protein	#
c74550_g1_i1	35.8752	71.7504	0	0	#NAME?	#NUM!	0.000359162	0.0276367	3.44471	Profilin	#
c74609_g1_i6	18.4058	36.8117	0	0	#NAME?	#NUM!	0.000818012	0.0465969	3.08724	Putative uncharacterized protein	#
c74698_g1_i2	37.123	74.2459	0	0	#NAME?	#NUM!	0.00838303	0.191884	2.0766	Putative uncharacterized protein	#
c74727_g1_i1	45.3343	90.6685	0	0	#NAME?	#NUM!	8.28722e-08	4.98699e-05	7.08159	Glycerol-3-phosphate dehydrogenase	#
c74988_g1_i1	44.9745	89.9491	0	0	#NAME?	#NUM!	0.0251518	0.346566	1.59943	Cinnamyl alcohol dehydrogenase	#
c75026_g1_i3	57.6582	115.316	0	0	#NAME?	#NUM!	0.000366891	0.0280474	3.43546	Ascorbate peroxidase	#
c75426_g1_i1	18.9682	37.9363	0	0	#NAME?	#NUM!	0.000629823	0.0397347	3.20078	40S ribosomal protein S3a-like protein	#
c75600_g2_i1	29.9624	59.9249	0	0	#NAME?	#NUM!	1.28099e-05	0.00251678	4.89245	Resistance protein	#
c75600_g2_i3	88.0216	176.043	0	0	#NAME?	#NUM!	3.31562e-05	0.00511937	4.47943	Resistance protein	#
c76306_g2_i1	25.9844	51.9688	0	0	#NAME?	#NUM!	4.78941e-05	0.00685383	4.31972	Putative uncharacterized protein	#
c76885_g1_i8	13.3063	26.6125	0	0	#NAME?	#NUM!	0.00561768	0.152831	2.25044	E3 ubiquitin-protein ligase UHRF1	#
c77733_g1_i1	105.187	210.375	0	0	#NAME?	#NUM!	0.0451084	0.45829	1.34574	Putative uncharacterized protein	#
c78568_g1_i3	21.3409	42.6819	0	0	#NAME?	#NUM!	0.00805873	0.187073	2.09373	Putative uncharacterized protein	#
c78644_g1_i1	53.3725	106.745	0	0	#NAME?	#NUM!	0.00134621	0.0654507	2.87089	Putative uncharacterized protein	#
c78712_g2_i6	20.2413	40.4826	0	0	#NAME?	#NUM!	0.000399433	0.0294789	3.39856	(+)-delta-cadinene synthase isozyme C2\x3b Terpene synthase-like\x3b Terpenoid synthase	#
c79238_g1_i1	67.3548	134.71	0	0	#NAME?	#NUM!	7.8286e-05	0.00987792	4.10632	Putative uncharacterized protein	#
c79575_g1_i2	41.245	82.49	0	0	#NAME?	#NUM!	3.08902e-07	0.000134252	6.51018	Chitinase	#
c80614_g1_i2	75.7515	151.503	0	0	#NAME?	#NUM!	0.00164819	0.0752557	2.78299	60S ribosomal protein L38	#
c81409_g1_i1	56.9875	113.975	0	0	#NAME?	#NUM!	2.60094e-09	2.77461e-06	8.58487	Putative uncharacterized protein	#
c82183_g2_i1	15.8985	31.797	0	0	#NAME?	#NUM!	0.00216669	0.0893672	2.6642	Putative uncharacterized protein	#
c82183_g2_i5	37.8687	75.7374	0	0	#NAME?	#NUM!	0.000639773	0.0400396	3.19397	Putative uncharacterized protein	#
c82827_g1_i1	256.908	513.817	0	0	#NAME?	#NUM!	0.00415731	0.129593	2.38119	ATP-dependent DNA helicase PIF1	#
c83115_g1_i5	46.166	92.3319	0	0	#NAME?	#NUM!	6.46603e-08	4.10139e-05	7.18936	Putative uncharacterized protein	#
c83115_g1_i10	34.9952	69.9905	0	0	#NAME?	#NUM!	2.25458e-06	0.000713656	5.64694	Putative uncharacterized protein	#
c83407_g2_i1	61.6073	123.215	0	0	#NAME?	#NUM!	0.00160088	0.073238	2.79564	Soluble inorganic pyrophosphatase	#
c83969_g1_i1	87.4976	174.995	0	0	#NAME?	#NUM!	0.049326	0.479541	1.30692	Protein TRANSPARENT TESTA	#
c84409_g1_i1	20.2062	40.4125	0	0	#NAME?	#NUM!	0.00505835	0.143722	2.29599	40S ribosomal protein S3	#
c84414_g2_i3	39.3568	78.7136	0	0	#NAME?	#NUM!	0.000592942	0.0384413	3.22699	Elongation factor G	#
c85014_g2_i5	192.639	385.278	0	0	#NAME?	#NUM!	9.33779e-06	0.00195668	5.02976	Helicase-like protein	#
c85689_g1_i1	153.266	306.532	0	0	#NAME?	#NUM!	4.02846e-05	0.0060605	4.39486	Putative uncharacterized protein	#
c86593_g1_i2	68.1659	136.332	0	0	#NAME?	#NUM!	0.000692814	0.0416914	3.15938	Actin	#
c87134_g2_i1	25.2446	50.4891	0	0	#NAME?	#NUM!	0.000508286	0.0350852	3.29389	Pectate lyase, N-terminal\x3b Pectate lyase-like protein	#
c87386_g1_i2	84.7429	169.486	0	0	#NAME?	#NUM!	0.00104345	0.0556562	2.98153	60S ribosomal protein L4-1\x3b Uncharacterized protein	#
c88374_g1_i7	98.6655	197.331	0	0	#NAME?	#NUM!	2.945e-05	0.00463867	4.53092	Putative uncharacterized protein	#
c88849_g1_i2	23.2024	46.4049	0	0	#NAME?	#NUM!	0.000133924	0.0143929	3.87314	NBS-LRR resistance protein	#
c89327_g3_i1	11.071	22.1421	0	0	#NAME?	#NUM!	0.0135866	0.25448	1.86689	Putative uncharacterized protein	#
c89446_g2_i3	42.7638	85.5276	0	0	#NAME?	#NUM!	0.0474534	0.470504	1.32373	Putative uncharacterized protein	#
c90494_g1_i2	65.0444	130.089	0	0	#NAME?	#NUM!	5.72694e-05	0.00770548	4.24208	Heat shock protein	#
c91326_g4_i1	13.1585	26.317	0	0	#NAME?	#NUM!	0.00598463	0.159227	2.22296	GRAS family transcription factor	#
c91521_g3_i1	9.49876	18.9975	0	0	#NAME?	#NUM!	0.0252062	0.346759	1.59849	Putative uncharacterized protein	#
c91548_g1_i1	50.1296	100.259	0	0	#NAME?	#NUM!	0.000688022	0.0416723	3.1624	ATP synthase subunit alpha	#
c91682_g4_i1	19.439	38.878	0	0	#NAME?	#NUM!	0.000534835	0.0362776	3.27178	AT-hook protein	#
c92420_g3_i2	41.8483	83.6966	0	0	#NAME?	#NUM!	0.00239835	0.0948196	2.62009	Calmodulin	#
c92560_g2_i2	280.882	561.764	0	0	#NAME?	#NUM!	6.43655e-05	0.00839219	4.19135	Putative uncharacterized protein	#
c92560_g3_i1	385.043	770.086	0	0	#NAME?	#NUM!	4.87999e-06	0.00125856	5.31158	Putative uncharacterized protein	#
c94028_g1_i1	40.7036	81.4071	0	0	#NAME?	#NUM!	6.34338e-06	0.00150376	5.19768	Putative uncharacterized protein	#
c94064_g2_i2	12.8047	25.6095	0	0	#NAME?	#NUM!	0.00671967	0.169392	2.17265	NBS-LRR resistance protein	#
c94342_g1_i7	141.319	282.638	0	0	#NAME?	#NUM!	2.8279e-13	7.37423e-10	12.5485	DEAD-box ATP-dependent RNA helicase	#
c94562_g2_i2	11.501	23.002	0	0	#NAME?	#NUM!	0.0112481	0.228464	1.94892	F-box/LRR-repeat protein	#
c94738_g1_i3	8.01926	16.0385	0	0	#NAME?	#NUM!	0.0471555	0.469136	1.32647	Putative uncharacterized protein	#
c96534_g1_i1	25.7728	51.5455	0	0	#NAME?	#NUM!	0.00042104	0.0305925	3.37568	Putative uncharacterized protein	#
c97621_g1_i1	20.3223	40.6446	0	0	#NAME?	#NUM!	0.0028832	0.104584	2.54013	F-box family protein	#
c98499_g1_i1	8.9722	17.9444	0	0	#NAME?	#NUM!	0.0313095	0.384638	1.50432	Putative uncharacterized protein	#
c100111_g1_i1	9.27893	18.5579	0	0	#NAME?	#NUM!	0.0281408	0.363076	1.55066	40S ribosomal protein S3	#
c100827_g1_i1	24.1847	48.3695	0	0	#NAME?	#NUM!	0.000845941	0.0475251	3.07266	Putative uncharacterized protein	#
c101509_g1_i1	9.65315	19.3063	0	0	#NAME?	#NUM!	0.02421	0.340639	1.616	Pectinesterase	#
c111019_g1_i1	15.1615	30.3229	0	0	#NAME?	#NUM!	0.00291358	0.105198	2.53557	Polynucleotidyl transferase, Ribonuclease H fold	#
c111086_g1_i1	9.32856	18.6571	0	0	#NAME?	#NUM!	0.0277792	0.360873	1.55628	Sec14 cytosolic factor	#
c111870_g1_i1	9.20264	18.4053	0	0	#NAME?	#NUM!	0.0294801	0.373176	1.53047	Annotation was added to scaffolds in November 2011 Long chain fatty acid-CoA ligase	#
c112874_g1_i1	9.13867	18.2773	0	0	#NAME?	#NUM!	0.043418	0.448861	1.36233	Putative uncharacterized protein	#
c113041_g1_i1	72.8152	145.63	0	0	#NAME?	#NUM!	4.06547e-05	0.00607723	4.39089	CCP	#
c116437_g1_i1	8.26161	16.5232	0	0	#NAME?	#NUM!	0.0419475	0.44028	1.37729	Cc-nbs-lrr resistance protein	#
c117189_g1_i1	16.4737	32.9474	0	0	#NAME?	#NUM!	0.00168944	0.0762491	2.77226	Putative uncharacterized protein	#
c125244_g1_i1	10.1083	20.2167	0	0	#NAME?	#NUM!	0.0397058	0.430399	1.40115	Aldo-keto reductase yakc\x3b Aldo/keto reductase	#
c125623_g1_i1	14.9105	29.8211	0	0	#NAME?	#NUM!	0.00305418	0.108276	2.51511	Pentatricopeptide repeat-containing protein	#
c127238_g1_i1	11.2501	22.5002	0	0	#NAME?	#NUM!	0.0123166	0.239287	1.90951	Pentatricopeptide repeat-containing protein	#
c127326_g1_i1	15.4431	30.8862	0	0	#NAME?	#NUM!	0.0269567	0.356503	1.56933	L-lactate dehydrogenase	#
c127581_g1_i1	18.2218	36.4437	0	0	#NAME?	#NUM!	0.0029727	0.106189	2.52685	Putative uncharacterized protein	#
c129502_g1_i1	8.49753	16.9951	0	0	#NAME?	#NUM!	0.0383921	0.425814	1.41576	Cytochrome B5	#
c139952_g1_i1	20.9214	41.8428	0	0	#NAME?	#NUM!	0.0228127	0.330489	1.64182	Coiled-coil-helix-coiled-coil-helix domain containing protein\x3b Mitochondrial intermembrane space import and assembly protein	#
c140686_g1_i1	17.7341	35.4682	0	0	#NAME?	#NUM!	0.00980339	0.212836	2.00862	Protein SYM1	#
c140710_g1_i1	14.8507	29.7013	0	0	#NAME?	#NUM!	0.00391456	0.125072	2.40732	Putative uncharacterized protein	#
c140727_g1_i1	8.76739	17.5348	0	0	#NAME?	#NUM!	0.0348329	0.40518	1.45801	U11/U12 small nuclear ribonucleoprotein 25 kDa protein	#
c141185_g1_i1	10.4446	20.8892	0	0	#NAME?	#NUM!	0.0172816	0.28867	1.76242	LRR receptor-like serine/threonine-protein kinase FEI	#
c142307_g1_i1	8.78981	17.5796	0	0	#NAME?	#NUM!	0.0337226	0.398536	1.47208	Putative uncharacterized protein	#
c145905_g1_i1	8.93344	17.8669	0	0	#NAME?	#NUM!	0.0324769	0.392039	1.48843	Cytochrome P450	#
c153058_g1_i1	21.0906	42.1812	0	0	#NAME?	#NUM!	0.000331874	0.0264389	3.47903	Pectinesterase/pectinesterase inhibitor PPE8B	#
c153828_g1_i1	13.9586	27.9172	0	0	#NAME?	#NUM!	0.0184028	0.296059	1.73512	12-oxophytodienoate reductase	#
c154287_g1_i1	8.78239	17.5648	0	0	#NAME?	#NUM!	0.0346967	0.404319	1.45971	Cytochrome P450	#
c154439_g1_i1	9.37244	18.7449	0	0	#NAME?	#NUM!	0.0260573	0.352868	1.58407	Putative uncharacterized protein	#
c155592_g1_i1	9.76544	19.5309	0	0	#NAME?	#NUM!	0.026165	0.352868	1.58228	Putative uncharacterized protein	#
c157631_g1_i1	7.99674	15.9935	0	0	#NAME?	#NUM!	0.0474348	0.470504	1.3239	tRNA pseudouridine synthase	#
c168155_g1_i1	17.8586	35.7172	0	0	#NAME?	#NUM!	0.000982604	0.0533813	3.00762	Putative uncharacterized protein	#
c168323_g1_i1	19.8917	39.7835	0	0	#NAME?	#NUM!	0.0112634	0.228464	1.94833	Casein kinase 2 alpha subunit	#
c172642_g1_i1	14.6877	29.3754	0	0	#NAME?	#NUM!	0.00331307	0.113843	2.47977	Exocyst complex component	#
c173430_g1_i1	12.1572	24.3145	0	0	#NAME?	#NUM!	0.00902301	0.201103	2.04465	Putative uncharacterized protein	#
